# Supplementary material for: Multi-omics Reveals the Lifestyle of the Acidophilic, Mineral-Oxidizing Model Species Leptospirillum ferriphilumT
Source: Appl Environ Microbiol. 2018 Jan 17;84(3):e02091-17. doi: 10.1128/AEM.02091-17 (PMC5772234; doi:10.1128/AEM.02091-17)
Supplement: Supplemental material [file AEM.02091-17_zam003188291sd2.xlsx]

## Sheet: Data Set S1
Data Set S1 Quantification of RNA transcripts (TPM) and protein concentration (LFQ) identified in Leptospirillium ferriphilumT DSM 14647 during growth in continuous culture and in bioleaching cultures using chalcopyrite as substrate.
Protein.IDs	tpm_continuous:LNU.LXX9.Si00.CnA.P.B7.R1	tpm_continuous:LNU.LXX9.Si00.CnA.P.B1.R1	tpm_continuous:LNU.LXX9.Si00.CnA.P.B6.R1	tpm_continuous:means	tpm_continuous:sd	tpm_continuous:stderr	tpm_mineral:LNU.LXX.Si00.14B.P.R1	tpm_mineral:LNU.LXX.Si00.14C.P.R1	tpm_mineral:means	tpm_mineral:sd	tpm_mineral:stderr	lfq_cont_scaled:LNU.LXX9.Si00.CnA.P.B2.Pr	lfq_cont_scaled:LNU.LXX9.Si00.CnA.P.B3.Pr	lfq_cont_scaled:LNU.LXX9.Si00.CnA.P.B5.Pr	lfq_cont_scaled:LNU.LXX9.Si00.CnA.P.B6.Pr	lfq_cont_scaled:LNU.LXX9.Si00.CnA.P.B7.Pr	lfq_cont_scaled:means	lfq_cont_scaled:sd	lfq_cont_scaled:stderr	lfq_min_scaled:LNU.LXX9.Si00.14B.P.B.Pr	lfq_min_scaled:LNU.LXX9.Si00.14C.P.B.Pr	lfq_min_scaled:LNU.LXX9.Si00.14D.P.B.Pr	lfq_min_scaled:means	lfq_min_scaled:sd	lfq_min_scaled:stderr	lfq_cont_raw:LNU.LXX9.Si00.CnA.P.B2.Pr	lfq_cont_raw:LNU.LXX9.Si00.CnA.P.B3.Pr	lfq_cont_raw:LNU.LXX9.Si00.CnA.P.B5.Pr	lfq_cont_raw:LNU.LXX9.Si00.CnA.P.B6.Pr	lfq_cont_raw:LNU.LXX9.Si00.CnA.P.B7.Pr	lfq_cont_raw:means	lfq_cont_raw:sd	lfq_cont_raw:stderr	lfq_min_raw:LNU.LXX9.Si00.14B.P.B.Pr	lfq_min_raw:LNU.LXX9.Si00.14C.P.B.Pr	lfq_min_raw:LNU.LXX9.Si00.14D.P.B.Pr	lfq_min_raw:means	lfq_min_raw:sd	lfq_min_raw:stderr	Length	LFTS_productname	Manually_assigned_category	KO	Class_from_Pwy_association	Class_from_KO_Brite	Subclass_from_KO_Brite	COG_category	COG	pfam_id
LFTS_00001	170.74	201.82	201.63	191.4	17.89	10.33	222.12	260.46	241.29	27.11	19.17	NA	NA	NA	NA	NA	NA	NA	NA	NA	NA	NA	NA	NA	NA	NA	NA	NA	NA	NA	NA	NA	NA	NA	NA	NA	NA	NA	NA	1398	chromosomal replication initiator protein DnaA	NA	K02313	Cell growth and death; Signal transduction	Signal transduction	02020 Two-component system	L	COG0593	IstB_IS21
LFTS_00002	222.32	225.84	232.3	226.82	5.06	2.92	325.06	327.71	326.39	1.88	1.33	1372.65	1442.1	1363.02	1402.47	1552.25	1426.5	76.75	34.32	1717.12	753.63	842.28	1104.34	532.53	307.46	5.49749e+07	6.0102e+07	5.537e+07	5.694e+07	6.062e+07	57601378	2.63059e+06	1.17644e+06	4.38329e+07	2.09599e+07	2.3398e+07	2.93969e+07	1.25612e+07	7.25221e+06	1164	DNA polymerase-3 subunit beta	NA	K02338	Replication and repair; Nucleotide metabolism	Nucleotide metabolism	00230 Purine metabolism	L	COG0592	NA
LFTS_00003	220.91	174.78	193.55	196.41	23.2	13.39	198.2	202.12	200.16	2.77	1.96	NA	NA	NA	NA	NA	NA	NA	NA	NA	NA	NA	NA	NA	NA	NA	NA	NA	NA	NA	NA	NA	NA	NA	NA	NA	NA	NA	NA	2457	DNA gyrase subunit B	NA	K02470	NA	Signal transduction	02020 Two-component system	L	COG0187	NA
LFTS_00004	139.31	98.38	95.41	111.04	24.53	14.16	101.31	84.87	93.09	11.62	8.22	NA	NA	NA	NA	NA	NA	NA	NA	NA	NA	NA	NA	NA	NA	NA	NA	NA	NA	NA	NA	NA	NA	NA	NA	NA	NA	NA	NA	2451	DNA gyrase subunit A	NA	K02469	NA	Nucleotide metabolism	00230 Purine metabolism	L	COG0188	NA
LFTS_00005	218.67	182.78	163.13	188.19	28.17	16.26	160.05	142.76	151.41	12.23	8.65	NA	NA	NA	NA	NA	NA	NA	NA	NA	NA	NA	NA	NA	NA	NA	NA	NA	NA	NA	NA	NA	NA	NA	NA	NA	NA	NA	NA	816	Tetratricopeptide repeat-containing protein	NA	K05807	NA	Nucleotide metabolism	00230 Purine metabolism	M	COG4105	YfiO
LFTS_00006	129.12	123.79	136.87	129.92	6.58	3.8	137.39	106.03	121.71	22.17	15.68	NA	NA	NA	NA	NA	NA	NA	NA	NA	NA	NA	NA	NA	NA	NA	NA	NA	NA	NA	NA	NA	NA	NA	NA	NA	NA	NA	NA	492	7-carboxy-7-deazaguanine synthase	NA	K10026	Metabolism of cofactors and vitamins	Metabolism of cofactors and vitamins	00790 Folate biosynthesis	R	COG0602	Radical_SAM
LFTS_00007	106.8	124.98	94.91	108.9	15.14	8.74	112.89	98.28	105.58	10.33	7.3	348.89	817.79	402.36	527.54	497.09	518.74	181.92	81.36	249.82	49.18	33.34	110.78	120.67	69.67	1.3973e+07	3.4083e+07	1.6345e+07	2.1418e+07	1.9413e+07	2.10464e+07	7.82456e+06	3.49925e+06	6.37719e+06	1.3678e+06	926062	2.89035e+06	3.02776e+06	1.74808e+06	726	7-cyano-7-deazaguanine synthase	NA	K06920	Metabolism of cofactors and vitamins	Metabolism of cofactors and vitamins	00790 Folate biosynthesis	J	COG0603	QueC
LFTS_00008	386.9	313.09	346.35	348.78	36.97	21.34	323.21	262.56	292.88	42.89	30.33	3550.55	4238.58	4606.74	4148.04	4371.24	4183.03	393.48	175.97	5816.22	5122.58	6229.06	5722.62	559.14	322.82	1.422e+08	1.7665e+08	1.8714e+08	1.6841e+08	1.7071e+08	1.69022e+08	1.66513e+07	7.44668e+06	1.4847e+08	1.4247e+08	1.7304e+08	1.5466e+08	1.61978e+07	9.3518e+06	1584	leucyl aminopeptidase	NA	K01255	Metabolism of other amino acids	Metabolism of other amino acids	00480 Glutathione metabolism	E	COG0260	NA
LFTS_00009	1939.64	2477.02	2350.07	2255.58	280.87	162.16	2027.12	2087.28	2057.2	42.54	30.08	NA	NA	NA	NA	NA	NA	NA	NA	NA	NA	NA	NA	NA	NA	NA	NA	NA	NA	NA	NA	NA	NA	NA	NA	NA	NA	NA	NA	492	SsrA-binding protein	NA	K03664	NA	Metabolism of cofactors and vitamins	00790 Folate biosynthesis	O	COG0691	SmpB
LFTS_00011	62.12	47.58	66.41	58.71	9.87	5.7	69.63	64.37	67	3.72	2.63	NA	NA	NA	NA	NA	NA	NA	NA	NA	NA	NA	NA	NA	NA	NA	NA	NA	NA	NA	NA	NA	NA	NA	NA	NA	NA	NA	NA	1737	HNH endonuclease	NA	K00568	Metabolism of cofactors and vitamins	Metabolism of cofactors and vitamins	00130 Ubiquinone and other terpenoid-quinone biosynthesis	H	COG2227	NA
LFTS_00012	111.91	127.31	117.81	119.01	7.77	4.49	117.35	102.42	109.88	10.56	7.47	NA	NA	NA	NA	NA	NA	NA	NA	NA	NA	NA	NA	NA	NA	NA	NA	NA	NA	NA	NA	NA	NA	NA	NA	NA	NA	NA	NA	288	hypothetical protein	NA	K05663	Membrane transport	Membrane transport	02010 ABC transporters		NA	NA
LFTS_00013	317.83	335.29	319.3	324.14	9.69	5.59	304.74	279.43	292.08	17.89	12.65	NA	NA	NA	NA	NA	NA	NA	NA	NA	NA	NA	NA	NA	NA	NA	NA	NA	NA	NA	NA	NA	NA	NA	NA	NA	NA	NA	NA	291	addiction module antidote protein, HigA family	NA	K07729	NA	Membrane transport	02010 ABC transporters	K	COG1476	CENP-B_N
LFTS_00014	189.41	177.26	195.53	187.4	9.3	5.37	159.19	135.43	147.31	16.8	11.88	NA	NA	NA	NA	NA	NA	NA	NA	NA	NA	NA	NA	NA	NA	NA	NA	NA	NA	NA	NA	NA	NA	NA	NA	NA	NA	NA	NA	291	Transposase	NA	K07483	NA	Replication and repair	03410 Base excision repair	X	COG2963	NA
LFTS_00015	348.25	340.78	357.3	348.78	8.27	4.78	305.19	214.01	259.6	64.48	45.59	NA	NA	NA	NA	NA	NA	NA	NA	NA	NA	NA	NA	NA	NA	NA	NA	NA	NA	NA	NA	NA	NA	NA	NA	NA	NA	NA	NA	786	putative transposase	NA	K07497	NA	Replication and repair	03410 Base excision repair	X	COG2801	rve_3
LFTS_00016	166.01	233.05	193.19	197.42	33.72	19.47	261.24	255.11	258.17	4.33	3.07	624.56	401.76	465.38	689.54	519.68	540.18	116.84	52.25	457.2	79.54	120.73	219.16	207.18	119.62	2.5014e+07	1.6744e+07	1.89049e+07	2.79951e+07	2.0295e+07	2.17906e+07	4.60754e+06	2.06056e+06	1.1671e+07	2.2122e+06	3.35379e+06	5.74568e+06	5.16316e+06	2.98095e+06	408	Plasmid maintenance system killer protein	NA	K07334	NA	Replication and repair	03410 Base excision repair	V	COG3549	NA
LFTS_00017	158.34	207.16	162.2	175.9	27.14	15.67	175.4	129.77	152.59	32.27	22.82	NA	NA	NA	NA	NA	NA	NA	NA	NA	NA	NA	NA	NA	NA	NA	NA	NA	NA	NA	NA	NA	NA	NA	NA	NA	NA	NA	NA	177	hypothetical protein	NA	NA	NA	NA	NA	NA	NA	NA
LFTS_00018	14.46	10.26	19.93	14.89	4.85	2.8	29.9	25.56	27.73	3.07	2.17	NA	NA	NA	NA	NA	NA	NA	NA	NA	NA	NA	NA	NA	NA	NA	NA	NA	NA	NA	NA	NA	NA	NA	NA	NA	NA	NA	NA	969	Permease of the drug/metabolite transporter (DMT) superfamily protein	NA	K03298	NA	Metabolism of cofactors and vitamins	00130 Ubiquinone and other terpenoid-quinone biosynthesis	GER	COG0697	Nuc_sug_transp
LFTS_00019	20.13	18.22	19.37	19.24	0.96	0.55	19.75	18.9	19.33	0.6	0.42	NA	NA	NA	NA	NA	NA	NA	NA	NA	NA	NA	NA	NA	NA	NA	NA	NA	NA	NA	NA	NA	NA	NA	NA	NA	NA	NA	NA	1671	2-isopropylmalate synthase	NA	K01649	Amino acid metabolism; Overview; Carbohydrate metabolism	Overview	01210 2-Oxocarboxylic acid metabolism	E	COG0119	LeuA_dimer
LFTS_00020	91.7	104.21	71.52	89.15	16.49	9.52	73.49	74.18	73.83	0.49	0.34	NA	NA	NA	NA	NA	NA	NA	NA	NA	NA	NA	NA	NA	NA	NA	NA	NA	NA	NA	NA	NA	NA	NA	NA	NA	NA	NA	NA	489	transcriptional regulator, AsnC family	NA	K03719	NA	Cell growth and death	04112 Cell cycle - Caulobacter	K	COG1522	Rrf2
LFTS_00021	113.3	127.62	87.78	109.57	20.18	11.65	158.15	129.46	143.8	20.29	14.35	NA	NA	NA	NA	NA	NA	NA	NA	NA	NA	NA	NA	NA	NA	NA	NA	NA	NA	NA	NA	NA	NA	NA	NA	NA	NA	NA	NA	672	ChrR Cupin-like domain-containing protein	NA	K07167	NA	Cell growth and death	04112 Cell cycle - Caulobacter	T	COG3806	Cupin_7
LFTS_00022	101.53	99.94	76.82	92.76	13.83	7.98	108.05	81.58	94.82	18.72	13.23	NA	NA	NA	NA	NA	NA	NA	NA	NA	NA	NA	NA	NA	NA	NA	NA	NA	NA	NA	NA	NA	NA	NA	NA	NA	NA	NA	NA	1026	NADPH:quinone reductase	NA	K00344	NA	Cell growth and death	04112 Cell cycle - Caulobacter	CR	COG0604	ADH_zinc_N
LFTS_00023	89.85	110.77	59.93	86.85	25.56	14.75	117.68	86.1	101.89	22.33	15.79	NA	NA	NA	NA	NA	NA	NA	NA	NA	NA	NA	NA	NA	NA	NA	NA	NA	NA	NA	NA	NA	NA	NA	NA	NA	NA	NA	NA	993	NTE family protein	NA	K07001	NA	Cell growth and death	04112 Cell cycle - Caulobacter	R	COG1752	NA
LFTS_00024	214.46	154.17	121.11	163.25	47.33	27.33	180.87	123.19	152.03	40.79	28.84	832.78	1048.69	1488.66	907.32	1447.01	1144.89	305.19	136.49	280.77	301.98	146.91	243.22	84.08	48.54	3.33529e+07	4.37061e+07	6.04739e+07	3.68369e+07	5.65099e+07	4.61759e+07	1.19265e+07	5.33371e+06	7.16731e+06	8.39879e+06	4.081e+06	6.54903e+06	2.22431e+06	1.2842e+06	1431	HD domain-containing protein	NA	K07814	NA	Cell growth and death	04112 Cell cycle - Caulobacter	T	COG3437	NA
LFTS_00025	69.2	118.16	76.04	87.8	26.51	15.31	98.39	79.23	88.81	13.55	9.58	NA	NA	NA	NA	NA	NA	NA	NA	NA	NA	NA	NA	NA	NA	NA	NA	NA	NA	NA	NA	NA	NA	NA	NA	NA	NA	NA	NA	405	8-oxo-dGTP diphosphatase	NA	K03574	NA	Cell growth and death	04112 Cell cycle - Caulobacter	VF	COG0494;COG1051	NUDIX
LFTS_00026	52.49	57.28	51.24	53.67	3.19	1.84	51.1	44.04	47.57	5	3.53	NA	NA	NA	NA	NA	NA	NA	NA	NA	NA	NA	NA	NA	NA	NA	NA	NA	NA	NA	NA	NA	NA	NA	NA	NA	NA	NA	NA	3168	ATP-dependent helicase IRC3	NA	K01153	NA	Cell growth and death	04112 Cell cycle - Caulobacter	V	COG0610	ResIII
LFTS_00027	168.06	263.05	151.91	194.34	60.05	34.67	283.59	254.4	268.99	20.64	14.6	NA	NA	NA	NA	NA	NA	NA	NA	NA	NA	NA	NA	NA	NA	NA	NA	NA	NA	NA	NA	NA	NA	NA	NA	NA	NA	NA	NA	189	Zn-finger domain of CDGSH type-containing protein	NA	NA	NA	NA	NA	NA	NA	zf-CDGSH
LFTS_00028	194.15	265.98	177.22	212.45	47.12	27.21	275.27	270.24	272.76	3.56	2.51	NA	NA	NA	NA	NA	NA	NA	NA	NA	NA	NA	NA	NA	NA	NA	NA	NA	NA	NA	NA	NA	NA	NA	NA	NA	NA	NA	NA	486	hypothetical protein	NA	NA	NA	NA	NA	NA	NA	NA
LFTS_00029	278.92	263.29	284.81	275.67	11.12	6.42	306.29	270.82	288.56	25.09	17.74	NA	NA	NA	NA	NA	NA	NA	NA	NA	NA	NA	NA	NA	NA	NA	NA	NA	NA	NA	NA	NA	NA	NA	NA	NA	NA	NA	NA	1107	diguanylate cyclase	NA	K13590	Cell growth and death	Cell growth and death	04112 Cell cycle - Caulobacter	T	COG2199	Laminin_II
LFTS_00030	211.88	217.83	196.42	208.71	11.05	6.38	371.1	334.99	353.05	25.54	18.06	1930.84	2542.19	2303.53	2370.63	1959.7	2221.38	266.85	119.34	4157.57	5456.26	4464.45	4692.76	678.78	391.89	7.73308e+07	1.0595e+08	9.35763e+07	9.62471e+07	7.6532e+07	8.99273e+07	1.27288e+07	5.6925e+06	1.0613e+08	1.5175e+08	1.2402e+08	127300092	2.2986e+07	1.3271e+07	582	carbonic anhydrase	Proton consuming reactions	K01673	Energy metabolism	Energy metabolism	00910 Nitrogen metabolism	P	COG0288	NA
LFTS_00031	54.25	60.05	40.26	51.52	10.17	5.87	101.8	87.81	94.81	9.89	7	584.14	393.17	265.12	264.41	284.77	358.32	137.04	61.29	666.47	53.64	102.4	274.17	340.62	196.65	2.33951e+07	1.6386e+07	1.077e+07	1.0735e+07	1.1121e+07	1.44814e+07	5.52682e+06	2.47167e+06	1.7013e+07	1.4918e+06	2.84459e+06	7.11645e+06	8.59727e+06	4.96364e+06	1128	sulfide:quinone oxidoreductase	NA	K03885	Energy metabolism	Energy metabolism	00190 Oxidative phosphorylation	C	COG1252	Pyr_redox_2
LFTS_00032	76.87	74.62	83.27	78.25	4.49	2.59	82.46	49.45	65.96	23.34	16.51	NA	NA	NA	NA	NA	NA	NA	NA	NA	NA	NA	NA	NA	NA	NA	NA	NA	NA	NA	NA	NA	NA	NA	NA	NA	NA	NA	NA	1191	hypothetical protein	NA	K02016	Membrane transport	Membrane transport	02010 ABC transporters	P	COG0614	NA
LFTS_00033	156.62	137.29	118.4	137.44	19.11	11.03	150.8	117.54	134.17	23.52	16.63	NA	NA	NA	NA	NA	NA	NA	NA	NA	NA	NA	NA	NA	NA	NA	NA	NA	NA	NA	NA	NA	NA	NA	NA	NA	NA	NA	NA	507	hypothetical protein	NA	NA	NA	NA	NA	NA	NA	NA
LFTS_00034	513.64	501.22	496	503.62	9.06	5.23	779.05	794.14	786.59	10.67	7.55	388.24	759.44	860.23	841.36	951.91	760.24	218.92	97.9	68.84	70.63	64.48	67.98	3.16	1.83	1.5549e+07	3.1651e+07	3.49449e+07	3.41589e+07	3.7175e+07	3.06958e+07	8.69434e+06	3.88823e+06	1.7574e+06	1.96429e+06	1.79121e+06	1.83763e+06	110987	64078.3	1044	EAL domain, c-di-GMP-specific phosphodiesterase class I (or its enzymatically inactive variant)	c-di-GMP specific phosphodiestereases (EAL domain-containing proteins)	K14051	Cellular community - prokaryotes	Cellular community - prokaryotes	02024 Quorum sensing	T	COG2199;COG2200;COG2202	NA
LFTS_00035	93.58	91.77	98.27	94.54	3.35	1.94	96.16	60.07	78.11	25.52	18.05	NA	NA	NA	NA	NA	NA	NA	NA	NA	NA	NA	NA	NA	NA	NA	NA	NA	NA	NA	NA	NA	NA	NA	NA	NA	NA	NA	NA	1158	S-adenosylmethionine:tRNA ribosyltransferase-isomerase	NA	K07568	NA	Cellular community - prokaryotes	02024 Quorum sensing	J	COG0809	Queuosine_synth
LFTS_00036	60.06	58.45	55.93	58.14	2.08	1.2	64.24	51.78	58.01	8.81	6.23	NA	NA	NA	NA	NA	NA	NA	NA	NA	NA	NA	NA	NA	NA	NA	NA	NA	NA	NA	NA	NA	NA	NA	NA	NA	NA	NA	NA	840	Methyltransferase domain-containing protein	NA	K02169	Metabolism of cofactors and vitamins	Metabolism of cofactors and vitamins	00780 Biotin metabolism	QR	COG0500	Ubie_methyltran
LFTS_00037	137.45	180.01	168	161.82	21.94	12.67	157.92	152.45	155.18	3.86	2.73	NA	NA	NA	NA	NA	NA	NA	NA	NA	NA	NA	NA	NA	NA	NA	NA	NA	NA	NA	NA	NA	NA	NA	NA	NA	NA	NA	NA	435	hypothetical protein	NA	NA	NA	NA	NA	NA	NA	Nuc_N
LFTS_00038	70.14	52.3	83.55	68.67	15.68	9.05	77.15	55.33	66.24	15.43	10.91	NA	NA	NA	NA	NA	NA	NA	NA	NA	NA	NA	NA	NA	NA	NA	NA	NA	NA	NA	NA	NA	NA	NA	NA	NA	NA	NA	NA	606	multiple antibiotic resistance protein	NA	K05595	NA	Membrane transport	02010 ABC transporters	E	COG2095	RseC_MucC
LFTS_00039	158.5	150.49	150.59	153.19	4.59	2.65	167.72	120.21	143.97	33.6	23.76	354.8	458.26	718.58	804.51	977.86	662.8	254.53	113.83	1865.87	2081.4	2396.62	2114.63	266.93	154.11	1.421e+07	1.9099e+07	2.9191e+07	3.26629e+07	3.81881e+07	2.66702e+07	9.84264e+06	4.40176e+06	4.76301e+07	5.7888e+07	6.6577e+07	5.7365e+07	9.48426e+06	5.47574e+06	669	hypothetical protein	NA	NA	NA	NA	NA	NA	NA	NA
LFTS_00040	120.3	143.34	114.44	126.03	15.28	8.82	143.95	138.02	140.99	4.19	2.96	NA	NA	NA	NA	NA	NA	NA	NA	NA	NA	NA	NA	NA	NA	NA	NA	NA	NA	NA	NA	NA	NA	NA	NA	NA	NA	NA	NA	1227	hypothetical protein	NA	K09800	NA	Signal transduction	02020 Two-component system	U	COG2911	NA
LFTS_00041	85.51	95.86	93.02	91.46	5.35	3.09	96.9	88.7	92.8	5.8	4.1	NA	NA	NA	NA	NA	NA	NA	NA	NA	NA	NA	NA	NA	NA	NA	NA	NA	NA	NA	NA	NA	NA	NA	NA	NA	NA	NA	NA	2256	PAS/PAC sensor signal transduction histidine kinase	NA	K13598	Signal transduction	Signal transduction	02020 Two-component system	T	COG5000	NA
LFTS_00042	109.81	93.63	111.31	104.92	9.81	5.66	111.6	92.11	101.85	13.78	9.75	642.64	790.49	1425.42	1372.79	1232.76	1092.82	354.49	158.53	306.53	225.29	369.01	300.28	72.06	41.61	2.57381e+07	3.29451e+07	5.79048e+07	5.5735e+07	4.81429e+07	4.40932e+07	1.41764e+07	6.33989e+06	7.82479e+06	6.2659e+06	1.0251e+07	8113892	2.00821e+06	1.15944e+06	1374	two-component system, NtrC family, nitrogen regulation response regulator NtrX	Nitrate/nitrite regulation	K13599	Signal transduction	Signal transduction	02020 Two-component system	T	COG2204	Sigma54_activat
LFTS_00043	119.57	126.56	105.11	117.08	10.94	6.31	133.98	96.82	115.4	26.28	18.58	NA	NA	NA	NA	NA	NA	NA	NA	NA	NA	NA	NA	NA	NA	NA	NA	NA	NA	NA	NA	NA	NA	NA	NA	NA	NA	NA	NA	879	3-oxoacyl-[acyl-carrier-protein] synthase-3	NA	K00648	Overview; Lipid metabolism	Overview	01212 Fatty acid metabolism	I	COG0332	ACP_syn_III_C
LFTS_00044	365.65	320.92	365.83	350.8	25.88	14.94	316.51	248.1	282.31	48.37	34.21	NA	NA	NA	NA	NA	NA	NA	NA	NA	NA	NA	NA	NA	NA	NA	NA	NA	NA	NA	NA	NA	NA	NA	NA	NA	NA	NA	NA	732	outer membrane protein assembly factor BamD	NA	K05807	NA	Metabolism of cofactors and vitamins	00860 Porphyrin and chlorophyll metabolism	M	COG4105	YfiO
LFTS_00045	141.42	172	107.75	140.39	32.13	18.55	136.62	119.38	128	12.19	8.62	NA	NA	NA	NA	NA	NA	NA	NA	NA	NA	NA	NA	NA	NA	NA	NA	NA	NA	NA	NA	NA	NA	NA	NA	NA	NA	NA	NA	654	precorrin-2 dehydrogenase / sirohydrochlorin ferrochelatase	NA	K02304	Metabolism of cofactors and vitamins	Metabolism of cofactors and vitamins	00860 Porphyrin and chlorophyll metabolism	H	COG1648	Aldolase
LFTS_00046	290.17	266.79	287.36	281.44	12.77	7.37	225.32	253.4	239.36	19.85	14.04	NA	NA	NA	NA	NA	NA	NA	NA	NA	NA	NA	NA	NA	NA	NA	NA	NA	NA	NA	NA	NA	NA	NA	NA	NA	NA	NA	NA	198	hypothetical protein	NA	K02710	Energy metabolism	Energy metabolism	00195 Photosynthesis		NA	SPC12
LFTS_00048	54.43	71.3	58	61.24	8.89	5.13	122.62	151.68	137.15	20.55	14.53	318.97	129	264.8	274.63	245.88	246.66	71.04	31.77	204.2	375.27	410.27	329.91	110.26	63.66	1.2775e+07	5.37629e+06	1.0757e+07	1.115e+07	9.60238e+06	9.93213e+06	2.78881e+06	1.24719e+06	5.2127e+06	1.0437e+07	1.1397e+07	9.01556e+06	3.32817e+06	1.92152e+06	1107	Chemoreceptor zinc-binding domain-containing protein	NA	K03406	Signal transduction; Cell motility	Signal transduction	02020 Two-component system	NT	COG0840	Shugoshin_N
LFTS_00049	251.46	329.7	330.03	303.73	45.26	26.13	332.26	214.97	273.62	82.94	58.64	NA	NA	NA	NA	NA	NA	NA	NA	NA	NA	NA	NA	NA	NA	NA	NA	NA	NA	NA	NA	NA	NA	NA	NA	NA	NA	NA	NA	639	orotate phosphoribosyltransferase	NA	K00762	Nucleotide metabolism	Nucleotide metabolism	00240 Pyrimidine metabolism	F	COG0461	NA
LFTS_00050	1850.78	3158.58	2688.94	2566.1	662.5	382.49	2291.72	2869.98	2580.85	408.89	289.13	NA	NA	NA	NA	NA	NA	NA	NA	NA	NA	NA	NA	NA	NA	NA	NA	NA	NA	NA	NA	NA	NA	NA	NA	NA	NA	NA	NA	291	hypothetical protein	NA	NA	NA	NA	NA	NA	NA	NA
LFTS_00051	118.3	140.11	128.47	128.96	10.91	6.3	116.77	110.57	113.67	4.39	3.1	NA	NA	NA	NA	NA	NA	NA	NA	NA	NA	NA	NA	NA	NA	NA	NA	NA	NA	NA	NA	NA	NA	NA	NA	NA	NA	NA	NA	2373	penicillin-binding protein 1A	NA	K05366	Drug resistance; Glycan biosynthesis and metabolism	Glycan biosynthesis and metabolism	00550 Peptidoglycan biosynthesis	M	COG0744	S1
LFTS_00052	527.03	506.11	585.41	539.52	41.1	23.73	631.59	537.47	584.53	66.55	47.06	2469.74	2210.05	1464.14	1571.47	1605.98	1864.28	446.85	199.84	524.47	1097.69	618.08	746.75	307.51	177.54	9.89139e+07	9.21078e+07	5.94779e+07	6.38012e+07	6.27182e+07	7.54038e+07	1.85804e+07	8.30942e+06	1.3388e+07	3.05291e+07	1.717e+07	2.03624e+07	9.00539e+06	5.19926e+06	1029	glyceraldehyde 3-phosphate dehydrogenase	NA	K00134	Energy metabolism; Overview; Signal transduction; Neurodegenerative diseases; Carbohydrate metabolism	Overview	01200 Carbon metabolism	G	COG0057	NA
LFTS_00053	605.69	609.55	630.32	615.19	13.25	7.65	571.73	530.18	550.96	29.39	20.78	1060.54	1410.04	2284.42	2044.28	1920.26	1743.91	497.98	222.7	1076.7	1483.21	1535.02	1364.98	250.99	144.91	4.2475e+07	5.87661e+07	9.27999e+07	8.29972e+07	7.49918e+07	7.0406e+07	1.99793e+07	8.935e+06	2.7485e+07	4.12511e+07	4.26419e+07	3.7126e+07	8.37829e+06	4.83721e+06	1200	phosphoglycerate kinase	NA	K15330	NA	NA	NA		NA	NA
LFTS_00054	403.72	503.56	470.42	459.23	50.85	29.36	478.13	476.39	477.26	1.23	0.87	191.96	371.31	571.5	556.19	592.04	456.6	172.32	77.06	80.73	126.13	20.44	75.77	53.02	30.61	7.68791e+06	1.5475e+07	2.32161e+07	2.25811e+07	2.3121e+07	1.84162e+07	6.82397e+06	3.05177e+06	2.0607e+06	3.50801e+06	567921	2.04554e+06	1.4701e+06	848763	759	triosephosphate isomerase	NA	K01803	Carbohydrate metabolism; Overview; Energy metabolism	Overview	01200 Carbon metabolism	G	COG0149	NA
LFTS_00055	551.07	497.58	528.83	525.82	26.87	15.51	374.48	349.1	361.79	17.95	12.69	NA	NA	NA	NA	NA	NA	NA	NA	NA	NA	NA	NA	NA	NA	NA	NA	NA	NA	NA	NA	NA	NA	NA	NA	NA	NA	NA	NA	306	preprotein translocase subunit SecG	NA	K03075	Cellular community - prokaryotes; Folding, sorting and degradation; Membrane transport	Folding, sorting and degradation	03060 Protein export	U	COG1314	SecG
LFTS_00056	79.6	74.06	86.55	80.07	6.26	3.61	73.57	61.53	67.55	8.52	6.02	NA	NA	NA	NA	NA	NA	NA	NA	NA	NA	NA	NA	NA	NA	NA	NA	NA	NA	NA	NA	NA	NA	NA	NA	NA	NA	NA	NA	1737	peptide/nickel transport system substrate-binding protein	NA	K02035	Cellular community - prokaryotes	Cellular community - prokaryotes	02024 Quorum sensing	E	COG0747	SBP_bac_5
LFTS_00057	29.22	39.52	37.48	35.41	5.45	3.15	26.14	24.02	25.08	1.5	1.06	NA	NA	NA	NA	NA	NA	NA	NA	NA	NA	NA	NA	NA	NA	NA	NA	NA	NA	NA	NA	NA	NA	NA	NA	NA	NA	NA	NA	975	peptide/nickel transport system permease protein	NA	K02033	Cellular community - prokaryotes	Cellular community - prokaryotes	02024 Quorum sensing	EP	COG0601	BPD_transp_1
LFTS_00058	39.72	54.67	45.92	46.77	7.51	4.34	43.85	46.76	45.3	2.06	1.45	NA	NA	NA	NA	NA	NA	NA	NA	NA	NA	NA	NA	NA	NA	NA	NA	NA	NA	NA	NA	NA	NA	NA	NA	NA	NA	NA	NA	1023	peptide/nickel transport system permease protein	NA	K02034	Cellular community - prokaryotes	Cellular community - prokaryotes	02024 Quorum sensing	EP	COG1173	BPD_transp_1
LFTS_00059	110.68	137.27	127.88	125.28	13.49	7.79	95.89	84.91	90.4	7.76	5.49	NA	NA	NA	NA	NA	NA	NA	NA	NA	NA	NA	NA	NA	NA	NA	NA	NA	NA	NA	NA	NA	NA	NA	NA	NA	NA	NA	NA	747	phosphoglycolate phosphatase	NA	K01091	Carbohydrate metabolism	Carbohydrate metabolism	00630 Glyoxylate and dicarboxylate metabolism	C	COG0546	NA
LFTS_00060	251.01	253.61	278.4	261.01	15.12	8.73	217.05	183.19	200.12	23.94	16.93	NA	NA	NA	NA	NA	NA	NA	NA	NA	NA	NA	NA	NA	NA	NA	NA	NA	NA	NA	NA	NA	NA	NA	NA	NA	NA	NA	NA	495	hypothetical protein	NA	NA	NA	NA	NA	NA	NA	Scs3p
LFTS_00061	636.65	600.75	514.27	583.89	62.91	36.32	315.99	321.28	318.63	3.74	2.64	NA	NA	NA	NA	NA	NA	NA	NA	NA	NA	NA	NA	NA	NA	NA	NA	NA	NA	NA	NA	NA	NA	NA	NA	NA	NA	NA	NA	270	Putative F0F1-ATPase subunit Ca2+/Mg2+ transporter	ATP synthase	K02116	NA	Energy metabolism	00190 Oxidative phosphorylation	C	COG3312	ATPase_gene1
LFTS_00062	656.5	563.97	669.01	629.83	57.38	33.13	305.74	287.7	296.72	12.76	9.02	NA	NA	NA	NA	NA	NA	NA	NA	NA	NA	NA	NA	NA	NA	NA	NA	NA	NA	NA	NA	NA	NA	NA	NA	NA	NA	NA	NA	735	F-type H+-transporting ATPase subunit a	ATP synthase	K02108	Energy metabolism	Energy metabolism	00190 Oxidative phosphorylation	C	COG0356	zf-DHHC
LFTS_00063	754.25	739.84	723.12	739.07	15.58	9	400.29	407.87	404.08	5.36	3.79	NA	NA	NA	NA	NA	NA	NA	NA	NA	NA	NA	NA	NA	NA	NA	NA	NA	NA	NA	NA	NA	NA	NA	NA	NA	NA	NA	NA	231	F-type H+-transporting ATPase subunit c	ATP synthase	K02128	Neurodegenerative diseases; Energy metabolism	Energy metabolism	00190 Oxidative phosphorylation	C	COG0636	ATP-synt_C
LFTS_00064	1023.57	903.95	884.83	937.45	75.19	43.41	326.64	344.9	335.77	12.91	9.13	251.68	209.44	96	56.34	78.88	138.47	86.54	38.7	1076.39	792.93	449.94	773.08	313.7	181.11	1.008e+07	8.72891e+06	3.89961e+06	2.28729e+06	3.0803e+06	5.61522e+06	3.53813e+06	1.5823e+06	2.7477e+07	2.2053e+07	1.2499e+07	2.06763e+07	7.58329e+06	4.37821e+06	528	ATP synthase F0 subcomplex B subunit	ATP synthase	K02109	Energy metabolism	Energy metabolism	00190 Oxidative phosphorylation	C	COG0711	YMF19
LFTS_00065	761.31	658.53	732.63	717.49	53.03	30.62	286.92	301.31	294.11	10.17	7.19	196.47	156.88	48.49	63.35	64.87	106.01	66.32	29.66	214.84	195.64	187.12	199.2	14.2	8.2	7.86868e+06	6.53828e+06	1.9699e+06	2.572e+06	2.5335e+06	4.29647e+06	2.7056e+06	1.20998e+06	5.4842e+06	5.44119e+06	5.19798e+06	5.37446e+06	154338	89107	570	F-type H+-transporting ATPase subunit delta	ATP synthase	K02113	Energy metabolism	Energy metabolism	00190 Oxidative phosphorylation	C	COG0712	NA
LFTS_00066	434.31	350.29	394.58	393.06	42.03	24.27	218.28	214.93	216.6	2.37	1.67	2977	3922.33	3320.28	3360.61	3449.16	3405.88	339.82	151.97	4145.8	4707.66	4208.87	4354.11	307.8	177.71	1.1923e+08	1.6347e+08	1.3488e+08	1.3644e+08	1.347e+08	1.37744e+08	1.59982e+07	7.15461e+06	1.0583e+08	1.3093e+08	1.1692e+08	1.17893e+08	1.25784e+07	7.26212e+06	1524	ATP synthase F1 subcomplex alpha subunit	ATP synthase	K02111	Energy metabolism	Energy metabolism	00190 Oxidative phosphorylation	C	COG0056	KaiC
LFTS_00067	344.47	353.3	333.7	343.82	9.82	5.67	168.83	224.67	196.75	39.48	27.92	415.13	980.77	656.33	658.79	592.73	660.75	204.57	91.48	578.99	429.38	262.87	423.75	158.14	91.3	1.6626e+07	4.08751e+07	2.6662e+07	2.67469e+07	2.31479e+07	2.68116e+07	8.87381e+06	3.96849e+06	1.478e+07	1.1942e+07	7.3023e+06	11341421	3.77484e+06	2.1794e+06	876	F-type H+-transporting ATPase subunit gamma	ATP synthase	K02115	Energy metabolism	Energy metabolism	00190 Oxidative phosphorylation	C	COG0224	NA
LFTS_00068	505.03	466.55	528.38	499.98	31.22	18.03	270.01	270.82	270.41	0.57	0.4	1815.44	3893.05	3688.07	3456.19	3353.14	3241.18	824.03	368.52	1237.43	1826.44	1980.28	1681.38	392.09	226.37	7.2709e+07	1.6225e+08	1.49821e+08	1.4032e+08	1.3095e+08	1.3121e+08	3.4696e+07	1.55165e+07	3.15879e+07	5.0797e+07	5.50111e+07	4.57987e+07	1.24859e+07	7.20877e+06	1392	F-type H+-transporting ATPase subunit beta	ATP synthase	K02133	Neurodegenerative diseases; Energy metabolism	Energy metabolism	00190 Oxidative phosphorylation	C	COG0055	KaiC
LFTS_00069	434.67	438.77	454.34	442.59	10.37	5.99	237.53	298.14	267.84	42.86	30.31	222.47	785.36	360.85	297.96	297.01	392.73	224.89	100.57	347.44	252.05	125.87	241.79	111.14	64.17	8.90998e+06	3.27311e+07	1.4659e+07	1.2097e+07	1.1599e+07	1.59992e+07	9.57339e+06	4.28135e+06	8.86918e+06	7.00999e+06	3.4966e+06	6.45859e+06	2.72841e+06	1.57525e+06	432	F-type H+-transporting ATPase subunit epsilon	ATP synthase	K02114	Energy metabolism	Energy metabolism	00190 Oxidative phosphorylation	C	COG0355	ATP-synt_DE_N
LFTS_00070	123.93	116.26	108.9	116.36	7.51	4.34	132.69	117.73	125.21	10.58	7.48	NA	NA	NA	NA	NA	NA	NA	NA	NA	NA	NA	NA	NA	NA	NA	NA	NA	NA	NA	NA	NA	NA	NA	NA	NA	NA	NA	NA	882	Glyoxylase, beta-lactamase superfamily II	NA	K01069	Carbohydrate metabolism	Carbohydrate metabolism	00620 Pyruvate metabolism	R	COG0491	Lactamase_B
LFTS_00071	129.9	112.16	118.24	120.1	9.01	5.2	104.39	95.89	100.14	6.01	4.25	NA	NA	NA	NA	NA	NA	NA	NA	NA	NA	NA	NA	NA	NA	NA	NA	NA	NA	NA	NA	NA	NA	NA	NA	NA	NA	NA	NA	1086	hypothetical protein	NA	K07286	NA	Carbohydrate metabolism	00620 Pyruvate metabolism	S	COG3056	NA
LFTS_00073	247.79	219.41	187.1	218.1	30.37	17.53	149.72	97.33	123.52	37.05	26.2	NA	NA	NA	NA	NA	NA	NA	NA	NA	NA	NA	NA	NA	NA	NA	NA	NA	NA	NA	NA	NA	NA	NA	NA	NA	NA	NA	NA	558	hypothetical protein	NA	K07337	NA	Carbohydrate metabolism	00620 Pyruvate metabolism	M	COG3417	NA
LFTS_00074	191.31	191.36	184.92	189.2	3.7	2.14	136.3	105.38	120.84	21.86	15.46	NA	NA	NA	NA	NA	NA	NA	NA	NA	NA	NA	NA	NA	NA	NA	NA	NA	NA	NA	NA	NA	NA	NA	NA	NA	NA	NA	NA	669	DNA-binding response regulator, OmpR family, contains REC and winged-helix (wHTH) domain	NA	K02483	NA	Replication and repair	03430 Mismatch repair	TK	COG0745	Response_reg
LFTS_00075	53.1	71.09	83.52	69.24	15.29	8.83	65.23	59.06	62.14	4.37	3.09	NA	NA	NA	NA	NA	NA	NA	NA	NA	NA	NA	NA	NA	NA	NA	NA	NA	NA	NA	NA	NA	NA	NA	NA	NA	NA	NA	NA	1425	His Kinase A (phospho-acceptor) domain-containing protein	Role of potassium in the internal positive membrane potential	K02484	NA	Replication and repair	03430 Mismatch repair	T	COG0642	NA
LFTS_00076	2167.65	1641.02	1290.33	1699.67	441.59	254.95	2983.49	3504.75	3244.12	368.58	260.63	914	683.43	1293.87	1202.45	1296.17	1077.98	270.31	120.89	387.79	798.58	682.26	622.88	211.73	122.24	3.66061e+07	2.8483e+07	5.2561e+07	4.8819e+07	5.06192e+07	4.34177e+07	1.04173e+07	4.65874e+06	9.8992e+06	2.22101e+07	1.8953e+07	1.70207e+07	6.37883e+06	3.68282e+06	498	Heavy-metal resistance	Metal tolerance	K08317	NA	Replication and repair	03430 Mismatch repair	C	COG0371	NA
LFTS_00077	138.79	67.52	66.52	90.94	41.44	23.92	166.87	147.04	156.95	14.02	9.92	602.27	120.62	769.07	696.11	750.34	587.68	269.02	120.31	271.63	175.21	176.19	207.68	55.38	31.98	2.41211e+07	5.02691e+06	3.12419e+07	2.8262e+07	2.93029e+07	2.3591e+07	1.06991e+07	4.7848e+06	6.93378e+06	4.8729e+06	4.8946e+06	5.56709e+06	1.18363e+06	683370	1491	Outer membrane protein assembly factor BamB, contains PQQ-like beta-propeller repeat	NA	K00114	Carbohydrate metabolism; Xenobiotics biodegradation and metabolism	Carbohydrate metabolism	00010 Glycolysis / Gluconeogenesis	G	COG4993	PQQ_2
LFTS_00078	631.2	405.55	498.58	511.77	113.4	65.47	408.53	328.21	368.37	56.8	40.16	6460.39	6263.68	5129.6	5682.29	4488	5604.79	813.21	363.68	2898.15	3652.72	3363.66	3304.84	380.71	219.8	2.5874e+08	2.6105e+08	2.0838e+08	2.307e+08	1.7527e+08	2.26828e+08	3.60664e+07	1.61294e+07	7.39809e+07	1.0159e+08	9.34408e+07	8.96705e+07	1.41853e+07	8.18991e+06	780	carboxymethylenebutenolidase	NA	K01061	Xenobiotics biodegradation and metabolism	Xenobiotics biodegradation and metabolism	00364 Fluorobenzoate degradation	Q	COG0412	Chlorophyllase2
LFTS_00079	114.93	65.61	93.29	91.28	24.72	14.27	96.63	79.31	87.97	12.24	8.66	NA	NA	NA	NA	NA	NA	NA	NA	NA	NA	NA	NA	NA	NA	NA	NA	NA	NA	NA	NA	NA	NA	NA	NA	NA	NA	NA	NA	1203	putative arabinose efflux permease, MFS family	NA	K08153	NA	Xenobiotics biodegradation and metabolism	00364 Fluorobenzoate degradation	GEPR	COG0477	NA
LFTS_00080	15.97	6.64	15.06	12.56	5.14	2.97	8.68	4.63	6.66	2.87	2.03	NA	NA	NA	NA	NA	NA	NA	NA	NA	NA	NA	NA	NA	NA	NA	NA	NA	NA	NA	NA	NA	NA	NA	NA	NA	NA	NA	NA	936	UDP-2,3-diacylglucosamine pyrophosphatase LpxH	Lipopolysaccharide synthesis	K03269	Glycan biosynthesis and metabolism	Glycan biosynthesis and metabolism	00540 Lipopolysaccharide biosynthesis	M	COG2908	NA
LFTS_00081	8.67	11.54	12.92	11.05	2.17	1.25	10.92	12.91	11.91	1.41	1	NA	NA	NA	NA	NA	NA	NA	NA	NA	NA	NA	NA	NA	NA	NA	NA	NA	NA	NA	NA	NA	NA	NA	NA	NA	NA	NA	NA	1131	processive 1,2-diacylglycerol beta-glucosyltransferase	Lipopolysaccharide synthesis	K03715	Lipid metabolism	Lipid metabolism	00561 Glycerolipid metabolism		NA	NA
LFTS_00082	36.33	52.48	36.54	41.78	9.26	5.35	59.01	54.81	56.91	2.97	2.1	NA	NA	NA	NA	NA	NA	NA	NA	NA	NA	NA	NA	NA	NA	NA	NA	NA	NA	NA	NA	NA	NA	NA	NA	NA	NA	NA	NA	900	CHAD domain-containing protein	NA	K07031	Glycan biosynthesis and metabolism	Glycan biosynthesis and metabolism	00540 Lipopolysaccharide biosynthesis	R	COG2605	CHAD
LFTS_00083	156.77	132.66	152.55	147.33	12.87	7.43	217.53	158.29	187.91	41.89	29.62	288.99	644.49	403.71	467.61	386.48	438.25	131.86	58.97	64.9	36.04	81.33	60.76	22.93	13.24	1.1574e+07	2.68601e+07	1.64e+07	1.8985e+07	1.5093e+07	1.77824e+07	5.73452e+06	2.56456e+06	1.6568e+06	1.0023e+06	2.2594e+06	1.6395e+06	628731	362998	876	lactoylglutathione lyase	NA	K08234	NA	Glycan biosynthesis and metabolism	00540 Lipopolysaccharide biosynthesis	Q	COG0346	NA
LFTS_00084	234.52	169.08	224.14	209.25	35.17	20.31	276.35	191.82	234.09	59.77	42.26	947.51	1691.85	1863.77	2090.16	2234.42	1765.54	502.37	224.66	26.1	28.85	7.85	20.93	11.41	6.59	3.7948e+07	7.05108e+07	7.57121e+07	8.48599e+07	8.72608e+07	7.12583e+07	1.98183e+07	8.863e+06	666188	802271	218080	562180	305668	176478	1926	acetyl-CoA synthetase	NA	K01895	Carbohydrate metabolism; Overview; Energy metabolism	Overview	01200 Carbon metabolism	I	COG0365	AMP-binding
LFTS_00085	303.48	263.65	237.27	268.14	33.33	19.24	360.69	241.94	301.31	83.97	59.38	1029.01	1032.88	1103.05	1122.52	1057.36	1068.96	42.02	18.79	341.08	466.99	799.73	535.93	236.97	136.81	4.1212e+07	4.3047e+07	4.48091e+07	4.55741e+07	4.12929e+07	4.3187e+07	1.98982e+06	889874	8.70667e+06	1.2988e+07	2.22161e+07	1.46369e+07	6.90399e+06	3.98602e+06	825	thiazole synthase	NA	K03149	Metabolism of cofactors and vitamins	Metabolism of cofactors and vitamins	00730 Thiamine metabolism	H	COG2022	NA
LFTS_00086	286.9	269.49	223.14	259.84	32.96	19.03	479.49	316.02	397.76	115.59	81.74	NA	NA	NA	NA	NA	NA	NA	NA	NA	NA	NA	NA	NA	NA	NA	NA	NA	NA	NA	NA	NA	NA	NA	NA	NA	NA	NA	NA	648	thiamine-phosphate pyrophosphorylase	NA	K00788	Metabolism of cofactors and vitamins	Metabolism of cofactors and vitamins	00730 Thiamine metabolism	H	COG0352	NA
LFTS_00087	155.7	215.52	151.74	174.32	35.74	20.63	317.51	272.95	295.23	31.51	22.28	NA	NA	NA	NA	NA	NA	NA	NA	NA	NA	NA	NA	NA	NA	NA	NA	NA	NA	NA	NA	NA	NA	NA	NA	NA	NA	NA	NA	891	Peptidase family M23	NA	K08259	NA	Overview	01200 Carbon metabolism		NA	NA
LFTS_00088	95.94	111.6	91.9	99.82	10.4	6.01	128.11	104.27	116.19	16.86	11.92	NA	NA	NA	NA	NA	NA	NA	NA	NA	NA	NA	NA	NA	NA	NA	NA	NA	NA	NA	NA	NA	NA	NA	NA	NA	NA	NA	NA	852	hydroxymethylpyrimidine/phosphomethylpyrimidine kinase	NA	K14153	Metabolism of cofactors and vitamins	Metabolism of cofactors and vitamins	00730 Thiamine metabolism	H	COG0351;COG0352	NA
LFTS_00089	46.15	51.92	48.1	48.72	2.93	1.69	61.22	62.95	62.08	1.22	0.87	NA	NA	NA	NA	NA	NA	NA	NA	NA	NA	NA	NA	NA	NA	NA	NA	NA	NA	NA	NA	NA	NA	NA	NA	NA	NA	NA	NA	3603	diguanylate cyclase (GGDEF) domain-containing protein	Genes encoding proteins with EAL and GGDEF domains	K14051	Cellular community - prokaryotes	Cellular community - prokaryotes	02024 Quorum sensing	T	COG2199;COG2200;COG2202	NA
LFTS_00090	477.19	536.06	528.23	513.83	31.97	18.46	442.38	406.12	424.25	25.64	18.13	621.64	777.82	589.37	596.21	433.49	603.71	122.35	54.71	169.77	126.55	248.42	181.58	61.78	35.67	2.4897e+07	3.24171e+07	2.3942e+07	2.4206e+07	1.6929e+07	2.44782e+07	5.48984e+06	2.45513e+06	4.3338e+06	3.5197e+06	6.90089e+06	4.91813e+06	1.76471e+06	1.01885e+06	1761	threonyl-tRNA synthetase	NA	K01868	Translation	Translation	00970 Aminoacyl-tRNA biosynthesis	J	COG0441	tRNA-synt_2b
LFTS_00091	743.13	762.71	740.49	748.78	12.14	7.01	559.18	584.03	571.6	17.57	12.42	NA	NA	NA	NA	NA	NA	NA	NA	NA	NA	NA	NA	NA	NA	NA	NA	NA	NA	NA	NA	NA	NA	NA	NA	NA	NA	NA	NA	528	translation initiation factor IF-3	NA	K02520	NA	Translation	00970 Aminoacyl-tRNA biosynthesis	J	COG0290	NA
LFTS_00092	941.3	907.09	793.55	880.64	77.34	44.65	476.58	423.26	449.92	37.7	26.66	NA	NA	NA	NA	NA	NA	NA	NA	NA	NA	NA	NA	NA	NA	NA	NA	NA	NA	NA	NA	NA	NA	NA	NA	NA	NA	NA	NA	198	large subunit ribosomal protein L35	NA	K02916	Translation	Translation	03010 Ribosome	J	COG0291	Ribosomal_L35p
LFTS_00093	668.61	647.58	653.6	656.59	10.83	6.25	511.69	460.01	485.85	36.55	25.84	539.17	1139.99	788.42	492	693.98	730.71	257.81	115.3	434.05	542.14	1390.66	788.95	523.89	302.47	2.1594e+07	4.75111e+07	3.2028e+07	1.9975e+07	2.71021e+07	2.9642e+07	1.10642e+07	4.94807e+06	1.108e+07	1.5078e+07	3.86319e+07	2.15966e+07	1.48878e+07	8.59548e+06	357	LSU ribosomal protein L20P	NA	K02887	Translation	Translation	03010 Ribosome	J	COG0292	Ribosomal_L20
LFTS_00094	107.35	78.86	112.34	99.52	18.06	10.43	97.75	84.32	91.04	9.49	6.71	298.8	590.69	498.07	604.04	534.81	505.28	123.09	55.05	114.22	116.35	69.5	100.02	26.45	15.27	1.1967e+07	2.4618e+07	2.0233e+07	2.4524e+07	2.0886e+07	2.04456e+07	5.15188e+06	2.30399e+06	2.9157e+06	3.23591e+06	1.9308e+06	2.69414e+06	680178	392701	1710	phenylalanyl-tRNA synthetase beta subunit	NA	K01890	Translation	Translation	00970 Aminoacyl-tRNA biosynthesis	J	COG0072	NA
LFTS_00095	117.08	93.22	113.77	108.02	12.93	7.46	120.23	101.25	110.74	13.43	9.49	278.25	410.97	399.41	400.82	373.8	372.65	54.52	24.38	517.88	79.88	59.62	219.13	258.93	149.49	1.1144e+07	1.7128e+07	1.62251e+07	1.6273e+07	1.4598e+07	1.50736e+07	2.37976e+06	1.06426e+06	1.322e+07	2.2217e+06	1.6563e+06	5.69933e+06	6.51923e+06	3.76388e+06	1560	phenylalanyl-tRNA synthetase, alpha subunit	NA	K01889	Translation	Translation	00970 Aminoacyl-tRNA biosynthesis	J	COG0016	tRNA-synt_2d
LFTS_00096	80.09	89.89	100.5	90.16	10.21	5.89	107.83	75.6	91.71	22.79	16.12	NA	NA	NA	NA	NA	NA	NA	NA	NA	NA	NA	NA	NA	NA	NA	NA	NA	NA	NA	NA	NA	NA	NA	NA	NA	NA	NA	NA	1044	peptide/nickel transport system ATP-binding protein	NA	K02032	Cellular community - prokaryotes	Cellular community - prokaryotes	02024 Quorum sensing	OEP	COG1123;COG1124	oligo_HPY
LFTS_00097	144.61	128.47	168.32	147.14	20.04	11.57	192.78	129.07	160.92	45.05	31.85	NA	NA	NA	NA	NA	NA	NA	NA	NA	NA	NA	NA	NA	NA	NA	NA	NA	NA	NA	NA	NA	NA	NA	NA	NA	NA	NA	NA	1011	peptide/nickel transport system ATP-binding protein	NA	K02031	Cellular community - prokaryotes	Cellular community - prokaryotes	02024 Quorum sensing	EPO	COG0444;COG1123	oligo_HPY
LFTS_00098	195.53	184.67	227.95	202.72	22.52	13	319.95	250.15	285.05	49.35	34.9	NA	NA	NA	NA	NA	NA	NA	NA	NA	NA	NA	NA	NA	NA	NA	NA	NA	NA	NA	NA	NA	NA	NA	NA	NA	NA	NA	NA	387	6-pyruvoyltetrahydropterin/6-carboxytetrahydropterin synthase	NA	K01737	Metabolism of cofactors and vitamins	Metabolism of cofactors and vitamins	00790 Folate biosynthesis	H	COG0720	NA
LFTS_00099	287.26	355.97	327.08	323.44	34.5	19.92	126.81	119.15	122.98	5.42	3.83	NA	NA	NA	NA	NA	NA	NA	NA	NA	NA	NA	NA	NA	NA	NA	NA	NA	NA	NA	NA	NA	NA	NA	NA	NA	NA	NA	NA	948	lipoprotein	NA	NA	NA	NA	NA	NA	NA	Sperm_Ag_HE2
LFTS_00100	142.03	155.51	185.83	161.12	22.43	12.95	178.9	163.02	170.96	11.23	7.94	NA	NA	NA	NA	NA	NA	NA	NA	NA	NA	NA	NA	NA	NA	NA	NA	NA	NA	NA	NA	NA	NA	NA	NA	NA	NA	NA	NA	1059	putative protein	NA	K01186	Lipid metabolism; Glycan biosynthesis and metabolism; Transport and catabolism	Lipid metabolism	00600 Sphingolipid metabolism	GM	COG4409	BNR
LFTS_00101	497.44	476.19	554.77	509.47	40.65	23.47	417.49	328.07	372.78	63.23	44.71	323.27	456.78	359.13	402.93	408.24	390.07	50.9	22.77	297.28	388.5	371.43	352.4	48.49	28	1.2947e+07	1.9037e+07	1.4589e+07	1.6359e+07	1.5943e+07	1.5775e+07	2.25909e+06	1.0103e+06	7.58869e+06	1.0805e+07	1.0318e+07	9.57057e+06	1.73355e+06	1.00086e+06	462	Fur family transcriptional regulator, ferric uptake regulator	NA	K03711	NA	Lipid metabolism	00600 Sphingolipid metabolism	P	COG0735	Benyvirus_14KDa
LFTS_00102	1795.68	1790.83	1873.35	1819.95	46.31	26.74	1476.48	1194.86	1335.67	199.13	140.81	507.91	778.71	190.46	142.36	184.86	360.86	275.67	123.28	450.66	567.42	523.37	513.82	58.96	34.04	2.0342e+07	3.24539e+07	7.73688e+06	5.77969e+06	7.21931e+06	1.47064e+07	1.15223e+07	5.15292e+06	1.1504e+07	1.57811e+07	1.4539e+07	1.39413e+07	2.20027e+06	1.27033e+06	321	large subunit ribosomal protein L21	NA	K02888	Translation	Translation	03010 Ribosome	J	COG0261	Ribosomal_L21p
LFTS_00103	2770.85	2672.97	3248.01	2897.28	307.66	177.63	1784.18	1552.96	1668.57	163.49	115.61	NA	NA	NA	NA	NA	NA	NA	NA	NA	NA	NA	NA	NA	NA	NA	NA	NA	NA	NA	NA	NA	NA	NA	NA	NA	NA	NA	NA	279	large subunit ribosomal protein L27	NA	K02899	Translation	Translation	03010 Ribosome	J	COG0211	Ribosomal_L27
LFTS_00104	508.95	552.6	632.38	564.64	62.59	36.14	371.32	320.57	345.95	35.88	25.37	NA	NA	NA	NA	NA	NA	NA	NA	NA	NA	NA	NA	NA	NA	NA	NA	NA	NA	NA	NA	NA	NA	NA	NA	NA	NA	NA	NA	1083	GTP-binding protein	NA	K03979	NA	Translation	03010 Ribosome	DL	COG0536	NA
LFTS_00105	66.2	84.28	76.72	75.73	9.08	5.24	63.36	54.79	59.08	6.06	4.28	NA	NA	NA	NA	NA	NA	NA	NA	NA	NA	NA	NA	NA	NA	NA	NA	NA	NA	NA	NA	NA	NA	NA	NA	NA	NA	NA	NA	1143	glutamate 5-kinase	NA	K00931	Amino acid metabolism; Overview; Biosynthesis of other secondary metabolites	Overview	01230 Biosynthesis of amino acids	E	COG0263	PUA
LFTS_00106	78.59	82.96	65.15	75.57	9.28	5.36	53.58	53.76	53.67	0.12	0.09	NA	NA	NA	NA	NA	NA	NA	NA	NA	NA	NA	NA	NA	NA	NA	NA	NA	NA	NA	NA	NA	NA	NA	NA	NA	NA	NA	NA	1266	glutamate-5-semialdehyde dehydrogenase	NA	K00147	Amino acid metabolism; Overview; Biosynthesis of other secondary metabolites	Overview	01230 Biosynthesis of amino acids	E	COG0014	Aldedh
LFTS_00107	126.05	130.03	143.12	133.07	8.93	5.16	133.96	134.59	134.28	0.45	0.32	NA	NA	NA	NA	NA	NA	NA	NA	NA	NA	NA	NA	NA	NA	NA	NA	NA	NA	NA	NA	NA	NA	NA	NA	NA	NA	NA	NA	693	nicotinate-nucleotide adenylyltransferase	NA	K00969	Metabolism of cofactors and vitamins	Metabolism of cofactors and vitamins	00760 Nicotinate and nicotinamide metabolism	H	COG1057	CTP_transf_2
LFTS_00108	741.68	874.28	972.91	862.96	116.03	66.99	582.13	550.93	566.53	22.06	15.6	NA	NA	NA	NA	NA	NA	NA	NA	NA	NA	NA	NA	NA	NA	NA	NA	NA	NA	NA	NA	NA	NA	NA	NA	NA	NA	NA	NA	558	ribosome-associated protein	NA	K09710	NA	Carbohydrate metabolism	00500 Starch and sucrose metabolism	J	COG0799	Oligomerisation
LFTS_00109	189.9	190.81	199.6	193.44	5.36	3.09	149.34	105.95	127.64	30.68	21.69	NA	NA	NA	NA	NA	NA	NA	NA	NA	NA	NA	NA	NA	NA	NA	NA	NA	NA	NA	NA	NA	NA	NA	NA	NA	NA	NA	NA	1407	hypothetical protein	NA	K02498	NA	Carbohydrate metabolism	00500 Starch and sucrose metabolism	S	COG3071	BTAD
LFTS_00110	15.93	30.83	36.42	27.73	10.59	6.11	20.85	20.01	20.43	0.59	0.42	NA	NA	NA	NA	NA	NA	NA	NA	NA	NA	NA	NA	NA	NA	NA	NA	NA	NA	NA	NA	NA	NA	NA	NA	NA	NA	NA	NA	645	putative amidophosphoribosyltransferases	NA	K02242	NA	Glycan biosynthesis and metabolism	00514 Other types of O-glycan biosynthesis	R	COG1040	NA
LFTS_00111	18.36	19.65	20.75	19.58	1.2	0.69	23.63	19.92	21.77	2.63	1.86	NA	NA	NA	NA	NA	NA	NA	NA	NA	NA	NA	NA	NA	NA	NA	NA	NA	NA	NA	NA	NA	NA	NA	NA	NA	NA	NA	NA	2214	ATP-dependent DNA helicase DinG	NA	K03722	NA	Glycan biosynthesis and metabolism	00514 Other types of O-glycan biosynthesis	L	COG1199	ResIII
LFTS_00112	32.27	21.12	33.2	28.86	6.72	3.88	25.8	26.61	26.2	0.57	0.4	NA	NA	NA	NA	NA	NA	NA	NA	NA	NA	NA	NA	NA	NA	NA	NA	NA	NA	NA	NA	NA	NA	NA	NA	NA	NA	NA	NA	912	DNA-binding transcriptional regulator, LysR family	NA	K11921	NA	Glycan biosynthesis and metabolism	00514 Other types of O-glycan biosynthesis	K	COG0583	NA
LFTS_00113	29.84	30.39	37.51	32.58	4.28	2.47	28.36	29.84	29.1	1.04	0.74	NA	NA	NA	NA	NA	NA	NA	NA	NA	NA	NA	NA	NA	NA	NA	NA	NA	NA	NA	NA	NA	NA	NA	NA	NA	NA	NA	NA	1002	AAA domain-containing protein	NA	K03631	NA	Glycan biosynthesis and metabolism	00514 Other types of O-glycan biosynthesis	L	COG0497	SMC_N
LFTS_00114	46.22	64.74	52.56	54.51	9.41	5.43	45.52	43.6	44.56	1.36	0.96	NA	NA	NA	NA	NA	NA	NA	NA	NA	NA	NA	NA	NA	NA	NA	NA	NA	NA	NA	NA	NA	NA	NA	NA	NA	NA	NA	NA	576	hypothetical protein	NA	NA	NA	NA	NA	NA	NA	NA
LFTS_00115	418.74	412.55	371.69	400.99	25.56	14.76	657.97	585.11	621.54	51.52	36.43	NA	NA	NA	NA	NA	NA	NA	NA	NA	NA	NA	NA	NA	NA	NA	NA	NA	NA	NA	NA	NA	NA	NA	NA	NA	NA	NA	NA	705	Modulator of FtsH protease YccA	NA	K06890	NA	Overview	01210 2-Oxocarboxylic acid metabolism	R	COG0670	NA
LFTS_00116	614.3	764.68	752.51	710.5	83.53	48.23	963.24	1005.79	984.51	30.09	21.27	1284.42	2468.05	1281.27	1056.14	1175.82	1453.14	575.01	257.15	1767.93	2525.15	2062.64	2118.58	381.7	220.37	5.14412e+07	1.0286e+08	5.20491e+07	4.28791e+07	4.59191e+07	5.90297e+07	2.48e+07	1.10909e+07	4.51299e+07	7.02298e+07	5.72991e+07	5.75529e+07	1.25519e+07	7.24683e+06	933	branched-chain amino acid aminotransferase	NA	K00826	Metabolism of cofactors and vitamins; Amino acid metabolism; Overview	Overview	01210 2-Oxocarboxylic acid metabolism	EH	COG0115	Aminotran_4
LFTS_00117	124.49	147.36	151.68	141.18	14.61	8.43	136.86	119.97	128.41	11.95	8.45	NA	NA	NA	NA	NA	NA	NA	NA	NA	NA	NA	NA	NA	NA	NA	NA	NA	NA	NA	NA	NA	NA	NA	NA	NA	NA	NA	NA	2619	DNA polymerase I	NA	K02335	Nucleotide metabolism; Replication and repair	Nucleotide metabolism	00230 Purine metabolism	L	COG0258;COG0749	NA
LFTS_00118	108.99	96.37	111.97	105.78	8.28	4.78	112.13	110.41	111.27	1.22	0.86	NA	NA	NA	NA	NA	NA	NA	NA	NA	NA	NA	NA	NA	NA	NA	NA	NA	NA	NA	NA	NA	NA	NA	NA	NA	NA	NA	NA	690	Tetratricopeptide repeat-containing protein	NA	K09667	Endocrine and metabolic diseases; Glycan biosynthesis and metabolism	Glycan biosynthesis and metabolism	00514 Other types of O-glycan biosynthesis		NA	YukC
LFTS_00119	164.46	225.28	180.53	190.09	31.52	18.2	225.75	206.15	215.95	13.86	9.8	NA	NA	NA	NA	NA	NA	NA	NA	NA	NA	NA	NA	NA	NA	NA	NA	NA	NA	NA	NA	NA	NA	NA	NA	NA	NA	NA	NA	480	hypothetical protein	NA	K02015	Membrane transport	Membrane transport	02010 ABC transporters	P	COG0609	NA
LFTS_00120	180.01	211.2	213.04	201.42	18.56	10.72	164.76	139.43	152.1	17.91	12.67	NA	NA	NA	NA	NA	NA	NA	NA	NA	NA	NA	NA	NA	NA	NA	NA	NA	NA	NA	NA	NA	NA	NA	NA	NA	NA	NA	NA	615	dephospho-CoA kinase	NA	K00859	Metabolism of cofactors and vitamins	Metabolism of cofactors and vitamins	00770 Pantothenate and CoA biosynthesis	H	COG0237	NA
LFTS_00121	204.82	180.74	205.53	197.03	14.11	8.15	151.01	141.95	146.48	6.41	4.53	1089.63	1475.46	1509.99	1524.13	1472.92	1414.42	182.9	81.79	950.6	1771.63	1061.11	1261.12	445.56	257.25	4.36401e+07	6.14922e+07	6.13402e+07	6.18791e+07	5.7522e+07	5.71747e+07	7.76903e+06	3.47441e+06	2.42659e+07	4.92729e+07	2.94771e+07	3.43386e+07	1.31933e+07	7.61714e+06	894	UDP-glucose pyrophosphorylase	Extracellular polysaccharide production and export	K00973	Biosynthesis of other secondary metabolites; Metabolism of terpenoids and polyketides	Metabolism of terpenoids and polyketides	00523 Polyketide sugar unit biosynthesis	M	COG1209	NTP_transferase
LFTS_00122	153.42	137.17	152.28	147.62	9.07	5.23	119.26	121.36	120.31	1.48	1.05	NA	NA	NA	NA	NA	NA	NA	NA	NA	NA	NA	NA	NA	NA	NA	NA	NA	NA	NA	NA	NA	NA	NA	NA	NA	NA	NA	NA	2451	ATP-dependent proteinase. Serine peptidase. MEROPS family S16	NA	K01338	Cell growth and death	Cell growth and death	04112 Cell cycle - Caulobacter	O	COG0466	Lon_C
LFTS_00123	126.51	173.86	141.38	147.25	24.22	13.98	138.42	146.71	142.56	5.86	4.14	NA	NA	NA	NA	NA	NA	NA	NA	NA	NA	NA	NA	NA	NA	NA	NA	NA	NA	NA	NA	NA	NA	NA	NA	NA	NA	NA	NA	1008	thiamine-monophosphate kinase	NA	NA	NA	NA	NA	NA	NA	AIRS
LFTS_00124	227.79	212.27	226.63	222.23	8.64	4.99	187.12	184.02	185.57	2.19	1.55	NA	NA	NA	NA	NA	NA	NA	NA	NA	NA	NA	NA	NA	NA	NA	NA	NA	NA	NA	NA	NA	NA	NA	NA	NA	NA	NA	NA	486	hypothetical protein	NA	K09928	NA	Signal transduction	04014 Ras signaling pathway	S	COG3216	NA
LFTS_00125	518.57	362.74	444.34	441.88	77.94	45	265.71	202.65	234.18	44.59	31.53	NA	NA	NA	NA	NA	NA	NA	NA	NA	NA	NA	NA	NA	NA	NA	NA	NA	NA	NA	NA	NA	NA	NA	NA	NA	NA	NA	NA	699	peptidoglycan-associated lipoprotein	NA	K03640	NA	Signal transduction	04014 Ras signaling pathway	M	COG2885	OmpA
LFTS_00126	2478.28	2144.05	2498.84	2373.72	199.17	114.99	2873.9	2706.5	2790.2	118.37	83.7	2558.79	3196.98	2480.37	2616.52	2599.3	2690.39	288.02	128.8	2523.49	1715.73	1467.01	1902.08	552.34	318.89	1.0248e+08	1.3324e+08	1.0076e+08	1.0623e+08	1.0151e+08	1.08844e+08	1.37987e+07	6.17097e+06	6.44171e+07	4.7718e+07	4.07529e+07	5.09627e+07	1.21612e+07	7.02126e+06	540	peptidoglycan-associated lipoprotein	NA	K03640	NA	Translation	03010 Ribosome	M	COG2885	OmpA
LFTS_00127	1803.64	1278.96	1544.39	1542.33	262.35	151.47	2182.69	1483.5	1833.1	494.4	349.6	2020.13	1183.92	4163.64	3222.44	3416.91	2801.41	1187.27	530.96	4675.05	5706.16	13313.7	7898.32	4718.14	2724.02	8.09069e+07	4.93419e+07	1.6914e+08	1.3083e+08	1.3344e+08	1.12732e+08	4.73533e+07	2.1177e+07	1.1934e+08	1.587e+08	3.69849e+08	2.15963e+08	1.34714e+08	7.77773e+07	483	hypothetical protein	NA	K04542	Environmental adaptation; Nervous system; Signal transduction; Substance dependence; Cancers; Immune system	Signal transduction	04014 Ras signaling pathway		NA	NA
LFTS_00128	125.4	115.95	127.06	122.8	5.99	3.46	140.58	118.02	129.3	15.95	11.28	63.71	433	327.25	361.92	309.27	299.03	139.8	62.52	101.56	343.99	375.92	273.82	150.04	86.63	2.55151e+06	1.80461e+07	1.3294e+07	1.4694e+07	1.2078e+07	1.21327e+07	5.80255e+06	2.59498e+06	2.59241e+06	9.5671e+06	1.0443e+07	7.53416e+06	4.30203e+06	2.48378e+06	2235	RNAse R	NA	K12573	Folding, sorting and degradation	Folding, sorting and degradation	03018 RNA degradation	K	COG0557	RNB
LFTS_00129	575.71	616.24	668.22	620.06	46.37	26.77	544.73	382.83	463.78	114.48	80.95	818.17	645.3	592.15	487.22	465.65	601.7	141.83	63.43	1194.19	623.29	991.31	936.26	289.4	167.09	3.27679e+07	2.6894e+07	2.40549e+07	1.9781e+07	1.81851e+07	2.43366e+07	5.83741e+06	2.61057e+06	3.0484e+07	1.73349e+07	2.7538e+07	2.5119e+07	6.90024e+06	3.98385e+06	357	hypothetical protein	NA	NA	NA	NA	NA	NA	NA	SNAP
LFTS_00130	179.92	180.05	186.46	182.14	3.74	2.16	163.78	125.85	144.82	26.82	18.96	NA	NA	NA	NA	NA	NA	NA	NA	NA	NA	NA	NA	NA	NA	NA	NA	NA	NA	NA	NA	NA	NA	NA	NA	NA	NA	NA	NA	1215	hypothetical protein	NA	NA	NA	NA	NA	NA	NA	NA
LFTS_00131	199.86	191.7	212.96	201.5	10.73	6.19	169.97	142.53	156.25	19.4	13.72	NA	NA	NA	NA	NA	NA	NA	NA	NA	NA	NA	NA	NA	NA	NA	NA	NA	NA	NA	NA	NA	NA	NA	NA	NA	NA	NA	NA	201	hypothetical protein	NA	NA	NA	NA	NA	NA	NA	NA
LFTS_00132	96.82	91.39	94.31	94.18	2.72	1.57	100.15	91.42	95.78	6.17	4.37	NA	NA	NA	NA	NA	NA	NA	NA	NA	NA	NA	NA	NA	NA	NA	NA	NA	NA	NA	NA	NA	NA	NA	NA	NA	NA	NA	NA	714	uracil-DNA glycosylase, family 4	NA	K02334	NA	Signal transduction	02020 Two-component system	L	COG1573	UDG
LFTS_00133	24.72	25.97	30.05	26.91	2.79	1.61	67.3	71.61	69.46	3.05	2.16	NA	NA	NA	NA	NA	NA	NA	NA	NA	NA	NA	NA	NA	NA	NA	NA	NA	NA	NA	NA	NA	NA	NA	NA	NA	NA	NA	NA	1077	regulatory protein, luxR family	Quorum sensing	K07684	Signal transduction	Signal transduction	02020 Two-component system	TK	COG2197	Sigma70_r4_2
LFTS_00134	18.92	13.55	24.39	18.95	5.42	3.13	26.27	17.93	22.1	5.9	4.17	NA	NA	NA	NA	NA	NA	NA	NA	NA	NA	NA	NA	NA	NA	NA	NA	NA	NA	NA	NA	NA	NA	NA	NA	NA	NA	NA	NA	642	hypothetical protein	NA	K07286	NA	Signal transduction	02020 Two-component system	S	COG3056	NA
LFTS_00135	9.48	7.74	9.63	8.95	1.05	0.61	14.4	10.18	12.29	2.99	2.11	NA	NA	NA	NA	NA	NA	NA	NA	NA	NA	NA	NA	NA	NA	NA	NA	NA	NA	NA	NA	NA	NA	NA	NA	NA	NA	NA	NA	2169	hypothetical protein	NA	K02027	NA	Signal transduction	02020 Two-component system	G	COG1653;COG2182	NA
LFTS_00137	83.74	95.3	94.33	91.12	6.41	3.7	129.18	121.14	125.16	5.69	4.02	NA	NA	NA	NA	NA	NA	NA	NA	NA	NA	NA	NA	NA	NA	NA	NA	NA	NA	NA	NA	NA	NA	NA	NA	NA	NA	NA	NA	1389	dihydrolipoamide dehydrogenase	NA	K00382	Carbohydrate metabolism; Amino acid metabolism; Overview	Overview	01200 Carbon metabolism	C	COG1249	Pyr_redox_2
LFTS_00138	90.74	94.44	93.17	92.79	1.88	1.09	120.65	113.86	117.26	4.8	3.39	NA	NA	NA	NA	NA	NA	NA	NA	NA	NA	NA	NA	NA	NA	NA	NA	NA	NA	NA	NA	NA	NA	NA	NA	NA	NA	NA	NA	1395	hypothetical protein	NA	K02668	Signal transduction	Signal transduction	02020 Two-component system	T	COG0642	NA
LFTS_00139	103.33	115.5	126.55	115.13	11.61	6.7	125.13	131.1	128.12	4.22	2.99	NA	NA	NA	NA	NA	NA	NA	NA	NA	NA	NA	NA	NA	NA	NA	NA	NA	NA	NA	NA	NA	NA	NA	NA	NA	NA	NA	NA	990	Phosphoesterase family protein	NA	K01114	Lipid metabolism; Cellular community - prokaryotes; Carbohydrate metabolism; Endocrine system	Carbohydrate metabolism	00562 Inositol phosphate metabolism	M	COG3511	NA
LFTS_00140	198.36	244.05	243.12	228.51	26.11	15.08	221.58	160.62	191.1	43.1	30.48	NA	NA	NA	NA	NA	NA	NA	NA	NA	NA	NA	NA	NA	NA	NA	NA	NA	NA	NA	NA	NA	NA	NA	NA	NA	NA	NA	NA	219	hypothetical protein	NA	K09937	NA	Overview	01230 Biosynthesis of amino acids	S	COG3242	NA
LFTS_00141	979.39	978.85	957.67	971.97	12.39	7.15	678.18	499.77	588.97	126.15	89.2	354.88	763.78	719.13	499.04	612.02	589.77	166.52	74.47	486.31	904.1	976.41	788.94	264.57	152.75	14213022	3.18319e+07	2.92131e+07	2.0261e+07	2.3901e+07	2.3884e+07	7.03957e+06	3.14819e+06	1.2414e+07	2.5145e+07	2.71241e+07	2.1561e+07	7.98315e+06	4.60907e+06	393	Peroxiredoxin family protein	Oxidative stress response	K07092	NA	Overview	01230 Biosynthesis of amino acids	R	COG2044	NA
LFTS_00142	1095.69	1143.19	1166.45	1135.11	36.06	20.82	1070.15	840.46	955.3	162.41	114.84	738.6	727.72	752.41	2032.3	1356.8	1121.56	575.07	257.18	99.81	131.4	164.25	131.82	32.22	18.6	2.95811e+07	3.03289e+07	3.05651e+07	8.25108e+07	5.29872e+07	4.51946e+07	2.30869e+07	1.03248e+07	2.5478e+06	3.65449e+06	4.56271e+06	3.58833e+06	1.00908e+06	582595	243	TusA-related sulfurtransferase	NA	K04085	Folding, sorting and degradation	Folding, sorting and degradation	04122 Sulfur relay system	O	COG0425	TusA
LFTS_00143	167.65	170.24	176.15	171.35	4.36	2.52	210.58	173.73	192.15	26.05	18.42	NA	NA	NA	NA	NA	NA	NA	NA	NA	NA	NA	NA	NA	NA	NA	NA	NA	NA	NA	NA	NA	NA	NA	NA	NA	NA	NA	NA	1212	HD domain-containing protein	NA	K07814	NA	Folding, sorting and degradation	04122 Sulfur relay system	T	COG3437	NA
LFTS_00144	154.77	140.99	124.14	139.97	15.34	8.86	148.32	114.23	131.27	24.11	17.05	NA	NA	NA	NA	NA	NA	NA	NA	NA	NA	NA	NA	NA	NA	NA	NA	NA	NA	NA	NA	NA	NA	NA	NA	NA	NA	NA	NA	1005	anthranilate phosphoribosyltransferase	NA	K00766	Overview; Amino acid metabolism	Overview	01230 Biosynthesis of amino acids	E	COG0547	NA
LFTS_00145	162.92	197.55	169.39	176.62	18.41	10.63	156.03	128.47	142.25	19.49	13.78	NA	NA	NA	NA	NA	NA	NA	NA	NA	NA	NA	NA	NA	NA	NA	NA	NA	NA	NA	NA	NA	NA	NA	NA	NA	NA	NA	NA	906	tetrapyrrole methylase family protein / MazG family protein	NA	K02499	NA	Overview	01230 Biosynthesis of amino acids	R	COG3956	PRA-PH
LFTS_00146	6.77	27.02	18.91	17.57	10.19	5.88	55.36	45.49	50.43	6.98	4.93	NA	NA	NA	NA	NA	NA	NA	NA	NA	NA	NA	NA	NA	NA	NA	NA	NA	NA	NA	NA	NA	NA	NA	NA	NA	NA	NA	NA	138	hypothetical protein	NA	NA	NA	NA	NA	NA	NA	NA
LFTS_00147	389.6	297.04	346.85	344.5	46.32	26.74	385.85	345.66	365.76	28.42	20.09	114.78	284.76	192.94	250.37	349.12	238.39	89.3	39.94	53.57	49.07	42.7	48.45	5.46	3.15	4.5969e+06	1.1868e+07	7.83798e+06	1.0165e+07	1.3634e+07	9.62038e+06	3.53094e+06	1.57908e+06	1.3676e+06	1.3646e+06	1.1862e+06	1.30613e+06	103874	59971.5	1362	regulatory protein, Fis family	NA	K02481	NA	Overview	01230 Biosynthesis of amino acids	T	COG2204	Sigma54_activat
LFTS_00149	142.61	154.88	171.56	156.35	14.53	8.39	166.93	134.5	150.71	22.93	16.21	NA	NA	NA	NA	NA	NA	NA	NA	NA	NA	NA	NA	NA	NA	NA	NA	NA	NA	NA	NA	NA	NA	NA	NA	NA	NA	NA	NA	1284	Tetratricopeptide repeat-containing protein	NA	K02656	NA	Folding, sorting and degradation	04122 Sulfur relay system	NW	COG3063	NA
LFTS_00152	193.39	189.34	204.48	195.74	7.84	4.52	164.01	128.37	146.19	25.2	17.82	NA	NA	NA	NA	NA	NA	NA	NA	NA	NA	NA	NA	NA	NA	NA	NA	NA	NA	NA	NA	NA	NA	NA	NA	NA	NA	NA	NA	942	Mechanosensitive ion channel	NA	K05802	NA	Replication and repair	03440 Homologous recombination	M	COG3264	NA
LFTS_00153	93.37	93.07	105.91	97.45	7.33	4.23	83.11	80.03	81.57	2.18	1.54	NA	NA	NA	NA	NA	NA	NA	NA	NA	NA	NA	NA	NA	NA	NA	NA	NA	NA	NA	NA	NA	NA	NA	NA	NA	NA	NA	NA	1656	peptide chain release factor 3	NA	K02837	NA	Replication and repair	03440 Homologous recombination	J	COG0480	NA
LFTS_00154	97.04	79.97	106.83	94.61	13.59	7.85	77.51	80.96	79.23	2.44	1.72	NA	NA	NA	NA	NA	NA	NA	NA	NA	NA	NA	NA	NA	NA	NA	NA	NA	NA	NA	NA	NA	NA	NA	NA	NA	NA	NA	NA	645	DNA replication and repair protein RecR	NA	K06187	Replication and repair	Replication and repair	03440 Homologous recombination	L	COG0353	RecR
LFTS_00155	129.01	82.86	111.03	107.63	23.26	13.43	77.41	80.04	78.72	1.85	1.31	NA	NA	NA	NA	NA	NA	NA	NA	NA	NA	NA	NA	NA	NA	NA	NA	NA	NA	NA	NA	NA	NA	NA	NA	NA	NA	NA	NA	315	Nucleoid-associated protein	NA	K09747	NA	Nucleotide metabolism	00230 Purine metabolism	R	COG0718	YbaB_DNA_bd
LFTS_00156	93.25	75.43	93.59	87.43	10.39	6	57.73	41.47	49.6	11.49	8.13	NA	NA	NA	NA	NA	NA	NA	NA	NA	NA	NA	NA	NA	NA	NA	NA	NA	NA	NA	NA	NA	NA	NA	NA	NA	NA	NA	NA	1623	DNA polymerase-3 subunit gamma/tau	NA	K02343	Replication and repair; Nucleotide metabolism	Nucleotide metabolism	00230 Purine metabolism	L	COG2812	RuvB_N
LFTS_00158	379.99	352.66	374.93	369.19	14.54	8.4	420.53	393.66	407.09	19	13.44	NA	NA	NA	NA	NA	NA	NA	NA	NA	NA	NA	NA	NA	NA	NA	NA	NA	NA	NA	NA	NA	NA	NA	NA	NA	NA	NA	NA	252	hypothetical protein	NA	NA	NA	NA	NA	NA	NA	NA
LFTS_00159	301.28	245.89	292.83	280	29.84	17.23	278.75	243.45	261.1	24.96	17.65	NA	NA	NA	NA	NA	NA	NA	NA	NA	NA	NA	NA	NA	NA	NA	NA	NA	NA	NA	NA	NA	NA	NA	NA	NA	NA	NA	NA	369	hypothetical protein	NA	NA	NA	NA	NA	NA	NA	NA
LFTS_00160	534.94	523.02	656.38	571.44	73.8	42.61	479.44	309.97	394.7	119.84	84.74	NA	NA	NA	NA	NA	NA	NA	NA	NA	NA	NA	NA	NA	NA	NA	NA	NA	NA	NA	NA	NA	NA	NA	NA	NA	NA	NA	NA	303	DsrE/DsrF-like family protein	NA	K06039	NA	Overview	01210 2-Oxocarboxylic acid metabolism	P	COG1553	NA
LFTS_00161	645.32	686.36	767.28	699.65	62.06	35.83	545.62	404.4	475.01	99.86	70.61	38.7	130.68	90.65	264.8	221.64	149.3	92.99	41.59	246.84	1021.42	274.98	514.41	439.31	253.64	1.5501e+06	5.44651e+06	3.68241e+06	1.0751e+07	8.65553e+06	6.01711e+06	3.71153e+06	1.65984e+06	6.30109e+06	2.84079e+07	7.63867e+06	1.41159e+07	1.23953e+07	7.15644e+06	249	TusA-related sulfurtransferase	NA	K04085	Folding, sorting and degradation	Folding, sorting and degradation	04122 Sulfur relay system	O	COG0425	TusA
LFTS_00162	170.77	161.41	169.25	167.14	5.03	2.9	154.53	145.44	149.98	6.43	4.55	NA	NA	NA	NA	NA	NA	NA	NA	NA	NA	NA	NA	NA	NA	NA	NA	NA	NA	NA	NA	NA	NA	NA	NA	NA	NA	NA	NA	1209	hypothetical protein	NA	K14110	NA	Overview	01210 2-Oxocarboxylic acid metabolism	P	COG1863	NA
LFTS_00163	173.37	197.61	180.17	183.72	12.5	7.22	177.21	185.93	181.57	6.17	4.36	NA	NA	NA	NA	NA	NA	NA	NA	NA	NA	NA	NA	NA	NA	NA	NA	NA	NA	NA	NA	NA	NA	NA	NA	NA	NA	NA	NA	846	hypothetical protein	NA	K09778	NA	Overview	01210 2-Oxocarboxylic acid metabolism	S	COG2121	NA
LFTS_00164	219.64	220.16	258.06	232.62	22.03	12.72	237.08	206.04	221.56	21.95	15.52	198.86	638.53	222.09	132.46	112.38	260.86	215.94	96.57	385.27	340.18	321.52	348.99	32.78	18.92	7.96432e+06	2.66119e+07	9.02178e+06	5.37782e+06	4.38891e+06	1.0673e+07	9.10552e+06	4.07211e+06	9.83477e+06	9.46099e+06	8.93168e+06	9.40915e+06	453773	261986	621	hypothetical protein	NA	K07285	NA	Signal transduction	02020 Two-component system	M	COG3065	Slp
LFTS_00165	134.67	158.86	133.82	142.45	14.22	8.21	150.33	119.41	134.87	21.86	15.46	883.76	835.26	1227.53	1442.91	1215.38	1120.97	255.84	114.41	224.94	139.85	199.35	188.04	43.66	25.21	3.53949e+07	3.4811e+07	4.98659e+07	5.85818e+07	4.7464e+07	4.52235e+07	1.01247e+07	4.5279e+06	5.74191e+06	3.88941e+06	5.53779e+06	5.05637e+06	1.01576e+06	586449	1377	Outer membrane protein TolC	NA	K15725	NA	Signal transduction	02020 Two-component system	M	COG1538	OEP
LFTS_00166	82.55	79.93	87.69	83.39	3.95	2.28	108.81	92.37	100.59	11.62	8.22	211.64	138.12	198.82	249.36	208.66	201.32	40.22	17.98	122.44	88.26	76.85	95.85	23.72	13.69	8.47628e+06	5.7563e+06	8.07651e+06	1.0124e+07	8.1486e+06	8.11634e+06	1.55987e+06	697595	3.1254e+06	2.45471e+06	2.1349e+06	2.57167e+06	505501	291851	1143	membrane fusion protein, Cu(I)/Ag(I) efflux system	Copper/silver resistance	K07798	Signal transduction	Signal transduction	02020 Two-component system	MV	COG0845	Biotin_lipoyl_2
LFTS_00167	56.16	71.12	66.45	64.57	7.65	4.42	90.96	85.11	88.03	4.14	2.92	NA	NA	NA	NA	NA	NA	NA	NA	NA	NA	NA	NA	NA	NA	NA	NA	NA	NA	NA	NA	NA	NA	NA	NA	NA	NA	NA	NA	3111	cobalt-zinc-cadmium resistance protein CzcA	Cadmium/cobalt/zinc resistance	K15726	NA	Signal transduction	02020 Two-component system	P	COG3696	ACR_tran
LFTS_00168	146.11	160.33	164.47	156.97	9.63	5.56	175.74	134.23	154.99	29.35	20.76	NA	NA	NA	NA	NA	NA	NA	NA	NA	NA	NA	NA	NA	NA	NA	NA	NA	NA	NA	NA	NA	NA	NA	NA	NA	NA	NA	NA	876	Aromatic ring-opening dioxygenase, catalytic subunit, LigB family	NA	K15777	Biosynthesis of other secondary metabolites	Biosynthesis of other secondary metabolites	00965 Betalain biosynthesis		NA	LigB
LFTS_00169	759.05	725.04	675.61	719.9	41.96	24.22	520.28	351.37	435.82	119.44	84.45	NA	NA	NA	NA	NA	NA	NA	NA	NA	NA	NA	NA	NA	NA	NA	NA	NA	NA	NA	NA	NA	NA	NA	NA	NA	NA	NA	NA	384	transcriptional regulator, TraR/DksA family	NA	K06204	Cellular community - prokaryotes	Cellular community - prokaryotes	02026 Biofilm formation - Escherichia coli	J	COG1734	zf-dskA_traR
LFTS_00170	212.21	217.18	237.85	222.41	13.6	7.85	194.44	141.44	167.94	37.47	26.5	NA	NA	NA	NA	NA	NA	NA	NA	NA	NA	NA	NA	NA	NA	NA	NA	NA	NA	NA	NA	NA	NA	NA	NA	NA	NA	NA	NA	744	NAD(P)-dependent dehydrogenase, short-chain alcohol dehydrogenase family	NA	K00059	Lipid metabolism; Overview; Metabolism of cofactors and vitamins	Overview	01212 Fatty acid metabolism	IQR	COG1028	adh_short
LFTS_00171	107.63	93.76	96.46	99.28	7.35	4.24	74.63	76.22	75.42	1.13	0.8	181.69	142.72	73.85	44.61	50.64	98.7	60.58	27.09	70.8	4.26	190.88	88.64	94.58	54.61	7.27689e+06	5.94819e+06	3.00021e+06	1.81099e+06	1.9776e+06	4.00278e+06	2.47057e+06	1.10487e+06	1.80729e+06	118370	5.3025e+06	2.40939e+06	2.64399e+06	1.52651e+06	855	Tetratricopeptide repeat-containing protein	NA	K09527	NA	Metabolism of cofactors and vitamins	00130 Ubiquinone and other terpenoid-quinone biosynthesis		NA	NA
LFTS_00172	166.4	153.76	182.37	167.51	14.34	8.28	122.86	121.97	122.41	0.63	0.45	967.04	1671.39	1032.45	1484.34	1774.03	1385.85	368.18	164.65	857.88	1684.13	1299.49	1280.5	413.45	238.71	3.873e+07	6.96582e+07	4.19411e+07	6.02639e+07	69281172	5.59749e+07	1.48072e+07	6.622e+06	2.1899e+07	4.68391e+07	3.60991e+07	3.49457e+07	1.251e+07	7.22265e+06	873	diaminopimelate epimerase	NA	K01778	Amino acid metabolism; Overview	Overview	01230 Biosynthesis of amino acids	E	COG0253	NA
LFTS_00173	414.45	478.28	534.8	475.84	60.21	34.76	735.18	785.23	760.21	35.39	25.02	NA	NA	NA	NA	NA	NA	NA	NA	NA	NA	NA	NA	NA	NA	NA	NA	NA	NA	NA	NA	NA	NA	NA	NA	NA	NA	NA	NA	204	hypothetical protein	NA	NA	NA	NA	NA	NA	NA	NA
LFTS_00174	174.23	169.23	200.28	181.25	16.67	9.62	234.91	230.08	232.49	3.41	2.41	NA	NA	NA	NA	NA	NA	NA	NA	NA	NA	NA	NA	NA	NA	NA	NA	NA	NA	NA	NA	NA	NA	NA	NA	NA	NA	NA	NA	1311	GGDEF domain-containing protein, diguanylate cyclase (c-di-GMP synthetase) or its enzymatically inactive variants	Putative diguanylate cyclases (GGDEF domain-containing proteins)	K13069	NA	Cancers	05206 MicroRNAs in cancer	T	COG2199	NA
LFTS_00175	207.29	189.16	206.69	201.05	10.3	5.95	246.6	228.72	237.66	12.64	8.94	NA	NA	NA	NA	NA	NA	NA	NA	NA	NA	NA	NA	NA	NA	NA	NA	NA	NA	NA	NA	NA	NA	NA	NA	NA	NA	NA	NA	1485	Thiol-disulfide isomerase or thioredoxin	NA	K12035	Cancers	Cancers	05206 MicroRNAs in cancer		NA	AhpC-TSA
LFTS_00176	86.18	72.26	88.21	82.22	8.68	5.01	70.59	77.48	74.04	4.87	3.44	NA	NA	NA	NA	NA	NA	NA	NA	NA	NA	NA	NA	NA	NA	NA	NA	NA	NA	NA	NA	NA	NA	NA	NA	NA	NA	NA	NA	645	Methyltransferase domain-containing protein	NA	K00568	Metabolism of cofactors and vitamins	Metabolism of cofactors and vitamins	00130 Ubiquinone and other terpenoid-quinone biosynthesis	H	COG2227	CMAS
LFTS_00177	116.92	138.35	138.2	131.16	12.33	7.12	135.62	103.49	119.55	22.72	16.06	NA	NA	NA	NA	NA	NA	NA	NA	NA	NA	NA	NA	NA	NA	NA	NA	NA	NA	NA	NA	NA	NA	NA	NA	NA	NA	NA	NA	831	tRNA (adenine57-N1/adenine58-N1)-methyltransferase	NA	K07442	NA	Cancers	05206 MicroRNAs in cancer	J	COG2519	RrnaAD
LFTS_00178	549.54	775.82	706.24	677.2	115.9	66.91	559.43	514.86	537.14	31.52	22.28	1167.86	824.66	1279.62	1436.31	1329.63	1207.62	234.85	105.03	1130.88	213.04	1183.32	842.42	545.69	315.05	4.67729e+07	3.43691e+07	51982043	5.8314e+07	5.19259e+07	4.86728e+07	8.98181e+06	4.01679e+06	2.8868e+07	5.92511e+06	3.28721e+07	2.25551e+07	1.45405e+07	8.39494e+06	306	hypothetical protein	NA	NA	NA	NA	NA	NA	NA	NA
LFTS_00179	468.46	340.45	464.51	424.47	72.79	42.03	509.83	413.04	461.43	68.44	48.39	787.96	844.4	462.87	559.34	532.92	637.5	168.07	75.16	1025.03	233.19	475.06	577.76	405.79	234.28	3.15579e+07	3.51919e+07	1.8803e+07	2.2709e+07	2.0812e+07	2.58148e+07	7.1546e+06	3.19964e+06	2.6166e+07	6.48561e+06	1.3197e+07	1.52829e+07	1.00046e+07	5.77617e+06	345	Rhodanese-related sulfurtransferase	NA	K02439	Energy metabolism	Energy metabolism	00920 Sulfur metabolism	P	COG0607	Rhodanese
LFTS_00180	201.95	131.91	163.59	165.82	35.07	20.25	349.28	296.18	322.73	37.55	26.55	4298.35	1462.37	4158.48	4131.55	3700.87	3550.32	1188.43	531.48	2839.63	3004.8	4313.24	3385.89	807.35	466.12	1.7215e+08	6.09469e+07	1.6893e+08	1.6774e+08	1.4453e+08	1.42859e+08	4.70879e+07	2.10584e+07	7.24871e+07	8.35699e+07	1.1982e+08	9.19589e+07	2.47563e+07	1.42931e+07	1404	hypothetical protein	NA	NA	NA	NA	NA	NA	NA	NA
LFTS_00181	104.41	45.7	78.81	76.31	29.44	17	198.86	161.1	179.98	26.7	18.88	551.68	126.11	504.91	410.74	440.66	406.82	166.26	74.35	1096.6	1328.09	992.71	1139.13	171.69	99.12	2.20951e+07	5.25599e+06	2.05109e+07	1.6676e+07	1.7209e+07	1.63494e+07	6.60001e+06	2.95161e+06	2.79929e+07	3.69369e+07	2.7577e+07	3.08356e+07	5.28798e+06	3.05302e+06	1020	ABC-type molybdate transport system, substrate-binding protein	NA	K02020	Membrane transport	Membrane transport	02010 ABC transporters	P	COG0725	SBP_bac_11
LFTS_00182	8.42	8.96	9.41	8.93	0.5	0.29	80.94	72.36	76.65	6.07	4.29	NA	NA	NA	NA	NA	NA	NA	NA	NA	NA	NA	NA	NA	NA	NA	NA	NA	NA	NA	NA	NA	NA	NA	NA	NA	NA	NA	NA	555	hypothetical protein	NA	NA	NA	NA	NA	NA	NA	NA
LFTS_00183	35.59	48.26	40.92	41.59	6.36	3.67	85.92	75.67	80.79	7.25	5.13	NA	NA	NA	NA	NA	NA	NA	NA	NA	NA	NA	NA	NA	NA	NA	NA	NA	NA	NA	NA	NA	NA	NA	NA	NA	NA	NA	NA	1365	methyl-accepting chemotaxis protein	Chemotaxis	K03406	Signal transduction; Cell motility	Signal transduction	02020 Two-component system	NT	COG0840	CK2S
LFTS_00184	473.07	535.08	516.08	508.08	31.77	18.34	621.82	525.74	573.78	67.94	48.04	247.02	226.2	205.72	131.6	170.74	196.25	45.81	20.49	99.53	44.69	33.24	59.15	35.44	20.46	9.89323e+06	9427083	8.35698e+06	5.34289e+06	6.66771e+06	7.93758e+06	1.90814e+06	853348	2.5408e+06	1.2429e+06	923319	1.56901e+06	856631	494576	705	peptidyl-prolyl cis-trans isomerase D	NA	K03770	NA	Signal transduction	02020 Two-component system	O	COG0760	NA
LFTS_00185	34.06	45.32	29.91	36.43	7.97	4.6	45.52	49.57	47.54	2.86	2.02	NA	NA	NA	NA	NA	NA	NA	NA	NA	NA	NA	NA	NA	NA	NA	NA	NA	NA	NA	NA	NA	NA	NA	NA	NA	NA	NA	NA	192	hypothetical protein	NA	NA	NA	NA	NA	NA	NA	NA
LFTS_00186	313.92	400.95	325.55	346.8	47.25	27.28	355.19	315.83	335.51	27.84	19.68	NA	NA	NA	NA	NA	NA	NA	NA	NA	NA	NA	NA	NA	NA	NA	NA	NA	NA	NA	NA	NA	NA	NA	NA	NA	NA	NA	NA	186	hypothetical protein	NA	NA	NA	NA	NA	NA	NA	NA
LFTS_00187	275.57	275.11	270.21	273.63	2.97	1.72	288.01	245.48	266.74	30.07	21.27	368.14	704.95	512.37	574.49	584.31	548.85	122.75	54.89	183.49	262.18	170.83	205.5	49.49	28.57	1.47441e+07	2.938e+07	2.0814e+07	2.3324e+07	2.2819e+07	2.22162e+07	5.26093e+06	2.35276e+06	4.684e+06	7291782	4.7457e+06	5.57383e+06	1.48811e+06	859162	1134	aminomethyltransferase	NA	K00605	Carbohydrate metabolism; Metabolism of cofactors and vitamins; Amino acid metabolism; Overview	Overview	01200 Carbon metabolism	E	COG0404	NA
LFTS_00188	236.44	194.88	243.6	224.97	26.31	15.19	248.69	256.51	252.6	5.53	3.91	NA	NA	NA	NA	NA	NA	NA	NA	NA	NA	NA	NA	NA	NA	NA	NA	NA	NA	NA	NA	NA	NA	NA	NA	NA	NA	NA	NA	405	glycine cleavage system H protein	NA	K02437	Carbohydrate metabolism; Amino acid metabolism	Carbohydrate metabolism	00630 Glyoxylate and dicarboxylate metabolism	E	COG0509	Biotin_lipoyl
LFTS_00189	147.82	156.51	155.6	153.31	4.78	2.76	185.63	181.74	183.69	2.75	1.95	NA	NA	NA	NA	NA	NA	NA	NA	NA	NA	NA	NA	NA	NA	NA	NA	NA	NA	NA	NA	NA	NA	NA	NA	NA	NA	NA	NA	1362	glycine dehydrogenase subunit 1	NA	K00282	Carbohydrate metabolism; Overview; Amino acid metabolism	Overview	01200 Carbon metabolism	E	COG0403	Aminotran_5
LFTS_00190	159.46	178.81	172.95	170.41	9.92	5.73	218.88	220.99	219.94	1.49	1.05	251.76	290.55	291.09	342.51	295.19	294.22	32.25	14.42	232.42	634.72	312.19	393.11	213.01	122.98	1.0083e+07	1.2109e+07	1.1825e+07	1.3906e+07	1.1528e+07	1.18902e+07	1.37046e+06	612887	5.93292e+06	1.7653e+07	8.67252e+06	1.07528e+07	6.13073e+06	3.53958e+06	1491	glycine dehydrogenase (decarboxylating) beta subunit	NA	K00283	Carbohydrate metabolism; Overview; Amino acid metabolism	Overview	01200 Carbon metabolism	E	COG1003	Aminotran_5
LFTS_00191	77.85	100.62	88.66	89.04	11.39	6.57	92.16	93.48	92.82	0.94	0.66	NA	NA	NA	NA	NA	NA	NA	NA	NA	NA	NA	NA	NA	NA	NA	NA	NA	NA	NA	NA	NA	NA	NA	NA	NA	NA	NA	NA	630	lipoate-protein ligase A	NA	K03800	Metabolism of cofactors and vitamins	Metabolism of cofactors and vitamins	00785 Lipoic acid metabolism	H	COG0095	BPL_LplA_LipB
LFTS_00192	117.46	116.3	146.53	126.76	17.13	9.89	126.7	128.93	127.82	1.58	1.12	32.85	47.51	94.09	78.58	83.17	67.24	25.86	11.57	178.21	108.92	117.36	134.83	37.81	21.83	1.3157e+06	1.97991e+06	3.8222e+06	3.1903e+06	3.248e+06	2.71122e+06	1.02886e+06	460120	4.5492e+06	3.02929e+06	3.2602e+06	3.6129e+06	819036	472871	342	hypothetical protein	NA	NA	NA	NA	NA	NA	NA	NA
LFTS_00193	72.99	86.31	85.19	81.5	7.39	4.27	108.15	106.22	107.19	1.37	0.97	NA	NA	NA	NA	NA	NA	NA	NA	NA	NA	NA	NA	NA	NA	NA	NA	NA	NA	NA	NA	NA	NA	NA	NA	NA	NA	NA	NA	864	HDIG domain-containing protein	NA	K07181	Cellular community - prokaryotes	Cellular community - prokaryotes	05111 Biofilm formation - Vibrio cholerae	T	COG2200;COG3434	NA
LFTS_00194	59.63	69.05	63.55	64.08	4.73	2.73	88.57	81.63	85.1	4.91	3.47	NA	NA	NA	NA	NA	NA	NA	NA	NA	NA	NA	NA	NA	NA	NA	NA	NA	NA	NA	NA	NA	NA	NA	NA	NA	NA	NA	NA	846	HDIG domain-containing protein	NA	K07181	Cellular community - prokaryotes	Cellular community - prokaryotes	05111 Biofilm formation - Vibrio cholerae	T	COG2200;COG3434	NA
LFTS_00195	116.66	110.52	126.82	118	8.23	4.75	122.77	118.68	120.72	2.89	2.04	NA	NA	NA	NA	NA	NA	NA	NA	NA	NA	NA	NA	NA	NA	NA	NA	NA	NA	NA	NA	NA	NA	NA	NA	NA	NA	NA	NA	1029	epoxyqueuosine reductase	NA	K14120	NA	Signal transduction	02020 Two-component system	C	COG1145	NA
LFTS_00196	298.77	303.23	305.13	302.38	3.27	1.89	171.01	169.07	170.04	1.37	0.97	NA	NA	NA	NA	NA	NA	NA	NA	369.41	209.67	622.62	400.56	208.23	120.22	NA	2.323e+06	1.4898e+06	2.0092e+06	1.4577e+06	NA	NA	NA	9.42983e+06	5.83132e+06	1.72961e+07	1.08524e+07	5.86326e+06	3.38516e+06	1035	sigma-54 specific transcriptional regulator, flagellar regulatory protein A	Motility	K10941	Cellular community - prokaryotes; Signal transduction	Signal transduction	02020 Two-component system	T	COG2204	Sigma54_activat
LFTS_00197	8	14.67	16.68	13.12	4.54	2.62	110.74	102.74	106.74	5.66	4	NA	NA	NA	NA	NA	NA	NA	NA	NA	NA	NA	NA	NA	NA	NA	NA	NA	NA	NA	NA	NA	NA	NA	NA	NA	NA	NA	NA	2160	Tetratricopeptide repeat-containing protein	Motility	K05807	NA	Overview	01200 Carbon metabolism	M	COG4105	PPR
LFTS_00198	12.62	12.72	11.54	12.3	0.66	0.38	104.61	94.06	99.34	7.46	5.28	NA	NA	NA	NA	NA	NA	NA	NA	NA	NA	NA	NA	NA	NA	NA	NA	NA	NA	NA	NA	NA	NA	NA	NA	NA	NA	NA	NA	1221	two-component system, sensor histidine kinase FlrB	Motility	K10942	Cellular community - prokaryotes; Signal transduction	Signal transduction	02020 Two-component system	T	COG0642	NA
LFTS_00199	16.21	20.29	14.56	17.02	2.95	1.7	108.43	92.26	100.34	11.43	8.08	NA	NA	NA	NA	NA	NA	NA	NA	NA	NA	NA	NA	NA	NA	NA	NA	NA	NA	NA	NA	NA	NA	NA	NA	NA	NA	NA	NA	1470	two-component system, response regulator FlrC	Motility	K10943	Cellular community - prokaryotes; Signal transduction	Signal transduction	02020 Two-component system	T	COG2204	Sigma54_activat
LFTS_00200	66.02	43.09	57.07	55.39	11.56	6.67	277.22	228.4	252.81	34.52	24.41	NA	NA	NA	NA	NA	NA	NA	NA	NA	NA	NA	NA	NA	NA	NA	NA	NA	NA	NA	NA	NA	NA	NA	NA	NA	NA	NA	NA	375	flagellar basal-body rod protein FlgB	Motility	K02387	Cell motility	Cell motility	02040 Flagellar assembly	N	COG1815	NA
LFTS_00201	34.13	29.8	34.56	32.83	2.63	1.52	200.79	164.83	182.81	25.43	17.98	NA	NA	NA	NA	NA	NA	NA	NA	NA	NA	NA	NA	NA	NA	NA	NA	NA	NA	NA	NA	NA	NA	NA	NA	NA	NA	NA	NA	438	flagellar basal-body rod protein FlgC	Motility	K02388	Cell motility	Cell motility	02040 Flagellar assembly	N	COG1558	SPO11_like
LFTS_00202	32.56	39.55	55.36	42.49	11.68	6.75	227.42	201.87	214.64	18.07	12.78	NA	NA	NA	NA	NA	NA	NA	NA	NA	NA	NA	NA	NA	NA	NA	NA	NA	NA	NA	NA	NA	NA	NA	NA	NA	NA	NA	NA	330	flagellar hook-basal body complex protein FliE	Motility	K02408	Cell motility	Cell motility	02040 Flagellar assembly	N	COG1677	NA
LFTS_00203	17.85	22.58	27.15	22.53	4.65	2.68	140.42	116.6	128.51	16.84	11.91	NA	NA	NA	NA	NA	NA	NA	NA	NA	NA	NA	NA	NA	NA	NA	NA	NA	NA	NA	NA	NA	NA	NA	NA	NA	NA	NA	NA	1596	flagellar M-ring protein FliF	Motility	K02409	Cell motility	Cell motility	02040 Flagellar assembly	NU	COG1766	YscJ_FliF
LFTS_00204	14.41	27.21	29.09	23.57	7.99	4.61	124.54	118.79	121.66	4.07	2.88	NA	NA	NA	NA	NA	NA	NA	NA	NA	NA	NA	NA	NA	NA	NA	NA	NA	NA	NA	NA	NA	NA	NA	NA	NA	NA	NA	NA	1005	flagellar motor switch protein FliG	Motility	K02410	Cell motility	Cell motility	02030 Bacterial chemotaxis	N	COG1536	NA
LFTS_00205	14.86	20.72	18.19	17.92	2.94	1.69	119.92	117.31	118.62	1.84	1.3	NA	NA	NA	NA	NA	NA	NA	NA	NA	NA	NA	NA	NA	NA	NA	NA	NA	NA	NA	NA	NA	NA	NA	NA	NA	NA	NA	NA	660	putative flagellar assembly protein	Motility	K02411	Cell motility	Cell motility	02040 Flagellar assembly	NU	COG1317	Yae1_N
LFTS_00206	12.44	12.53	14.66	13.21	1.25	0.72	115.67	97.46	106.57	12.88	9.11	NA	NA	NA	NA	NA	NA	NA	NA	NA	NA	NA	NA	NA	NA	NA	NA	NA	NA	NA	NA	NA	NA	NA	NA	NA	NA	NA	NA	1389	type III secretion system ATPase, FliI/YscN	Motility	K02412	Cell motility	Cell motility	02040 Flagellar assembly	NU	COG1157	NA
LFTS_00207	29.46	62.99	48.2	46.88	16.8	9.7	248.18	237.57	242.87	7.5	5.31	NA	NA	NA	NA	NA	NA	NA	NA	NA	NA	NA	NA	NA	NA	NA	NA	NA	NA	NA	NA	NA	NA	NA	NA	NA	NA	NA	NA	444	flagellar export protein FliJ	Motility	K02413	Cell motility	Cell motility	02040 Flagellar assembly	N	COG2882	YscO
LFTS_00208	24.73	47.52	55.27	42.51	15.88	9.17	301.26	284.2	292.73	12.07	8.53	NA	NA	NA	NA	NA	NA	NA	NA	NA	NA	NA	NA	NA	NA	NA	NA	NA	NA	NA	NA	NA	NA	NA	NA	NA	NA	NA	NA	510	hypothetical protein	NA	K06213	NA	Cell motility	02040 Flagellar assembly	P	COG2239	Turandot
LFTS_00209	12.9	13.39	15.82	14.04	1.56	0.9	93.05	70.36	81.71	16.05	11.35	NA	NA	NA	NA	NA	NA	NA	NA	NA	NA	NA	NA	NA	NA	NA	NA	NA	NA	NA	NA	NA	NA	NA	NA	NA	NA	NA	NA	1485	hook-length control protein FliK	Motility	K02414	Cell motility	Cell motility	02040 Flagellar assembly	N	COG3144	NA
LFTS_00210	12.93	12.71	15.08	13.57	1.31	0.75	98.11	90.6	94.35	5.31	3.76	NA	NA	NA	NA	NA	NA	NA	NA	NA	NA	NA	NA	NA	NA	NA	NA	NA	NA	NA	NA	NA	NA	NA	NA	NA	NA	NA	NA	831	flagellar basal-body rod modification protein FlgD	Motility	K02389	Cell motility	Cell motility	02040 Flagellar assembly	N	COG1843	NA
LFTS_00211	28.9	31.66	29.25	29.94	1.5	0.87	179.34	141.28	160.31	26.92	19.03	NA	NA	NA	NA	NA	NA	NA	NA	NA	NA	NA	NA	NA	NA	NA	NA	NA	NA	NA	NA	NA	NA	NA	NA	NA	NA	NA	NA	1374	flagellar hook protein FlgE	Motility	K02390	Cell motility	Cell motility	02040 Flagellar assembly	N	COG1749	NA
LFTS_00212	17.51	29.42	29.86	25.59	7.01	4.05	287.25	281.36	284.31	4.17	2.95	NA	NA	NA	NA	NA	NA	NA	NA	NA	NA	NA	NA	NA	NA	NA	NA	NA	NA	NA	NA	NA	NA	NA	NA	NA	NA	NA	NA	507	flagellar FliL protein	Motility	K02415	NA	Cell motility	02040 Flagellar assembly	N	COG1580	NA
LFTS_00213	16.06	18.08	29	21.05	6.96	4.02	182.21	135.11	158.66	33.31	23.55	NA	NA	NA	NA	NA	NA	NA	NA	94.65	176.48	271.32	180.82	88.42	51.05	NA	876151	2.0379e+06	2.8116e+06	2.38641e+06	NA	NA	NA	2.416e+06	4.9084e+06	7.53711e+06	4.95384e+06	2.56086e+06	1.47851e+06	378	flagellar motor switch protein FliN/FliY	Motility	K02417	Cell motility	Cell motility	02030 Bacterial chemotaxis	NU	COG1886	SpoA
LFTS_00214	8.95	15.48	12	12.14	3.27	1.89	148.34	116.16	132.25	22.75	16.09	NA	NA	NA	NA	NA	NA	NA	NA	NA	NA	NA	NA	NA	NA	NA	NA	NA	NA	NA	NA	NA	NA	NA	NA	NA	NA	NA	NA	522	flagellar protein FliO/FliZ	Motility	K02418	Cell motility	Cell motility	02040 Flagellar assembly	N	COG3190	NA
LFTS_00215	3.51	9.35	8.5	7.12	3.15	1.82	59.66	44.02	51.84	11.06	7.82	NA	NA	NA	NA	NA	NA	NA	NA	NA	NA	NA	NA	NA	NA	NA	NA	NA	NA	NA	NA	NA	NA	NA	NA	NA	NA	NA	NA	798	flagellar biosynthetic protein FliP	Motility	K02419	Cell motility	Cell motility	02040 Flagellar assembly	N	COG1338	NA
LFTS_00216	0	13.81	15.47	9.76	8.49	4.9	65.19	61.45	63.32	2.64	1.87	NA	NA	NA	NA	NA	NA	NA	NA	NA	NA	NA	NA	NA	NA	NA	NA	NA	NA	NA	NA	NA	NA	NA	NA	NA	NA	NA	NA	270	flagellar biosynthetic protein FliQ	Motility	K02420	Cell motility	Cell motility	02040 Flagellar assembly	N	COG1987	NA
LFTS_00217	2.96	7.09	7.94	6	2.66	1.54	44.46	35.43	39.94	6.39	4.52	NA	NA	NA	NA	NA	NA	NA	NA	NA	NA	NA	NA	NA	NA	NA	NA	NA	NA	NA	NA	NA	NA	NA	NA	NA	NA	NA	NA	789	flagellar biosynthetic protein FliR	Motility	K02421	Cell motility	Cell motility	02040 Flagellar assembly	N	COG1684	NA
LFTS_00218	2.14	3.42	6.23	3.93	2.09	1.21	45.68	46.12	45.9	0.31	0.22	NA	NA	NA	NA	NA	NA	NA	NA	NA	NA	NA	NA	NA	NA	NA	NA	NA	NA	NA	NA	NA	NA	NA	NA	NA	NA	NA	NA	1089	flagellar biosynthetic protein FlhB	Motility	K02401	Cell motility	Cell motility	02040 Flagellar assembly	N	COG1377	NA
LFTS_00219	4.43	4.71	6.93	5.36	1.37	0.79	55.73	56.82	56.27	0.77	0.55	NA	NA	NA	NA	NA	NA	NA	NA	NA	NA	NA	NA	NA	NA	NA	NA	NA	NA	NA	NA	NA	NA	NA	NA	NA	NA	NA	NA	2109	flagellar biosynthesis protein FlhA	Motility	K02400	Cell motility	Cell motility	02040 Flagellar assembly	N	COG1298	NA
LFTS_00220	10.27	13.14	15.02	12.81	2.39	1.38	149.53	139.48	144.51	7.1	5.02	NA	NA	NA	NA	NA	NA	NA	NA	NA	NA	NA	NA	NA	NA	NA	NA	NA	NA	NA	NA	NA	NA	NA	NA	NA	NA	NA	NA	1182	flagellar biosynthesis protein FlhF	Motility	K02404	NA	Signal transduction	02020 Two-component system	N	COG1419	Zeta_toxin
LFTS_00221	9.57	9.9	7.72	9.06	1.17	0.68	138.08	130.88	134.48	5.09	3.6	NA	NA	NA	NA	NA	NA	NA	NA	NA	NA	NA	NA	NA	NA	NA	NA	NA	NA	NA	NA	NA	NA	NA	NA	NA	NA	NA	NA	879	flagellar biosynthesis protein FlhG	Motility	K04562	NA	Signal transduction	02020 Two-component system	DN	COG0455	CbiA
LFTS_00222	6.8	8.22	17.95	10.99	6.07	3.51	124.09	114.35	119.22	6.89	4.87	NA	NA	NA	NA	NA	NA	NA	NA	NA	NA	NA	NA	NA	NA	NA	NA	NA	NA	NA	NA	NA	NA	NA	NA	NA	NA	NA	NA	756	RNA polymerase sigma factor for flagellar operon FliA	Motility	K02405	Cell motility; Cellular community - prokaryotes; Signal transduction	Signal transduction	02020 Two-component system	K	COG1191	Sigma70_r4
LFTS_00223	9.4	14.07	11.16	11.54	2.36	1.36	79.41	61.92	70.67	12.37	8.75	NA	NA	NA	NA	NA	NA	NA	NA	NA	NA	NA	NA	NA	NA	NA	NA	NA	NA	NA	NA	NA	NA	NA	NA	NA	NA	NA	NA	795	chemotaxis protein methyltransferase CheR	Chemotaxis	K00575	Signal transduction; Cell motility	Signal transduction	02020 Two-component system	NT	COG1352	CheR
LFTS_00224	105.44	70.14	54.8	76.79	25.96	14.99	158.32	162.29	160.31	2.81	1.98	181.26	337.05	399.77	459.8	384.63	352.5	105.29	47.09	79.21	144.36	89.84	104.47	34.96	20.18	7.25961e+06	1.4047e+07	1.624e+07	1.86679e+07	1.5021e+07	1.42471e+07	4.27141e+06	1.91023e+06	2.022e+06	4.01509e+06	2.49561e+06	2.84423e+06	1.04128e+06	601181	381	two-component system, chemotaxis family, response regulator CheY	Chemotaxis	K03413	Signal transduction; Cell motility	Signal transduction	02020 Two-component system	T	COG0784	Response_reg
LFTS_00225	60.89	41.3	47.87	50.02	9.97	5.75	124.06	122.32	123.19	1.23	0.87	87.15	96.82	67.37	41.14	53.35	69.16	23.06	10.31	135.7	287.23	306.05	242.99	93.4	53.92	3.4902e+06	4.0352e+06	2.73671e+06	1.6701e+06	2.0834e+06	2.80312e+06	974200	435675	3.46391e+06	7.98859e+06	8.502e+06	6.6515e+06	2.77244e+06	1.60067e+06	1941	two-component system, chemotaxis family, sensor kinase CheA	Chemotaxis	K03407	Signal transduction; Cell motility	Signal transduction	02020 Two-component system	NT	COG0643	CheW
LFTS_00226	26.18	24.02	20.17	23.46	3.04	1.76	74.87	71.25	73.06	2.56	1.81	NA	NA	NA	NA	NA	NA	NA	NA	NA	NA	NA	NA	NA	NA	NA	NA	NA	NA	NA	NA	NA	NA	NA	NA	NA	NA	NA	NA	1035	two-component system, chemotaxis family, response regulator CheB	Chemotaxis	K03412	Signal transduction; Cell motility	Signal transduction	02020 Two-component system	NT	COG2201	CheB_methylest
LFTS_00227	66.13	40.84	39.91	48.96	14.88	8.59	111.13	97.51	104.32	9.63	6.81	NA	NA	NA	NA	NA	NA	NA	NA	84.64	67.69	98.44	83.59	15.4	8.89	1.63689e+06	3.9305e+06	1.8865e+06	NA	1.4633e+06	NA	NA	NA	2.1607e+06	1.88261e+06	2.7347e+06	2.25934e+06	434524	250873	1674	methyl-accepting chemotaxis protein	Chemotaxis	K03406	Signal transduction; Cell motility	Signal transduction	02020 Two-component system	NT	COG0840	Katanin_con80
LFTS_00228	114.97	103.58	106.22	108.26	5.96	3.44	166.88	170.81	168.85	2.78	1.97	NA	NA	NA	NA	NA	NA	NA	NA	NA	NA	NA	NA	NA	NA	NA	NA	NA	NA	NA	NA	NA	NA	NA	NA	NA	NA	NA	NA	516	purine-binding chemotaxis protein CheW	Chemotaxis	K03408	Signal transduction; Cell motility	Signal transduction	02020 Two-component system	NT	COG0835	CheW
LFTS_00229	43.55	46.83	34.67	41.68	6.29	3.63	108.65	112.31	110.48	2.59	1.83	NA	NA	NA	NA	NA	NA	NA	NA	NA	NA	NA	NA	NA	NA	NA	NA	NA	NA	NA	NA	NA	NA	NA	NA	NA	NA	NA	NA	783	chemotaxis protein MotA	Chemotaxis	K02556	Cell motility; Signal transduction	Signal transduction	02020 Two-component system	N	COG1291	NA
LFTS_00230	46.95	41.11	35.86	41.31	5.55	3.2	72	92.99	82.5	14.84	10.5	NA	NA	NA	NA	NA	NA	NA	NA	NA	NA	NA	NA	NA	NA	NA	NA	NA	NA	NA	NA	NA	NA	NA	NA	NA	NA	NA	NA	786	chemotaxis protein MotB	Chemotaxis	K02557	Cell motility	Cell motility	02030 Bacterial chemotaxis	N	COG1360	OmpA
LFTS_00231	240.78	217.83	163.24	207.28	39.83	23	231.02	205.12	218.07	18.31	12.95	NA	NA	NA	NA	NA	NA	NA	NA	NA	NA	NA	NA	NA	NA	NA	NA	NA	NA	NA	NA	NA	NA	NA	NA	NA	NA	NA	NA	291	hypothetical protein	NA	NA	NA	NA	NA	NA	NA	NA
LFTS_00232	374.69	343.41	341.49	353.2	18.64	10.76	294.68	255.7	275.19	27.57	19.49	NA	NA	NA	NA	NA	NA	NA	NA	NA	NA	NA	NA	NA	NA	NA	NA	NA	NA	NA	NA	NA	NA	NA	NA	NA	NA	NA	NA	561	hypothetical protein	NA	K13999	Folding, sorting and degradation	Folding, sorting and degradation	04141 Protein processing in endoplasmic reticulum		NA	NA
LFTS_00233	100.18	90.63	97.24	96.01	4.89	2.82	131.82	107.4	119.61	17.26	12.21	NA	NA	NA	NA	NA	NA	NA	NA	NA	NA	NA	NA	NA	NA	NA	NA	NA	NA	NA	NA	NA	NA	NA	NA	NA	NA	NA	NA	816	hypothetical protein	NA	NA	NA	NA	NA	NA	NA	NA
LFTS_00234	154.16	201	174	176.39	23.51	13.57	198.07	190.91	194.49	5.06	3.58	NA	NA	NA	NA	NA	NA	NA	NA	NA	NA	NA	NA	NA	NA	NA	NA	NA	NA	NA	NA	NA	NA	NA	NA	NA	NA	NA	NA	303	flagellar biosynthesis protein	NA	K04061	NA	Nucleotide metabolism	00230 Purine metabolism	U	COG2257	NA
LFTS_00235	60.7	45.64	38.34	48.23	11.4	6.58	64.74	47.5	56.12	12.19	8.62	NA	NA	NA	NA	NA	NA	NA	NA	NA	NA	NA	NA	NA	NA	NA	NA	NA	NA	NA	NA	NA	NA	NA	NA	NA	NA	NA	NA	708	3-oxoacyl-[acyl-carrier protein] reductase	NA	K00059	Lipid metabolism; Overview; Metabolism of cofactors and vitamins	Overview	01212 Fatty acid metabolism	IQR	COG1028	adh_short
LFTS_00236	1102.22	954	1037.14	1031.12	74.29	42.89	973.56	760.27	866.91	150.82	106.65	NA	NA	NA	NA	NA	NA	NA	NA	NA	NA	NA	NA	NA	NA	NA	NA	NA	NA	NA	NA	NA	NA	NA	NA	NA	NA	NA	NA	228	hypothetical protein	NA	NA	NA	NA	NA	NA	NA	NA
LFTS_00237	192.34	100.19	114.86	135.8	49.51	28.59	83.48	58.73	71.11	17.51	12.38	NA	NA	NA	NA	NA	NA	NA	NA	NA	NA	NA	NA	NA	NA	NA	NA	NA	NA	NA	NA	NA	NA	NA	NA	NA	NA	NA	NA	459	hypothetical protein	NA	NA	NA	NA	NA	NA	NA	NA
LFTS_00238	104.84	44.19	41.76	63.6	35.74	20.63	22.68	16.72	19.7	4.22	2.98	NA	NA	NA	NA	NA	NA	NA	NA	NA	NA	NA	NA	NA	NA	NA	NA	NA	NA	NA	NA	NA	NA	NA	NA	NA	NA	NA	NA	450	hypothetical protein	NA	NA	NA	NA	NA	NA	NA	NA
LFTS_00239	75.47	23.08	21.33	39.96	30.76	17.76	7.15	5.41	6.28	1.23	0.87	NA	NA	NA	NA	NA	NA	NA	NA	NA	NA	NA	NA	NA	NA	NA	NA	NA	NA	NA	NA	NA	NA	NA	NA	NA	NA	NA	NA	1077	hypothetical protein	NA	NA	NA	NA	NA	NA	NA	NA
LFTS_00240	57.57	18.28	11.7	29.18	24.8	14.32	11.13	6.14	8.63	3.53	2.49	NA	NA	NA	NA	NA	NA	NA	NA	NA	NA	NA	NA	NA	NA	NA	NA	NA	NA	NA	NA	NA	NA	NA	NA	NA	NA	NA	NA	714	hypothetical protein	NA	NA	NA	NA	NA	NA	NA	NA
LFTS_00241	405.62	307.32	321.13	344.69	53.21	30.72	326.21	252.61	289.41	52.04	36.8	2536.82	2508.84	3461.09	3057.9	3128.07	2938.54	409.04	182.93	2145.73	1562.31	1746.47	1818.17	298.25	172.19	1.016e+08	1.0456e+08	1.406e+08	1.2415e+08	1.2216e+08	1.18614e+08	1.59183e+07	7.1189e+06	5.47741e+07	4.34511e+07	4.85161e+07	4.89138e+07	5.67195e+06	3.2747e+06	1185	LL-diaminopimelate aminotransferase apoenzyme	NA	K08969	Amino acid metabolism	Amino acid metabolism	00270 Cysteine and methionine metabolism	E	COG0436	Aminotran_1_2
LFTS_00242	250.36	269.54	251.11	257.01	10.86	6.27	386.49	390.96	388.72	3.16	2.23	NA	NA	NA	NA	NA	NA	NA	NA	NA	NA	NA	NA	NA	NA	NA	NA	NA	NA	NA	NA	NA	NA	NA	NA	NA	NA	NA	NA	528	2-amino-4-hydroxy-6-hydroxymethyldihydropteridine diphosphokinase	NA	K00950	Metabolism of cofactors and vitamins	Metabolism of cofactors and vitamins	00790 Folate biosynthesis	H	COG0801	NA
LFTS_00243	41.22	34.82	27.78	34.6	6.72	3.88	42.97	39.64	41.3	2.36	1.67	NA	NA	NA	NA	NA	NA	NA	NA	NA	NA	NA	NA	NA	NA	NA	NA	NA	NA	NA	NA	NA	NA	NA	NA	NA	NA	NA	NA	714	Tetratricopeptide repeat-containing protein	NA	NA	NA	NA	NA	NA	NA	NA
LFTS_00244	73.92	52.95	74.29	67.05	12.21	7.05	61.63	53.98	57.8	5.41	3.83	NA	NA	NA	NA	NA	NA	NA	NA	NA	NA	NA	NA	NA	NA	NA	NA	NA	NA	NA	NA	NA	NA	NA	NA	NA	NA	NA	NA	1068	A/G-specific DNA-adenine glycosylase	NA	K03575	Replication and repair	Replication and repair	03410 Base excision repair	L	COG1194	NA
LFTS_00245	33.89	39.95	23.97	32.6	8.07	4.66	34.18	32.71	33.45	1.04	0.73	NA	NA	NA	NA	NA	NA	NA	NA	NA	NA	NA	NA	NA	NA	NA	NA	NA	NA	NA	NA	NA	NA	NA	NA	NA	NA	NA	NA	1089	putative protein	NA	K07286	NA	Overview	01200 Carbon metabolism	S	COG3056	BNR
LFTS_00246	4130.56	3293.29	2902.65	3442.17	627.35	362.2	3364.94	2686.11	3025.52	480.01	339.42	NA	NA	NA	NA	NA	NA	NA	NA	NA	NA	NA	NA	NA	NA	NA	NA	NA	NA	NA	NA	NA	NA	NA	NA	NA	NA	NA	NA	528	hypothetical protein	NA	NA	NA	NA	NA	NA	NA	NA
LFTS_00247	774.19	542.82	596.11	637.71	121.16	69.95	481.94	372.3	427.12	77.53	54.82	664.59	1226.63	1995.69	1846.43	2240.88	1594.84	640.76	286.56	2164.45	1114.19	849.51	1376.05	695.48	401.54	2.66169e+07	5.1122e+07	8.10709e+07	7.49648e+07	8.75128e+07	6.42575e+07	2.51371e+07	1.12417e+07	5.52519e+07	3.09881e+07	2.3599e+07	3.6613e+07	1.65592e+07	9.56044e+06	324	YtxH-like protein	NA	K09908	NA	Nucleotide metabolism	00230 Purine metabolism	S	COG3105	YtxH
LFTS_00248	564.14	421.82	382.04	456	95.74	55.28	394.45	309.66	352.05	59.95	42.39	NA	NA	NA	NA	NA	NA	NA	NA	NA	NA	NA	NA	NA	NA	NA	NA	NA	NA	NA	NA	NA	NA	NA	NA	NA	NA	NA	NA	414	hypothetical protein	NA	K02498	NA	Translation	03010 Ribosome	S	COG3071	NA
LFTS_00249	64.11	57.7	58.7	60.17	3.45	1.99	52.13	39.08	45.6	9.23	6.52	NA	NA	NA	NA	NA	NA	NA	NA	NA	NA	NA	NA	NA	NA	NA	NA	NA	NA	NA	NA	NA	NA	NA	NA	NA	NA	NA	NA	1734	NitT/TauT family transport system permease protein	NA	K02050	NA	Translation	03010 Ribosome	P	COG0600	BPD_transp_1
LFTS_00250	70.55	54.22	55.05	59.94	9.2	5.31	44.01	32.96	38.48	7.81	5.52	NA	NA	NA	NA	NA	NA	NA	NA	NA	NA	NA	NA	NA	NA	NA	NA	NA	NA	NA	NA	NA	NA	NA	NA	NA	NA	NA	NA	768	NitT/TauT family transport system ATP-binding protein	NA	K02049	NA	Signal transduction	02020 Two-component system	P	COG1116	Rad17
LFTS_00251	196.32	207.16	208.58	204.02	6.71	3.87	218.27	189.29	203.78	20.49	14.49	NA	NA	NA	NA	NA	NA	NA	NA	NA	NA	NA	NA	NA	NA	NA	NA	NA	NA	NA	NA	NA	NA	NA	NA	NA	NA	NA	NA	483	NitT/TauT family transport system ATP-binding protein	NA	NA	NA	NA	NA	NA	NA	NA
LFTS_00252	118.06	138.86	101.34	119.42	18.8	10.85	168.12	174.84	171.48	4.75	3.36	NA	NA	NA	NA	NA	NA	NA	NA	NA	NA	NA	NA	NA	NA	NA	NA	NA	NA	NA	NA	NA	NA	NA	NA	NA	NA	NA	NA	273	hypothetical protein	NA	NA	NA	NA	NA	NA	NA	Seryl_tRNA_N
LFTS_00253	89.26	101.89	84.45	91.87	9.01	5.2	81.42	83.31	82.37	1.34	0.95	NA	NA	NA	NA	NA	NA	NA	NA	NA	NA	NA	NA	NA	NA	NA	NA	NA	NA	NA	NA	NA	NA	NA	NA	NA	NA	NA	NA	921	DNA processing protein	NA	K04096	NA	Energy metabolism	00910 Nitrogen metabolism	L	COG0758	NA
LFTS_00254	221.94	201.56	187.09	203.53	17.51	10.11	280.63	246.84	263.74	23.89	16.9	1863.88	1584.17	1428.23	1519.98	1496.64	1578.58	168.96	75.56	44.28	138.28	115.62	99.39	49.06	28.32	7.4649e+07	6.60232e+07	5.80189e+07	6.17108e+07	5.8448e+07	6.377e+07	6.87512e+06	3.07465e+06	1.1303e+06	3.84579e+06	3.21191e+06	2.72933e+06	1.42061e+06	820191	2553	DNA topoisomerase-1	NA	K03168	NA	Cellular community - prokaryotes	02024 Quorum sensing	LS	COG0550;COG0551;COG1754	zf-C4_Topoisom
LFTS_00255	105.76	109.87	101.04	105.56	4.42	2.55	157.76	126.53	142.15	22.09	15.62	NA	NA	NA	NA	NA	NA	NA	NA	NA	NA	NA	NA	NA	NA	NA	NA	NA	NA	NA	NA	NA	NA	NA	NA	NA	NA	NA	NA	1431	methylenetetrahydrofolate--tRNA-(uracil-5-)-methyltransferase	NA	K04094	NA	Cellular community - prokaryotes	02024 Quorum sensing	J	COG1206	Pyr_redox_2
LFTS_00256	103	86.21	68.63	85.94	17.19	9.92	141.15	109.04	125.09	22.71	16.06	NA	NA	NA	NA	NA	NA	NA	NA	NA	NA	NA	NA	NA	NA	NA	NA	NA	NA	NA	NA	NA	NA	NA	NA	NA	NA	NA	NA	966	integrase/recombinase XerC	NA	K03733	NA	Amino acid metabolism	00330 Arginine and proline metabolism	LX	COG0582	NA
LFTS_00257	118.15	93.69	83.94	98.59	17.62	10.17	135.03	92.47	113.75	30.09	21.28	NA	NA	NA	NA	NA	NA	NA	NA	NA	NA	NA	NA	NA	NA	NA	NA	NA	NA	NA	NA	NA	NA	NA	NA	NA	NA	NA	NA	597	HslV component of HslUV peptidase. Threonine peptidase. MEROPS family T01B	NA	K01419	NA	Nucleotide metabolism	00230 Purine metabolism	O	COG0638	NA
LFTS_00258	92.02	81.93	77.42	83.79	7.48	4.32	89.64	74.16	81.9	10.94	7.74	838.25	859.59	853.75	873.01	897.84	864.49	22.43	10.03	503.15	769.74	458.76	577.22	168.2	97.11	3.35721e+07	3.58249e+07	3.46819e+07	3.5444e+07	3.50631e+07	3.49172e+07	864208	386486	1.2844e+07	2.1408e+07	1.2744e+07	1.56654e+07	4.97356e+06	2.87149e+06	1335	ATP-dependent HslUV protease ATP-binding subunit HslU	Chaperones	K03667	NA	Translation	03010 Ribosome	O	COG1220	ClpB_D2-small
LFTS_00259	115.04	105.36	84.91	101.77	15.38	8.88	115.23	95.43	105.33	14	9.9	600.34	527.18	564.09	546.97	728.48	593.41	80.15	35.84	108.67	170.99	255.62	178.43	73.76	42.58	2.40439e+07	2.1971e+07	2.2915e+07	2.2207e+07	2.84491e+07	2.39172e+07	2.65852e+06	1.18893e+06	2.7741e+06	4.75551e+06	7.101e+06	4.87687e+06	2.166e+06	1.25054e+06	873	N-acetylglutamate kinase	NA	K00930	Overview; Amino acid metabolism	Overview	01210 2-Oxocarboxylic acid metabolism	E	COG0548	NA
LFTS_00260	96.2	72.57	63.17	77.31	17.02	9.82	136.89	100.18	118.54	25.96	18.36	NA	NA	NA	NA	NA	NA	NA	NA	NA	NA	NA	NA	NA	NA	NA	NA	NA	NA	NA	NA	NA	NA	NA	NA	NA	NA	NA	NA	471	hypothetical protein	NA	NA	NA	NA	NA	NA	NA	NA
LFTS_00261	68	66.87	61.67	65.51	3.37	1.95	93.87	67.27	80.57	18.8	13.3	NA	NA	NA	NA	NA	NA	NA	NA	NA	NA	NA	NA	NA	NA	NA	NA	NA	NA	NA	NA	NA	NA	NA	NA	NA	NA	NA	NA	474	dUTP pyrophosphatase	NA	K01520	Nucleotide metabolism	Nucleotide metabolism	00240 Pyrimidine metabolism	FV	COG0756	NA
LFTS_00262	49.73	55.92	35.73	47.13	10.35	5.97	48.1	34.16	41.13	9.86	6.97	NA	NA	NA	NA	NA	NA	NA	NA	NA	NA	NA	NA	NA	NA	NA	NA	NA	NA	NA	NA	NA	NA	NA	NA	NA	NA	NA	NA	789	16S rRNA (cytidine1402-2'-O)-methyltransferase	NA	K07056	NA	Metabolism of other amino acids	00410 beta-Alanine metabolism	J	COG0313	NA
LFTS_00263	73.78	62.07	64.87	66.91	6.11	3.53	96.82	79.97	88.4	11.91	8.42	NA	NA	NA	NA	NA	NA	NA	NA	NA	NA	NA	NA	NA	NA	NA	NA	NA	NA	NA	NA	NA	NA	NA	NA	NA	NA	NA	NA	861	pantoate--beta-alanine ligase	NA	K01918	Metabolism of cofactors and vitamins; Metabolism of other amino acids	Metabolism of other amino acids	00410 beta-Alanine metabolism	H	COG0414	NA
LFTS_00264	106.83	98.29	82.56	95.89	12.31	7.11	80.89	66.86	73.87	9.92	7.02	NA	NA	NA	NA	NA	NA	NA	NA	NA	NA	NA	NA	NA	NA	NA	NA	NA	NA	NA	NA	NA	NA	NA	NA	NA	NA	NA	NA	822	putative amidohydrolase	NA	K08590	Amino acid metabolism	Amino acid metabolism	00250 Alanine, aspartate and glutamate metabolism	R	COG0388	NA
LFTS_00265	2358.26	3640.32	2446.88	2815.15	715.99	413.38	2478.36	2583.8	2531.08	74.56	52.72	274.56	264.22	346.08	336.58	451.46	334.58	74.75	33.43	160.96	482.92	673.3	439.06	258.97	149.52	1.0996e+07	1.1012e+07	1.4059e+07	1.3665e+07	1.7631e+07	1.34726e+07	2.73227e+06	1.22191e+06	4.1089e+06	1.3431e+07	1.8704e+07	1.20813e+07	7.39055e+06	4.26693e+06	288	DNA-binding transcriptional regulator, FrmR family	NA	NA	NA	NA	NA	NA	NA	Trns_repr_metal
LFTS_00266	687.91	395.58	494.48	525.99	148.69	85.85	251.71	192.82	222.27	41.64	29.44	NA	NA	NA	NA	NA	NA	NA	NA	NA	NA	NA	NA	NA	NA	NA	NA	NA	NA	NA	NA	NA	NA	NA	NA	NA	NA	NA	NA	531	Tetratricopeptide repeat-containing protein	NA	K02656	NA	Amino acid metabolism	00250 Alanine, aspartate and glutamate metabolism	NW	COG3063	YfdX
LFTS_00267	106.14	75.83	64.15	82.04	21.67	12.51	58.63	53.13	55.88	3.89	2.75	NA	NA	NA	NA	NA	NA	NA	NA	NA	NA	NA	NA	NA	NA	NA	NA	NA	NA	NA	NA	NA	NA	NA	NA	NA	NA	NA	NA	1131	Putative MetA-pathway of phenol degradation	NA	NA	NA	NA	NA	NA	NA	NA
LFTS_00268	103.8	56.24	58.94	72.99	26.71	15.42	34.01	31.34	32.67	1.89	1.33	NA	NA	NA	NA	NA	NA	NA	NA	NA	NA	NA	NA	NA	NA	NA	NA	NA	NA	NA	NA	NA	NA	NA	NA	NA	NA	NA	NA	1116	hypothetical protein	NA	NA	NA	NA	NA	NA	NA	NA
LFTS_00269	865.86	745.25	724.65	778.59	76.28	44.04	710.9	650.05	680.48	43.03	30.42	1370.48	918.42	1528.93	721.95	1043.58	1116.67	329.71	147.45	304.81	1251.33	764.49	773.54	473.32	273.27	5.48881e+07	3.82769e+07	6.21099e+07	2.9311e+07	4.07549e+07	4.50682e+07	1.32275e+07	5.91551e+06	7.78092e+06	3.48021e+07	2.1237e+07	2.12733e+07	1.35106e+07	7.80036e+06	492	LTXXQ motif family protein	NA	K06006	NA	Metabolism of other amino acids	00410 beta-Alanine metabolism	O	COG3678	NA
LFTS_00270	172.13	152.99	146.06	157.06	13.5	7.8	174.19	177.36	175.77	2.24	1.58	NA	NA	NA	NA	NA	NA	NA	NA	NA	NA	NA	NA	NA	NA	NA	NA	NA	NA	NA	NA	NA	NA	NA	NA	NA	NA	NA	NA	654	hypothetical protein	NA	NA	NA	NA	NA	NA	NA	NA
LFTS_00271	74.31	145.95	108.75	109.67	35.83	20.69	167.14	130.6	148.87	25.84	18.27	NA	NA	NA	NA	NA	NA	NA	NA	NA	NA	NA	NA	NA	NA	NA	NA	NA	NA	NA	NA	NA	NA	NA	NA	NA	NA	NA	NA	264	hypothetical protein	NA	NA	NA	NA	NA	NA	NA	NA
LFTS_00272	140.96	172.83	141.05	151.62	18.37	10.61	201.31	205.69	203.5	3.1	2.19	NA	NA	NA	NA	NA	NA	NA	NA	NA	NA	NA	NA	NA	NA	NA	NA	NA	NA	NA	NA	NA	NA	NA	NA	NA	NA	NA	NA	507	hypothetical protein	NA	NA	NA	NA	NA	NA	NA	NA
LFTS_00274	10744.1	8350	10295.1	9796.4	1272.58	734.72	6330.19	6644.33	6487.26	222.13	157.07	30903.8	21806.7	16826.4	16178.2	19439.3	21030.9	5954.73	2663.03	29659.3	18414.6	15433.3	21169.1	7502.32	4331.47	1.2377e+09	9.08833e+08	6.8354e+08	6.56832e+08	7.59161e+08	8.49214e+08	2.38248e+08	1.06548e+08	7.57111e+08	5.1215e+08	4.28729e+08	5.65997e+08	1.70685e+08	9.8545e+07	1617	cytochrome	NA	NA	NA	NA	NA	NA	NA	NA
LFTS_00275	360.06	207.16	263.72	276.98	77.31	44.64	104.17	88.49	96.33	11.08	7.84	NA	NA	NA	NA	NA	NA	NA	NA	NA	NA	NA	NA	NA	NA	NA	NA	NA	NA	NA	NA	NA	NA	NA	NA	NA	NA	NA	NA	768	hypothetical protein	NA	NA	NA	NA	NA	NA	NA	NA
LFTS_00276	62.28	81.92	63.27	69.16	11.06	6.39	36.3	38.2	37.25	1.34	0.95	NA	NA	NA	NA	NA	NA	NA	NA	NA	NA	NA	NA	NA	NA	NA	NA	NA	NA	NA	NA	NA	NA	NA	NA	NA	NA	NA	NA	660	hypothetical protein	NA	NA	NA	NA	NA	NA	NA	NA
LFTS_00277	60.2	68.23	51.91	60.11	8.16	4.71	65.88	50.86	58.37	10.62	7.51	NA	NA	NA	NA	NA	NA	NA	NA	NA	NA	NA	NA	NA	NA	NA	NA	NA	NA	NA	NA	NA	NA	NA	NA	NA	NA	NA	NA	1257	putative arabinose efflux permease, MFS family	NA	K05820	NA	Carbohydrate metabolism	00520 Amino sugar and nucleotide sugar metabolism	GEPR	COG0477	NA
LFTS_00278	143.52	130.6	131.64	135.25	7.18	4.14	121.61	102.03	111.82	13.84	9.79	NA	NA	NA	NA	NA	NA	NA	NA	NA	NA	NA	NA	NA	NA	NA	NA	NA	NA	NA	NA	NA	NA	NA	NA	NA	NA	NA	NA	690	NAD(P)H-flavin reductase	NA	K00523	Carbohydrate metabolism	Carbohydrate metabolism	00520 Amino sugar and nucleotide sugar metabolism	HC	COG0543	NA
LFTS_00279	157.12	126.18	142.36	141.89	15.48	8.94	102.41	90.89	96.65	8.15	5.76	NA	NA	NA	NA	NA	NA	NA	NA	NA	NA	NA	NA	NA	NA	NA	NA	NA	NA	NA	NA	NA	NA	NA	NA	NA	NA	NA	NA	330	hypothetical protein	NA	NA	NA	NA	NA	NA	NA	NA
LFTS_00280	136.24	113.94	134.85	128.34	12.5	7.21	74.36	68.09	71.23	4.43	3.13	NA	NA	NA	NA	NA	NA	NA	NA	NA	NA	NA	NA	NA	NA	NA	NA	NA	NA	NA	NA	NA	NA	NA	NA	NA	NA	NA	NA	120	hypothetical protein	NA	NA	NA	NA	NA	NA	NA	NA
LFTS_00281	110.29	97.6	107.64	105.18	6.69	3.86	154.36	101.3	127.83	37.52	26.53	NA	NA	NA	NA	NA	NA	NA	NA	NA	NA	NA	NA	NA	NA	NA	NA	NA	NA	NA	NA	NA	NA	NA	NA	NA	NA	NA	NA	936	Radical SAM superfamily protein	NA	K06871	NA	Metabolism of cofactors and vitamins	00730 Thiamine metabolism	O	COG0641	Radical_SAM
LFTS_00282	312.35	218.49	243.28	258.04	48.64	28.08	274.74	175.88	225.31	69.91	49.43	NA	NA	NA	NA	NA	NA	NA	NA	NA	NA	NA	NA	NA	NA	NA	NA	NA	NA	NA	NA	NA	NA	NA	NA	NA	NA	NA	NA	987	Thiamine biosynthesis protein (ThiI)	NA	K03151	Metabolism of cofactors and vitamins; Folding, sorting and degradation	Metabolism of cofactors and vitamins	00730 Thiamine metabolism	HJ	COG0301	tRNA_Me_trans
LFTS_00283	1189.28	1037.75	1325.72	1184.25	144.05	83.17	1010.05	714.63	862.34	208.9	147.71	500.02	573.77	604.48	461.31	495.51	527.02	59.64	26.67	3123.41	86.14	223.9	1144.48	1715.18	990.26	2.0026e+07	2.3913e+07	2.4556e+07	1.8729e+07	1.93509e+07	2.1315e+07	2.71384e+06	1.21367e+06	7.97311e+07	2.39571e+06	6.21981e+06	2.94489e+07	4.35877e+07	2.51654e+07	315	Heme-degrading monooxygenase HmoA	NA	K07145	NA	Signal transduction	02020 Two-component system	H	COG2329	SOR
LFTS_00284	32.83	46.17	40.88	39.96	6.72	3.88	28.59	30.92	29.75	1.64	1.16	NA	NA	NA	NA	NA	NA	NA	NA	NA	NA	NA	NA	NA	NA	NA	NA	NA	NA	NA	NA	NA	NA	NA	NA	NA	NA	NA	NA	498	hypothetical protein	NA	NA	NA	NA	NA	NA	NA	NA
LFTS_00285	306.62	331.45	305.17	314.41	14.77	8.53	254.18	248.36	251.27	4.12	2.91	NA	NA	NA	NA	NA	NA	NA	NA	NA	NA	NA	NA	NA	NA	NA	NA	NA	NA	NA	NA	NA	NA	NA	NA	NA	NA	NA	NA	195	prevent-host-death family protein	NA	NA	NA	NA	NA	NA	NA	RelB_N
LFTS_00286	111	147.67	115.43	124.7	20.02	11.56	121.02	125.3	123.16	3.03	2.14	NA	NA	NA	NA	NA	NA	NA	NA	NA	NA	NA	NA	NA	NA	NA	NA	NA	NA	NA	NA	NA	NA	NA	NA	NA	NA	NA	NA	303	hypothetical protein	NA	NA	NA	NA	NA	NA	NA	NA
LFTS_00287	94.23	97.88	99.11	97.07	2.54	1.47	78.85	53.05	65.95	18.24	12.9	NA	NA	NA	NA	NA	NA	NA	NA	NA	NA	NA	NA	NA	NA	NA	NA	NA	NA	NA	NA	NA	NA	NA	NA	NA	NA	NA	NA	927	hypothetical protein	NA	NA	NA	NA	NA	NA	NA	NA
LFTS_00288	180.91	177.35	163.36	173.87	9.28	5.36	153.37	108.19	130.78	31.95	22.59	103.63	240.49	64.93	38.1	65.65	102.56	80.56	36.03	70.42	156.2	95.24	107.28	44.14	25.48	4.15049e+06	1.0023e+07	2.6377e+06	1.5467e+06	2.56371e+06	4.18432e+06	3.39362e+06	1.51767e+06	1.7975e+06	4.34411e+06	2.6458e+06	2.92914e+06	1.29673e+06	748670	834	serine protease, ClpP class	NA	K07403	NA	Signal transduction	02020 Two-component system	O	COG1030	SDH_sah
LFTS_00289	212.32	208.01	217.86	212.73	4.94	2.85	232.51	229.98	231.24	1.79	1.27	NA	NA	NA	NA	NA	NA	NA	NA	NA	NA	NA	NA	NA	NA	NA	NA	NA	NA	NA	NA	NA	NA	NA	NA	NA	NA	NA	NA	726	Outer membrane protein beta-barrel domain protein	NA	NA	NA	NA	NA	NA	NA	NA
LFTS_00290	83.23	59.72	56.96	66.63	14.44	8.34	78.31	73.52	75.91	3.39	2.4	NA	NA	NA	NA	NA	NA	NA	NA	NA	NA	NA	NA	NA	NA	NA	NA	NA	NA	NA	NA	NA	NA	NA	NA	NA	NA	NA	NA	999	Holliday junction DNA helicase subunit RuvB	NA	K03551	Replication and repair	Replication and repair	03440 Homologous recombination	L	COG2255	RuvB_N
LFTS_00291	133.35	84.25	94.91	104.17	25.83	14.91	105.56	93.05	99.31	8.85	6.25	NA	NA	NA	NA	NA	NA	NA	NA	NA	NA	NA	NA	NA	NA	NA	NA	NA	NA	NA	NA	NA	NA	NA	NA	NA	NA	NA	NA	627	Holliday junction DNA helicase subunit RuvA	NA	K03550	Replication and repair	Replication and repair	03440 Homologous recombination	L	COG0632	RuvA_N
LFTS_00292	135.58	104.74	102.64	114.32	18.44	10.65	135.28	104.87	120.08	21.5	15.2	NA	NA	NA	NA	NA	NA	NA	NA	NA	NA	NA	NA	NA	NA	NA	NA	NA	NA	NA	NA	NA	NA	NA	NA	NA	NA	NA	NA	534	Holliday junction endonuclease RuvC	NA	K01159	Replication and repair	Replication and repair	03440 Homologous recombination	L	COG0817	RuvC
LFTS_00293	447.22	276.62	341.4	355.08	86.12	49.72	299.03	218.39	258.71	57.02	40.32	2905.59	942.03	2131.78	1795.38	1821.61	1919.28	706.73	316.06	1805.38	2232.08	2109.4	2048.95	219.68	126.83	1.1637e+08	3.92609e+07	8.65992e+07	7.28921e+07	7.11391e+07	7.72522e+07	2.79162e+07	1.24845e+07	4.60858e+07	6.20789e+07	5.85981e+07	5.55876e+07	8.41082e+06	4.85599e+06	1503	serine protease Do	Oxidative stress response	K04772	NA	Replication and repair	03440 Homologous recombination	O	COG0265	Trypsin_2
LFTS_00294	675.39	632.23	667.76	658.46	23.03	13.3	637.08	568.56	602.82	48.45	34.26	NA	NA	NA	NA	NA	NA	NA	NA	NA	NA	NA	NA	NA	NA	NA	NA	NA	NA	NA	NA	NA	NA	NA	NA	NA	NA	NA	NA	462	Response regulator receiver domain-containing protein	NA	K07713	Signal transduction	Signal transduction	02020 Two-component system	T	COG2204	Response_reg
LFTS_00295	54.37	57.56	45.49	52.47	6.26	3.61	55.04	43.93	49.49	7.86	5.56	NA	NA	NA	NA	NA	NA	NA	NA	NA	NA	NA	NA	NA	NA	NA	NA	NA	NA	NA	NA	NA	NA	NA	NA	NA	NA	NA	NA	1641	HAMP domain-containing protein	NA	K02482	NA	Signal transduction	02020 Two-component system	T	COG0642	NA
LFTS_00296	72.6	65.17	61.58	66.45	5.62	3.24	78.28	55.05	66.67	16.43	11.62	NA	NA	NA	NA	NA	NA	NA	NA	NA	NA	NA	NA	NA	NA	NA	NA	NA	NA	NA	NA	NA	NA	NA	NA	NA	NA	NA	NA	534	Carbonic anhydrase or acetyltransferase, isoleucine patch superfamily	Proton consuming reactions	K08279	NA	Signal transduction	02020 Two-component system	R	COG0663	NA
LFTS_00297	84.25	115.68	115.25	105.06	18.02	10.4	106.53	78.01	92.27	20.17	14.26	NA	NA	NA	NA	NA	NA	NA	NA	NA	NA	NA	NA	NA	NA	NA	NA	NA	NA	NA	NA	NA	NA	NA	NA	NA	NA	NA	NA	693	haloacid dehalogenase superfamily, subfamily IA, variant 3 with third motif having DD or ED	NA	K01838	Carbohydrate metabolism	Carbohydrate metabolism	00500 Starch and sucrose metabolism	GR	COG0637	NA
LFTS_00298	697.19	511.41	522.78	577.13	104.13	60.12	612.52	485.87	549.19	89.56	63.33	NA	NA	NA	NA	NA	NA	NA	NA	NA	NA	NA	NA	NA	NA	NA	NA	NA	NA	NA	NA	NA	NA	NA	NA	NA	NA	NA	NA	672	phosphoribosylformylglycinamidine synthase	NA	NA	NA	NA	NA	NA	NA	NA
LFTS_00299	1185.64	1210.65	1160.33	1185.54	25.16	14.53	646.36	483.43	564.89	115.21	81.46	2904.6	4034.14	3961.06	3673.67	4280.6	3770.81	530.37	237.19	802.21	871.31	892.1	855.21	47.06	27.17	1.1633e+08	1.6813e+08	1.6091e+08	1.4915e+08	1.6717e+08	1.52338e+08	2.15033e+07	9.61659e+06	2.0478e+07	2.4233e+07	2.4782e+07	2.31643e+07	2.34259e+06	1.35249e+06	1059	putative protein	NA	K07586	NA	Translation	00970 Aminoacyl-tRNA biosynthesis	S	COG3557	BNR
LFTS_00300	376.22	517.39	472.05	455.22	72.07	41.61	333.16	310.31	321.74	16.16	11.42	NA	NA	NA	NA	NA	NA	NA	NA	NA	NA	NA	NA	NA	NA	NA	NA	NA	NA	NA	NA	NA	NA	NA	NA	NA	NA	NA	NA	627	hypothetical protein	NA	NA	NA	NA	NA	NA	NA	NA
LFTS_00301	298.1	368.28	325.69	330.69	35.35	20.41	255.43	196.74	226.09	41.5	29.34	NA	NA	NA	NA	NA	NA	NA	NA	NA	NA	NA	NA	NA	NA	NA	NA	NA	NA	NA	NA	NA	NA	NA	NA	NA	NA	NA	NA	351	putative protein involved in oxidation of intracellular sulfur	NA	K06039	NA	Folding, sorting and degradation	04122 Sulfur relay system	P	COG1553	NA
LFTS_00302	198.61	174.53	179.48	184.21	12.72	7.34	162.49	128.29	145.39	24.19	17.1	NA	NA	NA	NA	NA	NA	NA	NA	NA	NA	NA	NA	NA	NA	NA	NA	NA	NA	NA	NA	NA	NA	NA	NA	NA	NA	NA	NA	381	Sulfur relay (sulfurtransferase) complex TusC component, DsrF/TusC family	NA	K07236	Folding, sorting and degradation	Folding, sorting and degradation	04122 Sulfur relay system	P	COG2923	NA
LFTS_00303	131.75	179.84	151.06	154.21	24.2	13.97	176.85	140.35	158.6	25.81	18.25	NA	NA	NA	NA	NA	NA	NA	NA	NA	NA	NA	NA	NA	NA	NA	NA	NA	NA	NA	NA	NA	NA	NA	NA	NA	NA	NA	NA	273	hypothetical protein	NA	NA	NA	NA	NA	NA	NA	NA
LFTS_00304	41.15	63.63	34.18	46.32	15.39	8.88	52.82	44.49	48.65	5.89	4.17	NA	NA	NA	NA	NA	NA	NA	NA	NA	NA	NA	NA	NA	NA	NA	NA	NA	NA	NA	NA	NA	NA	NA	NA	NA	NA	NA	NA	840	oligopeptide transport system permease protein	NA	K02034	Cellular community - prokaryotes	Cellular community - prokaryotes	02024 Quorum sensing	EP	COG1173	BPD_transp_1
LFTS_00305	41.49	32.71	36.63	36.94	4.4	2.54	38.13	42.39	40.26	3.02	2.13	NA	NA	NA	NA	NA	NA	NA	NA	NA	NA	NA	NA	NA	NA	NA	NA	NA	NA	NA	NA	NA	NA	NA	NA	NA	NA	NA	NA	912	oligopeptide transport system permease protein	NA	K15581	Cellular community - prokaryotes; Drug resistance; Membrane transport	Membrane transport	02010 ABC transporters	EP	COG0601	BPD_transp_1
LFTS_00306	409.68	282.43	323.76	338.62	64.91	37.48	310.14	229.2	269.67	57.23	40.47	294.16	350.24	180.45	129.56	224.08	235.7	88.02	39.36	231.43	296.75	241.64	256.61	35.14	20.29	1.1781e+07	1.4597e+07	7.3304e+06	5.26e+06	8.75108e+06	9.5439e+06	3.68845e+06	1.64952e+06	5.9078e+06	8.2533e+06	6.71269e+06	6.95793e+06	1.19183e+06	688101	1098	GGDEF domain-containing protein, diguanylate cyclase (c-di-GMP synthetase) or its enzymatically inactive variants	Putative diguanylate cyclases (GGDEF domain-containing proteins)	K02488	Cell growth and death; Signal transduction	Signal transduction	02020 Two-component system	TK	COG3706	NA
LFTS_00307	39.89	22.67	28.13	30.23	8.8	5.08	33.75	31.27	32.51	1.75	1.24	NA	NA	NA	NA	NA	NA	NA	NA	NA	NA	NA	NA	NA	NA	NA	NA	NA	NA	NA	NA	NA	NA	NA	NA	NA	NA	NA	NA	1206	methionine-gamma-lyase	NA	K01761	Amino acid metabolism; Metabolism of other amino acids	Amino acid metabolism	00270 Cysteine and methionine metabolism	E	COG0626	Cys_Met_Meta_PP
LFTS_00308	42.95	37.15	33.6	37.9	4.72	2.73	47.77	33.67	40.72	9.97	7.05	NA	NA	NA	NA	NA	NA	NA	NA	NA	NA	NA	NA	NA	NA	NA	NA	NA	NA	NA	NA	NA	NA	NA	NA	NA	NA	NA	NA	435	hypothetical protein	NA	NA	NA	NA	NA	NA	NA	NA
LFTS_00309	2.44	3.25	2.73	2.81	0.41	0.24	3	3.71	3.35	0.51	0.36	NA	NA	NA	NA	NA	NA	NA	NA	NA	NA	NA	NA	NA	NA	NA	NA	NA	NA	NA	NA	NA	NA	NA	NA	NA	NA	NA	NA	1530	Putative beta-barrel porin-2, OmpL-like. bbp2	NA	K09993	Cell growth and death	Cell growth and death	04110 Cell cycle		NA	NA
LFTS_00310	5.07	1.27	2.48	2.94	1.95	1.12	3.32	2.37	2.84	0.67	0.48	NA	NA	NA	NA	NA	NA	NA	NA	NA	NA	NA	NA	NA	NA	NA	NA	NA	NA	NA	NA	NA	NA	NA	NA	NA	NA	NA	NA	1473	ammonium transporter, Amt family	Ammonia & glutamate conversion to glutamine	K03320	NA	Signal transduction	02020 Two-component system	P	COG0004	Ammonium_transp
LFTS_00311	4.13	3.67	4.62	4.14	0.48	0.28	2.88	5.14	4.01	1.6	1.13	61.41	33.76	27.48	37.88	27.93	37.69	13.94	6.24	161.75	150.77	153.62	155.38	5.7	3.29	2.4596e+06	1.4072e+06	1.1162e+06	1.5381e+06	1.0908e+06	1.52238e+06	557479	249312	4.12911e+06	4.1932e+06	4.26759e+06	4.19663e+06	69302.8	40012	339	nitrogen regulatory protein P-II family protein	Nitrate/nitrite regulation	K04751	Signal transduction	Signal transduction	02020 Two-component system	TE	COG0347	NA
LFTS_00312	10.36	21.86	14.77	15.66	5.8	3.35	22.89	31.92	27.41	6.38	4.51	NA	NA	NA	NA	NA	NA	NA	NA	NA	NA	NA	NA	NA	NA	NA	NA	NA	NA	NA	NA	NA	NA	NA	NA	NA	NA	NA	NA	1308	ammonium transporter (TC 1.A.11)	Ammonia & glutamate conversion to glutamine	K03320	NA	Signal transduction	02020 Two-component system	P	COG0004	Ammonium_transp
LFTS_00313	33.39	30.68	24.33	29.47	4.65	2.69	42.8	35.5	39.15	5.16	3.65	111.19	119.08	180.05	477.05	222.25	221.92	149.73	66.96	137.34	130.6	125.24	131.06	6.06	3.5	4.45329e+06	4.963e+06	7.314e+06	1.9368e+07	8.6795e+06	8.95555e+06	6.07043e+06	2.71478e+06	3.50589e+06	3.6324e+06	3.47909e+06	3539127	81877	47271.7	2532	Cu+-exporting ATPase	Copper resistance	K01533	NA	Signal transduction	02020 Two-component system	P	COG2217	NA
LFTS_00314	5.97	5.96	5.42	5.79	0.31	0.18	7.38	5.42	6.4	1.39	0.98	NA	NA	NA	NA	NA	NA	NA	NA	NA	NA	NA	NA	NA	NA	NA	NA	NA	NA	NA	NA	NA	NA	NA	NA	NA	NA	NA	NA	1251	EAL domain, c-di-GMP-specific phosphodiesterase class I (or its enzymatically inactive variant)	c-di-GMP specific phosphodiestereases (EAL domain-containing proteins)	K14051	Cellular community - prokaryotes	Cellular community - prokaryotes	02024 Quorum sensing	T	COG2199;COG2200;COG2202	YkuI_C
LFTS_00315	64.37	56.27	66.45	62.36	5.37	3.1	71.94	47.08	59.51	17.58	12.43	NA	NA	NA	NA	NA	NA	NA	NA	NA	NA	NA	NA	NA	NA	NA	NA	NA	NA	NA	NA	NA	NA	NA	NA	NA	NA	NA	NA	762	Ni/Fe-hydrogenase 1 B-type cytochrome subunit	NA	K03620	Signal transduction	Signal transduction	02020 Two-component system	C	COG1969	Cytochrom_B_N
LFTS_00316	18.55	8.82	10.37	12.58	5.23	3.02	22.02	18.8	20.41	2.28	1.61	NA	NA	NA	NA	NA	NA	NA	NA	NA	NA	NA	NA	NA	NA	NA	NA	NA	NA	NA	NA	NA	NA	NA	NA	NA	NA	NA	NA	705	hypothetical protein	NA	NA	NA	NA	NA	NA	NA	NA
LFTS_00317	90.11	67.69	78.78	78.86	11.21	6.47	71.78	58	64.89	9.75	6.89	NA	NA	NA	NA	NA	NA	NA	NA	NA	NA	NA	NA	NA	NA	NA	NA	NA	NA	NA	NA	NA	NA	NA	NA	NA	NA	NA	NA	762	PLD-like domain-containing protein	NA	K06131	Lipid metabolism	Lipid metabolism	00564 Glycerophospholipid metabolism	I	COG1502	NA
LFTS_00318	293.88	237.34	201.66	244.29	46.5	26.85	271.98	196.77	234.38	53.18	37.61	251.93	443.17	270.26	344.85	225.6	307.17	88.01	39.36	392.02	415.03	426.25	411.1	17.45	10.08	1.009e+07	1.847e+07	1.0979e+07	1.4001e+07	8.81042e+06	1.24701e+07	3.86083e+06	1.72662e+06	1.0007e+07	1.1543e+07	1.1841e+07	1.11303e+07	984163	568207	453	thioredoxin	Oxidative stress response	K03672	NA	Signal transduction	02020 Two-component system	O	COG0526	Redoxin
LFTS_00319	131.01	124.44	119.22	124.89	5.91	3.41	142.81	126.2	134.51	11.75	8.31	324.17	654.06	496.03	350.84	515.71	468.16	134.25	60.04	242.93	462.86	235.19	313.66	129.27	74.63	1.2983e+07	2.7259e+07	2.015e+07	1.4244e+07	2.014e+07	1.89552e+07	5.69314e+06	2.54605e+06	6.20122e+06	1.2873e+07	6.53339e+06	8.53588e+06	3.75976e+06	2.1707e+06	2592	puromycin-sensitive aminopeptidase	NA	K08776	NA	Cell growth and death	04214 Apoptosis - fly		NA	NA
LFTS_00320	155.05	126.02	123.25	134.77	17.62	10.17	128.34	101.93	115.14	18.67	13.2	NA	NA	NA	NA	NA	NA	NA	NA	NA	NA	NA	NA	NA	NA	NA	NA	NA	NA	NA	NA	NA	NA	NA	NA	NA	NA	NA	NA	720	hypothetical protein	NA	K06966	NA	Signal transduction	02020 Two-component system	R	COG1611	YHS
LFTS_00321	31.67	26.33	38.34	32.11	6.02	3.47	42.64	60.52	51.58	12.64	8.94	NA	NA	NA	NA	NA	NA	NA	NA	NA	NA	NA	NA	NA	NA	NA	NA	NA	NA	NA	NA	NA	NA	NA	NA	NA	NA	NA	NA	354	small multidrug resistance family-3 protein	NA	K09771	NA	Signal transduction	02020 Two-component system	R	COG1742	NA
LFTS_00322	79.4	75.84	67.67	74.3	6.02	3.47	85.55	73.79	79.67	8.31	5.88	NA	NA	NA	NA	NA	NA	NA	NA	NA	NA	NA	NA	NA	NA	NA	NA	NA	NA	NA	NA	NA	NA	NA	NA	NA	NA	NA	NA	2106	Excinuclease ABC subunit B	NA	K03702	Replication and repair	Replication and repair	03420 Nucleotide excision repair	L	COG0556	ResIII
LFTS_00323	262.97	278.51	175.93	239.14	55.28	31.92	209.38	167.56	188.47	29.57	20.91	NA	NA	NA	NA	NA	NA	NA	NA	NA	NA	NA	NA	NA	NA	NA	NA	NA	NA	NA	NA	NA	NA	NA	NA	NA	NA	NA	NA	270	hypothetical protein	NA	NA	NA	NA	NA	NA	NA	NA
LFTS_00324	24.8	22	32.34	26.38	5.35	3.09	61.84	109.5	85.67	33.7	23.83	NA	NA	NA	NA	NA	NA	NA	NA	NA	NA	NA	NA	NA	NA	NA	NA	NA	NA	NA	NA	NA	NA	NA	NA	NA	NA	NA	NA	339	ArsR family transcriptional regulator	Arsenic resistance	K03892	NA	Signal transduction	02020 Two-component system	K	COG0640	Rrf2
LFTS_00325	24.69	30.66	22.81	26.05	4.1	2.37	49.49	47.26	48.37	1.57	1.11	NA	NA	NA	NA	NA	NA	NA	NA	NA	NA	NA	NA	NA	NA	NA	NA	NA	NA	NA	NA	NA	NA	NA	NA	NA	NA	NA	NA	1419	Outer membrane protein TolC	NA	K12340	Drug resistance; Signal transduction; Membrane transport; Infectious diseases; Environmental adaptation	Membrane transport	03070 Bacterial secretion system	M	COG1538	OEP
LFTS_00326	26.69	29	22.37	26.02	3.37	1.94	50.75	45.22	47.99	3.91	2.77	NA	NA	NA	NA	NA	NA	NA	NA	NA	NA	NA	NA	NA	NA	NA	NA	NA	NA	NA	NA	NA	NA	NA	NA	NA	NA	NA	NA	1050	RND family efflux transporter, MFP subunit	Cadmium/cobalt/zinc resistance	K15727	NA	Transport and catabolism	04146 Peroxisome	MV	COG0845	Biotin_lipoyl_2
LFTS_00327	30.91	32.94	27.83	30.56	2.57	1.49	56.4	53.26	54.83	2.22	1.57	NA	NA	NA	NA	NA	NA	NA	NA	NA	NA	NA	NA	NA	NA	NA	NA	NA	NA	NA	NA	NA	NA	NA	NA	NA	NA	NA	NA	3264	Multidrug efflux pump subunit AcrB	NA	K03296	NA	Signal transduction	02020 Two-component system	V	COG0841	ACR_tran
LFTS_00328	351.93	317.83	305.1	324.95	24.22	13.98	365.3	281.2	323.25	59.46	42.05	NA	NA	NA	NA	NA	NA	NA	NA	NA	NA	NA	NA	NA	NA	NA	NA	NA	NA	NA	NA	NA	NA	NA	NA	NA	NA	NA	NA	219	hypothetical protein	NA	NA	NA	NA	NA	NA	NA	NA
LFTS_00329	92.03	72.35	73.24	79.2	11.11	6.42	110.43	81.7	96.07	20.32	14.37	250.69	302.97	272.21	353.5	315.34	298.94	39.7	17.76	371.11	188.41	211.78	257.1	99.42	57.4	1.004e+07	1.2627e+07	1.1058e+07	1.4352e+07	1.2315e+07	1.20784e+07	1.63725e+06	732202	9.4732e+06	5.24009e+06	5.8832e+06	6.8655e+06	2.28111e+06	1.317e+06	1005	alcohol dehydrogenase, propanol-preferring	NA	K13953	Amino acid metabolism; Carbohydrate metabolism; Metabolism of cofactors and vitamins; Xenobiotics biodegradation and metabolism; Lipid metabolism; Overview	Overview	01220 Degradation of aromatic compounds	G	COG1064	ADH_N
LFTS_00330	2606.69	2473.36	2446.51	2508.85	85.78	49.53	1764.8	1138.81	1451.8	442.64	312.99	2433.26	2868.98	6477.36	5392.9	7166.67	4867.84	2125.64	950.62	3929.95	2729.45	3536.23	3398.55	611.98	353.33	9.74528e+07	1.1957e+08	2.6313e+08	2.18951e+08	2.79879e+08	1.95797e+08	8.3099e+07	3.7163e+07	100319721	7.59118e+07	9.82347e+07	9.14887e+07	1.35303e+07	7.81171e+06	348	hypothetical protein	NA	K07001	NA	Metabolism of cofactors and vitamins	00130 Ubiquinone and other terpenoid-quinone biosynthesis	R	COG1752	BiPBP_C
LFTS_00331	714.64	645.37	769.62	709.87	62.26	35.95	1125.93	1111.26	1118.6	10.37	7.34	NA	NA	NA	NA	NA	NA	NA	NA	NA	NA	NA	NA	NA	NA	NA	NA	NA	NA	NA	NA	NA	NA	NA	NA	NA	NA	NA	NA	234	hypothetical protein	NA	NA	NA	NA	NA	NA	NA	NA
LFTS_00332	627.42	393.9	493.72	505.01	117.17	67.65	747.33	522.71	635.02	158.83	112.31	138.56	193.88	178.13	164.92	211.37	177.37	27.8	12.43	1023.78	1015.63	579.85	873.09	253.99	146.64	5.54921e+06	8.08048e+06	7.236e+06	6.69582e+06	8.25479e+06	7.16326e+06	1.10246e+06	493036	2.61341e+07	2.82469e+07	1.6108e+07	2.34963e+07	6.48514e+06	3.74419e+06	609	hypothetical protein	NA	K07337	NA	Folding, sorting and degradation	03050 Proteasome	M	COG3417	CsgG
LFTS_00333	838.74	632.29	778.46	749.83	106.16	61.29	917.87	693.32	805.6	158.78	112.27	1844.66	2718.31	1282.08	757.69	1007.79	1522.11	781.25	349.39	2772.2	1962.99	1824.73	2186.64	511.8	295.49	7.38789e+07	1.1329e+08	5.20819e+07	3.07621e+07	3.93571e+07	6.18741e+07	3.30099e+07	1.47625e+07	7.07659e+07	5.45948e+07	5.06901e+07	5.86836e+07	1.06441e+07	6.1454e+06	861	Regulator of protease activity HflC, stomatin/prohibitin superfamily	NA	K04087	NA	Folding, sorting and degradation	03050 Proteasome	O	COG0330	NA
LFTS_00334	791.25	577.17	646.76	671.72	109.2	63.05	743.51	567.4	655.45	124.53	88.05	2836.68	1904.97	3150.93	3375.38	3007.45	2855.08	566.68	253.43	1703.65	2971.23	2600.04	2424.97	651.67	376.24	1.1361e+08	7.93931e+07	1.28e+08	1.3704e+08	1.1745e+08	1.15099e+08	2.19687e+07	9.8247e+06	4.34891e+07	8.26362e+07	7.22278e+07	6.61177e+07	2.02762e+07	1.17065e+07	477	peroxiredoxin Q/BCP	Oxidative stress response	K03564	NA	Folding, sorting and degradation	03050 Proteasome	O	COG1225	AhpC-TSA
LFTS_00335	809.93	610.75	623.4	681.36	111.52	64.39	879.29	703.25	791.27	124.48	88.02	1651.35	1604.23	1934.32	2932.52	2115.49	2047.58	537.15	240.22	525.48	337.46	317.24	393.39	114.84	66.3	6.61368e+07	6.68591e+07	7.85779e+07	1.1906e+08	8.26161e+07	8.26499e+07	2.15887e+07	9.65476e+06	1.3414e+07	9.38549e+06	8.81268e+06	1.05374e+07	2.50765e+06	1.44779e+06	1740	proteasome-associated ATPase	NA	K13527	Folding, sorting and degradation	Folding, sorting and degradation	03050 Proteasome	MDT	COG0464	RNA_helicase
LFTS_00336	553.58	492.1	426.75	490.81	63.42	36.62	779.68	610.8	695.24	119.42	84.44	NA	NA	NA	NA	NA	NA	NA	NA	NA	NA	NA	NA	NA	NA	NA	NA	NA	NA	NA	NA	NA	NA	NA	NA	NA	NA	NA	NA	1518	proteasome accessory factor A	NA	K13571	NA	Folding, sorting and degradation	03050 Proteasome		NA	Pup_ligase
LFTS_00337	3392.58	3323.23	3026.63	3247.48	194.38	112.22	3238.26	2177.09	2707.67	750.36	530.58	NA	NA	NA	NA	NA	NA	NA	NA	NA	NA	NA	NA	NA	NA	NA	NA	NA	NA	NA	NA	NA	NA	NA	NA	NA	NA	NA	NA	213	prokaryotic ubiquitin-like protein Pup	NA	K13570	NA	Folding, sorting and degradation	03050 Proteasome		NA	Pup
LFTS_00338	499.92	413.57	398.96	437.48	54.56	31.5	601.33	490.12	545.73	78.64	55.61	1533.15	1997.3	2265.64	2173.19	2033.57	2000.57	282.68	126.42	1273.59	1327.26	1254.53	1285.13	37.71	21.77	6.14032e+07	8.32409e+07	9.2037e+07	8.82309e+07	7.94168e+07	8.08657e+07	1.18909e+07	5.31777e+06	3.25109e+07	3.69139e+07	3.48501e+07	3.47583e+07	2.20293e+06	1.27186e+06	840	proteasome beta subunit	NA	K03433	Folding, sorting and degradation	Folding, sorting and degradation	03050 Proteasome	O	COG0638	NA
LFTS_00339	783.93	698.92	692.98	725.28	50.88	29.38	644.1	486.04	565.07	111.76	79.03	1301.39	2333.15	2279.85	1942.43	1885.39	1948.44	412.47	184.46	1824.5	1259.05	2213.11	1765.55	479.75	276.98	5.21209e+07	9.72382e+07	9.26142e+07	7.88622e+07	7.363e+07	7.88931e+07	1.78133e+07	7.96637e+06	4.6574e+07	3.50169e+07	6.1479e+07	4.769e+07	1.32663e+07	7.65929e+06	690	proteasome alpha subunit	NA	K03432	Folding, sorting and degradation	Folding, sorting and degradation	03050 Proteasome	O	COG0638	NA
LFTS_00340	691.82	667.6	711.89	690.44	22.18	12.8	1036.92	903.06	969.99	94.65	66.93	NA	NA	NA	NA	NA	NA	NA	NA	NA	NA	NA	NA	NA	NA	NA	NA	NA	NA	NA	NA	NA	NA	NA	NA	NA	NA	NA	NA	1347	proteasome accessory factor A	NA	K13571	NA	Amino acid metabolism	00260 Glycine, serine and threonine metabolism		NA	Pup_ligase
LFTS_00341	407.79	322.84	325.4	352.01	48.33	27.9	535.93	377.25	456.59	112.21	79.34	NA	NA	NA	NA	NA	NA	NA	NA	NA	NA	NA	NA	NA	NA	NA	NA	NA	NA	NA	NA	NA	NA	NA	NA	NA	NA	NA	NA	693	hypothetical protein	NA	NA	NA	NA	NA	NA	NA	NA
LFTS_00342	21.81	14.76	20.09	18.89	3.67	2.12	24.48	17.71	21.09	4.78	3.38	NA	NA	NA	NA	NA	NA	NA	NA	NA	NA	NA	NA	NA	NA	NA	NA	NA	NA	NA	NA	NA	NA	NA	NA	NA	NA	NA	NA	1221	putative permease	NA	K08184	NA	Amino acid metabolism	00260 Glycine, serine and threonine metabolism		NA	NA
LFTS_00343	27.66	17.04	23.47	22.72	5.35	3.09	25.53	20.43	22.98	3.61	2.55	NA	NA	NA	NA	NA	NA	NA	NA	NA	NA	NA	NA	NA	NA	NA	NA	NA	NA	NA	NA	NA	NA	NA	NA	NA	NA	NA	NA	912	cation:H+ antiporter	Proton transporters	K07301	NA	Amino acid metabolism	00260 Glycine, serine and threonine metabolism	P	COG0530	NA
LFTS_00344	66.4	45.7	56.29	56.13	10.35	5.98	59.02	38.1	48.56	14.79	10.46	NA	NA	NA	NA	NA	NA	NA	NA	NA	NA	NA	NA	NA	NA	NA	NA	NA	NA	NA	NA	NA	NA	NA	NA	NA	NA	NA	NA	204	hypothetical protein	NA	NA	NA	NA	NA	NA	NA	NA
LFTS_00345	167.84	281.14	248.57	232.52	58.33	33.68	209.94	208.36	209.15	1.12	0.79	NA	NA	NA	NA	NA	NA	NA	NA	NA	NA	NA	NA	NA	NA	NA	NA	NA	NA	NA	NA	NA	NA	NA	NA	NA	NA	NA	NA	462	hypothetical protein	NA	NA	NA	NA	NA	NA	NA	NA
LFTS_00346	261.96	345.72	323.31	310.33	43.36	25.04	254.79	197.95	226.37	40.19	28.42	NA	NA	NA	NA	NA	NA	NA	NA	NA	NA	NA	NA	NA	NA	NA	NA	NA	NA	NA	NA	NA	NA	NA	NA	NA	NA	NA	NA	444	Sel1 repeat-containing protein	NA	K07126	NA	Overview	01210 2-Oxocarboxylic acid metabolism	T	COG0790	Sel1
LFTS_00347	242.21	105.61	147.84	165.22	69.94	40.38	69.9	47.33	58.62	15.96	11.29	NA	NA	NA	NA	NA	NA	NA	NA	NA	NA	NA	NA	NA	NA	NA	NA	NA	NA	NA	NA	NA	NA	NA	NA	NA	NA	NA	NA	918	ectoine hydroxylase	NA	K10674	Amino acid metabolism	Amino acid metabolism	00260 Glycine, serine and threonine metabolism		NA	NA
LFTS_00348	881.14	329.56	493	567.9	283.31	163.57	92.75	66.68	79.72	18.43	13.03	NA	NA	NA	NA	NA	NA	NA	NA	NA	NA	NA	NA	NA	NA	NA	NA	NA	NA	NA	NA	NA	NA	NA	NA	NA	NA	NA	NA	396	L-ectoine synthase	NA	K06720	Amino acid metabolism	Amino acid metabolism	00260 Glycine, serine and threonine metabolism		NA	Cupin_2
LFTS_00349	387.43	121.08	176.45	228.32	140.55	81.14	55.66	40.62	48.14	10.63	7.52	NA	NA	NA	NA	NA	NA	NA	NA	NA	NA	NA	NA	NA	NA	NA	NA	NA	NA	NA	NA	NA	NA	NA	NA	NA	NA	NA	NA	1278	diaminobutyrate-2-oxoglutarate transaminase	NA	K00836	Overview; Amino acid metabolism	Overview	01210 2-Oxocarboxylic acid metabolism	E	COG0160;COG4992	Aminotran_3
LFTS_00350	250.12	120.11	129.57	166.6	72.48	41.85	57.32	49.12	53.22	5.8	4.1	NA	NA	NA	NA	NA	NA	NA	NA	NA	NA	NA	NA	NA	NA	NA	NA	NA	NA	NA	NA	NA	NA	NA	NA	NA	NA	NA	NA	564	L-2,4-diaminobutyric acid acetyltransferase	NA	K06718	Amino acid metabolism	Amino acid metabolism	00260 Glycine, serine and threonine metabolism	KR	COG0454	NA
LFTS_00351	53.6	40.75	29.95	41.44	11.84	6.84	23.88	19.09	21.49	3.38	2.39	NA	NA	NA	NA	NA	NA	NA	NA	NA	NA	NA	NA	NA	NA	NA	NA	NA	NA	NA	NA	NA	NA	NA	NA	NA	NA	NA	NA	1464	MFS transporter, MHS family, proline/betaine transporter	NA	K03762	NA	Membrane transport	03070 Bacterial secretion system	GEPR	COG0477	NA
LFTS_00353	174.02	180.08	214.94	189.68	22.09	12.75	162.58	116.8	139.69	32.37	22.89	NA	NA	NA	NA	NA	NA	NA	NA	NA	NA	NA	NA	NA	NA	NA	NA	NA	NA	NA	NA	NA	NA	NA	NA	NA	NA	NA	NA	459	hypothetical protein	NA	K08976	NA	Amino acid metabolism	00260 Glycine, serine and threonine metabolism	S	COG2322	NA
LFTS_00354	293.71	362.52	308.46	321.56	36.23	20.92	368.54	538.26	453.4	120.01	84.86	NA	NA	NA	NA	NA	NA	NA	NA	NA	NA	NA	NA	NA	NA	NA	NA	NA	NA	NA	NA	NA	NA	NA	NA	NA	NA	NA	NA	132	hypothetical protein	NA	NA	NA	NA	NA	NA	NA	NA
LFTS_00356	34.42	30.53	29.04	31.33	2.78	1.6	19.02	14.46	16.74	3.23	2.28	NA	NA	NA	NA	NA	NA	NA	NA	NA	NA	NA	NA	NA	NA	NA	NA	NA	NA	NA	NA	NA	NA	NA	NA	NA	NA	NA	NA	1995	AcrB/AcrD/AcrF family protein	NA	K03296	NA	Amino acid metabolism	00260 Glycine, serine and threonine metabolism	V	COG0841	ACR_tran
LFTS_00357	21.31	22.35	18.77	20.81	1.84	1.06	15.01	16.17	15.59	0.82	0.58	NA	NA	NA	NA	NA	NA	NA	NA	NA	NA	NA	NA	NA	NA	NA	NA	NA	NA	NA	NA	NA	NA	NA	NA	NA	NA	NA	NA	1140	AcrB/AcrD/AcrF family protein	NA	K03296	NA	Amino acid metabolism	00260 Glycine, serine and threonine metabolism	V	COG0841	ACR_tran
LFTS_00358	567.64	529.95	429.93	509.17	71.16	41.09	332.57	255.17	293.87	54.73	38.7	738.42	1002.16	645.87	373.5	740.1	700.01	225.79	100.98	788.81	551.56	734.75	691.71	124.35	71.79	2.95741e+07	4.1767e+07	2.6237e+07	1.5164e+07	2.89031e+07	2.8329e+07	9.48884e+06	4.24354e+06	2.01359e+07	1.53399e+07	2.0411e+07	1.86289e+07	2.85168e+06	1.64642e+06	618	hypothetical protein	NA	K07337	NA	Membrane transport	03070 Bacterial secretion system	M	COG3417	PQQ
LFTS_00359	130.02	98.24	100.81	109.69	17.65	10.19	61.62	51.43	56.53	7.2	5.09	NA	NA	NA	NA	NA	NA	NA	NA	NA	NA	NA	NA	NA	NA	NA	NA	NA	NA	NA	NA	NA	NA	NA	NA	NA	NA	NA	NA	1455	hypothetical protein	NA	K09859	NA	Membrane transport	03070 Bacterial secretion system	S	COG3014	NA
LFTS_00360	263.4	223.83	248.54	245.26	19.99	11.54	183.71	163.32	173.51	14.42	10.19	1193.9	1625.56	1832.87	1607.82	1491.7	1550.37	234.13	104.71	2119.6	2814.9	1856.37	2263.62	495.23	285.92	4.7816e+07	6.77482e+07	7.44568e+07	6.52769e+07	5.82551e+07	6.27106e+07	1.01444e+07	4.53673e+06	5.41069e+07	7.82881e+07	5.1569e+07	6.13213e+07	1.47484e+07	8.51497e+06	2199	ribonucleoside-diphosphate reductase class II	NA	K00525	Nucleotide metabolism	Nucleotide metabolism	00230 Purine metabolism	F	COG0209	Ribonuc_red_lgC
LFTS_00361	2252.14	1686.83	1828.25	1922.41	294.18	169.84	1463.13	1171.24	1317.19	206.4	145.95	9687.35	13296.2	5250.72	7758.68	6241.28	8446.84	3186.23	1424.92	6319.59	7443.91	5811.11	6524.87	835.53	482.4	3.87981e+08	5.54142e+08	2.133e+08	3.15001e+08	2.4374e+08	3.42833e+08	1.36072e+08	6.08533e+07	1.6132e+08	2.07031e+08	1.6143e+08	1.76593e+08	2.63595e+07	1.52187e+07	420	Rubrerythrin	Oxidative stress response	K02217	NA	Nucleotide metabolism	00230 Purine metabolism	P	COG1528	Rubrerythrin
LFTS_00362	32.61	31.49	33.51	32.54	1.01	0.58	31.66	31.25	31.46	0.29	0.2	NA	NA	NA	NA	NA	NA	NA	NA	NA	NA	NA	NA	NA	NA	NA	NA	NA	NA	NA	NA	NA	NA	NA	NA	NA	NA	NA	NA	888	branched-chain amino acid aminotransferase	NA	K02619	Metabolism of cofactors and vitamins	Metabolism of cofactors and vitamins	00790 Folate biosynthesis	EH	COG0115	Aminotran_4
LFTS_00363	30.65	19.22	23.23	24.36	5.8	3.35	19.5	21.72	20.61	1.57	1.11	NA	NA	NA	NA	NA	NA	NA	NA	NA	NA	NA	NA	NA	NA	NA	NA	NA	NA	NA	NA	NA	NA	NA	NA	NA	NA	NA	NA	1326	anthranilate synthase component 1	NA	K01665	Metabolism of cofactors and vitamins	Metabolism of cofactors and vitamins	00790 Folate biosynthesis	EH	COG0147	Chorismate_bind
LFTS_00365	666.88	768.04	520.36	651.76	124.53	71.9	310.19	429.31	369.75	84.23	59.56	3412.22	1970.52	2386.98	1303.85	1771.32	2168.98	796.73	356.31	527.05	374.23	392.74	431.34	83.4	48.15	1.3666e+08	8.21251e+07	9.69663e+07	5.29362e+07	6.91751e+07	8.75726e+07	3.18813e+07	1.42578e+07	1.3454e+07	1.0408e+07	1.091e+07	1.15907e+07	1.63308e+06	942861	318	Outer membrane protein OmpA	NA	NA	NA	NA	NA	NA	NA	NA
LFTS_00366	190.56	142.23	166.21	166.33	24.17	13.95	196.72	153.44	175.08	30.61	21.64	NA	NA	NA	NA	NA	NA	NA	NA	NA	NA	NA	NA	NA	NA	NA	NA	NA	NA	NA	NA	NA	NA	NA	NA	NA	NA	NA	NA	201	hypothetical protein	NA	NA	NA	NA	NA	NA	NA	NA
LFTS_00367	122.73	96.51	106.45	108.56	13.24	7.64	138.1	95.27	116.68	30.28	21.41	NA	NA	NA	NA	NA	NA	NA	NA	NA	NA	NA	NA	NA	NA	NA	NA	NA	NA	NA	NA	NA	NA	NA	NA	NA	NA	NA	NA	1275	HD domain-containing protein	NA	K07814	NA	Carbohydrate metabolism	00500 Starch and sucrose metabolism	T	COG3437	NA
LFTS_00368	69.47	59.92	63.18	64.19	4.86	2.8	77.1	57.49	67.29	13.87	9.8	NA	NA	NA	NA	NA	NA	NA	NA	NA	NA	NA	NA	NA	NA	NA	NA	NA	NA	NA	NA	NA	NA	NA	NA	NA	NA	NA	NA	975	PD-(D/E)XK nuclease superfamily protein	NA	K07465	NA	Overview	01230 Biosynthesis of amino acids	L	COG2887	Cas_Cas4
LFTS_00369	300.79	281.81	327.1	303.23	22.74	13.13	374.43	284.17	329.3	63.82	45.13	NA	NA	NA	NA	NA	NA	NA	NA	NA	NA	NA	NA	NA	NA	NA	NA	NA	NA	NA	NA	NA	NA	NA	NA	NA	NA	NA	NA	924	TIGR00269 family protein	NA	K14168	Folding, sorting and degradation	Folding, sorting and degradation	04122 Sulfur relay system		NA	ATP_bind_3
LFTS_00370	254.16	261.99	278.91	265.02	12.65	7.3	608.46	541.48	574.97	47.36	33.49	NA	NA	NA	NA	NA	NA	NA	NA	NA	NA	NA	NA	NA	NA	NA	NA	NA	NA	NA	NA	NA	NA	NA	NA	NA	NA	NA	NA	204	sulfur carrier protein	NA	K03154	Folding, sorting and degradation	Folding, sorting and degradation	04122 Sulfur relay system	H	COG2104	NA
LFTS_00371	124.37	108.63	124.13	119.05	9.02	5.21	110.06	67.34	88.7	30.2	21.36	NA	NA	NA	NA	NA	NA	NA	NA	NA	NA	NA	NA	NA	NA	NA	NA	NA	NA	NA	NA	NA	NA	NA	NA	NA	NA	NA	NA	492	hypothetical protein	NA	NA	NA	NA	NA	NA	NA	NA
LFTS_00372	1845.62	1436.99	1833.51	1705.37	232.51	134.24	1865.37	1529.68	1697.52	237.37	167.84	12094.3	10883	9735.64	12383.8	11123.9	11244.1	1053.79	471.27	10025.1	8379.43	6031.78	8145.43	2006.91	1158.69	484378638	4.5357e+08	3.95491e+08	5.02779e+08	4.34421e+08	4.54128e+08	4.21574e+07	1.88534e+07	2.5591e+08	2.33049e+08	1.6756e+08	2.1884e+08	4.58571e+07	2.64756e+07	1044	chlorite dismutase	NA	K09162	NA	Overview	01210 2-Oxocarboxylic acid metabolism	P	COG3253	Chlor_dismutase
LFTS_00373	1346.38	1153.2	1413.41	1304.33	135.1	78	1044.95	1088.77	1066.86	30.99	21.91	NA	NA	NA	NA	NA	NA	NA	NA	NA	NA	NA	NA	NA	NA	NA	NA	NA	NA	NA	NA	NA	NA	NA	NA	NA	NA	NA	NA	561	5-methylcytosine-specific restriction endonuclease McrA	NA	K09952	NA	Overview	01210 2-Oxocarboxylic acid metabolism	V	COG3513	zf-C2H2_4
LFTS_00374	87.42	89.32	95.14	90.63	4.02	2.32	98.79	77.46	88.13	15.08	10.66	NA	NA	NA	NA	NA	NA	NA	NA	NA	NA	NA	NA	NA	NA	NA	NA	NA	NA	NA	NA	NA	NA	NA	NA	NA	NA	NA	NA	1635	putative peptidoglycan lipid II flippase	NA	K03980	Glycan biosynthesis and metabolism	Glycan biosynthesis and metabolism	00550 Peptidoglycan biosynthesis	M	COG0728	Polysacc_synt_C
LFTS_00375	856.37	974.57	901.64	910.86	59.64	34.43	793.81	555.81	674.81	168.29	119	NA	NA	NA	NA	NA	NA	NA	NA	NA	NA	NA	NA	NA	NA	NA	NA	NA	NA	NA	NA	NA	NA	NA	NA	NA	NA	NA	NA	264	small subunit ribosomal protein S20	NA	K02968	Translation	Translation	03010 Ribosome	J	COG0268	Ribosomal_S20p
LFTS_00376	104.4	99.13	109.19	104.24	5.03	2.91	124.92	83.71	104.31	29.14	20.6	NA	NA	NA	NA	NA	NA	NA	NA	NA	NA	NA	NA	NA	NA	NA	NA	NA	NA	NA	NA	NA	NA	NA	NA	NA	NA	NA	NA	1047	DNA polymerase III, delta subunit	NA	K02340	Replication and repair; Nucleotide metabolism	Nucleotide metabolism	00230 Purine metabolism	L	COG1466	NA
LFTS_00377	143.38	98.4	128.33	123.37	22.9	13.22	127.58	112.59	120.08	10.6	7.49	NA	NA	NA	NA	NA	NA	NA	NA	NA	NA	NA	NA	NA	NA	NA	NA	NA	NA	NA	NA	NA	NA	NA	NA	NA	NA	NA	NA	720	Lipopolysaccharide-assembly	NA	K03643	NA	Folding, sorting and degradation	03018 RNA degradation	M	COG2980	LptE
LFTS_00378	183.88	143.68	177.57	168.38	21.62	12.48	187.82	150.78	169.3	26.19	18.52	NA	NA	NA	NA	NA	NA	NA	NA	NA	NA	NA	NA	NA	NA	NA	NA	NA	NA	NA	NA	NA	NA	NA	NA	NA	NA	NA	NA	2487	leucyl-tRNA synthetase	NA	K01869	Translation	Translation	00970 Aminoacyl-tRNA biosynthesis	J	COG0495	tRNA-synt_1
LFTS_00380	23.69	22.52	31.68	25.96	4.99	2.88	44.4	33.44	38.92	7.75	5.48	NA	NA	NA	NA	NA	NA	NA	NA	NA	NA	NA	NA	NA	NA	NA	NA	NA	NA	NA	NA	NA	NA	NA	NA	NA	NA	NA	NA	1104	Site-specific recombinase XerD	NA	K14059	NA	Replication and repair	03030 DNA replication	LX	COG0582	NA
LFTS_00381	9.98	16.82	17.1	14.63	4.03	2.33	23.59	14.98	19.28	6.09	4.31	NA	NA	NA	NA	NA	NA	NA	NA	NA	NA	NA	NA	NA	NA	NA	NA	NA	NA	NA	NA	NA	NA	NA	NA	NA	NA	NA	NA	702	hypothetical protein	NA	NA	NA	NA	NA	NA	NA	Ribosomal_S27e
LFTS_00382	0	14.04	0	4.68	8.11	4.68	1.04	2.81	1.93	1.26	0.89	NA	NA	NA	NA	NA	NA	NA	NA	NA	NA	NA	NA	NA	NA	NA	NA	NA	NA	NA	NA	NA	NA	NA	NA	NA	NA	NA	NA	177	DNA binding domain-containing protein, excisionase family	NA	K07450	NA	Folding, sorting and degradation	03018 RNA degradation	X	COG2452	Sigma70_r4_2
LFTS_00383	3.54	9.42	5.65	6.2	2.98	1.72	5.49	5.88	5.68	0.27	0.19	NA	NA	NA	NA	NA	NA	NA	NA	NA	NA	NA	NA	NA	NA	NA	NA	NA	NA	NA	NA	NA	NA	NA	NA	NA	NA	NA	NA	924	putative DNA primase/helicase	NA	K02316	Replication and repair	Replication and repair	03030 DNA replication	L	COG0358	zf-CHC2
LFTS_00384	17.45	16.18	24.82	19.48	4.66	2.69	24.76	20.61	22.69	2.94	2.08	NA	NA	NA	NA	NA	NA	NA	NA	NA	NA	NA	NA	NA	NA	NA	NA	NA	NA	NA	NA	NA	NA	NA	NA	NA	NA	NA	NA	1767	hypothetical protein	NA	K09817	Membrane transport	Membrane transport	02010 ABC transporters	P	COG1121	NA
LFTS_00385	13.59	18.08	9.67	13.78	4.21	2.43	15.68	17.14	16.41	1.03	0.73	NA	NA	NA	NA	NA	NA	NA	NA	NA	NA	NA	NA	NA	NA	NA	NA	NA	NA	NA	NA	NA	NA	NA	NA	NA	NA	NA	NA	378	hypothetical protein	NA	NA	NA	NA	NA	NA	NA	NA
LFTS_00386	35.22	51.79	22.79	36.6	14.55	8.4	105.5	81.86	93.68	16.72	11.82	NA	NA	NA	NA	NA	NA	NA	NA	NA	NA	NA	NA	NA	NA	NA	NA	NA	NA	NA	NA	NA	NA	NA	NA	NA	NA	NA	NA	252	hypothetical protein	NA	NA	NA	NA	NA	NA	NA	NA
LFTS_00387	58.27	30.29	46.81	45.12	14.07	8.12	65.05	46.72	55.88	12.96	9.16	NA	NA	NA	NA	NA	NA	NA	NA	NA	NA	NA	NA	NA	NA	NA	NA	NA	NA	NA	NA	NA	NA	NA	NA	NA	NA	NA	NA	513	hypothetical protein	NA	NA	NA	NA	NA	NA	NA	NA
LFTS_00388	90.83	23.02	58	57.28	33.91	19.58	82.62	64.13	73.37	13.08	9.25	NA	NA	NA	NA	NA	NA	NA	NA	NA	NA	NA	NA	NA	NA	NA	NA	NA	NA	NA	NA	NA	NA	NA	NA	NA	NA	NA	NA	108	hypothetical protein	NA	NA	NA	NA	NA	NA	NA	YtxH
LFTS_00389	17.23	7.12	10.63	11.66	5.14	2.97	16.56	10.71	13.64	4.14	2.92	NA	NA	NA	NA	NA	NA	NA	NA	NA	NA	NA	NA	NA	NA	NA	NA	NA	NA	NA	NA	NA	NA	NA	NA	NA	NA	NA	NA	786	hypothetical protein	NA	K06297	NA	Folding, sorting and degradation	04141 Protein processing in endoplasmic reticulum		NA	NA
LFTS_00390	210.66	223.4	320.71	251.59	60.2	34.75	368.09	457.7	412.9	63.37	44.81	NA	NA	NA	NA	NA	NA	NA	NA	NA	NA	NA	NA	NA	NA	NA	NA	NA	NA	NA	NA	NA	NA	NA	NA	NA	NA	NA	NA	306	hypothetical protein	NA	NA	NA	NA	NA	NA	NA	NA
LFTS_00391	98.85	119.96	121.8	113.54	12.75	7.36	104.7	73.12	88.91	22.34	15.79	NA	NA	NA	NA	NA	NA	NA	NA	NA	NA	NA	NA	NA	NA	NA	NA	NA	NA	NA	NA	NA	NA	NA	NA	NA	NA	NA	NA	1290	metabolite-proton symporter	NA	K08172	NA	Carbohydrate metabolism	00520 Amino sugar and nucleotide sugar metabolism	GEPR	COG0477	NA
LFTS_00392	65.04	50.9	55.15	57.03	7.25	4.19	49.9	37.79	43.85	8.57	6.06	NA	NA	NA	NA	NA	NA	NA	NA	NA	NA	NA	NA	NA	NA	NA	NA	NA	NA	NA	NA	NA	NA	NA	NA	NA	NA	NA	NA	1221	sodium/proton antiporter, CPA1 family	Proton transporters	K03316	NA	Carbohydrate metabolism	00520 Amino sugar and nucleotide sugar metabolism	P	COG0025	NA
LFTS_00393	33.6	38.93	25.84	32.79	6.58	3.8	47.98	40.88	44.43	5.01	3.55	NA	NA	NA	NA	NA	NA	NA	NA	NA	NA	NA	NA	NA	NA	NA	NA	NA	NA	NA	NA	NA	NA	NA	NA	NA	NA	NA	NA	1293	MoxR-like ATPase	NA	K04748	NA	Carbohydrate metabolism	00520 Amino sugar and nucleotide sugar metabolism	R	COG0714	CbbQ_C
LFTS_00394	308.82	248.41	233.2	263.48	40	23.09	302.11	235.89	269	46.82	33.11	758.49	1197.84	863.82	417.69	732.95	794.16	280.43	125.41	437.26	739.18	528.05	568.16	154.9	89.43	3.03779e+07	4.99219e+07	3.50911e+07	1.6958e+07	2.8624e+07	3.21946e+07	1.19463e+07	5.34253e+06	1.1162e+07	2.0558e+07	1.4669e+07	1.5463e+07	4748087	2.74131e+06	1446	zinc protease	NA	K07263	NA	Carbohydrate metabolism	00520 Amino sugar and nucleotide sugar metabolism	R	COG0612	NA
LFTS_00395	594.74	431.25	498.29	508.09	82.19	47.45	482.3	371.65	426.98	78.24	55.33	3939.55	764.45	2175.94	2297.89	2465.04	2328.58	1127.45	504.21	1350.22	578.78	1151.53	1026.84	400.55	231.26	1.5778e+08	3.18599e+07	8.83931e+07	9.32939e+07	9.62671e+07	9.35188e+07	4.4624e+07	1.99565e+07	3.44669e+07	1.6097e+07	3.19889e+07	2.75176e+07	9.96785e+06	5.75494e+06	1431	zinc protease	NA	K07263	NA	Carbohydrate metabolism	00520 Amino sugar and nucleotide sugar metabolism	R	COG0612	NA
LFTS_00396	738.76	659.66	728.09	708.84	42.92	24.78	720.53	553.49	637.01	118.11	83.52	1106.74	1679.84	1216.01	1215.9	1172	1278.1	228.99	102.41	2210.53	1388.14	2185.06	1927.91	467.63	269.99	4.43251e+07	7.00101e+07	4.9398e+07	4.93652e+07	4.577e+07	5.17737e+07	1.04348e+07	4.66657e+06	5.64281e+07	3.8607e+07	6.06999e+07	5.19117e+07	1.17184e+07	6.76565e+06	423	hypothetical protein	NA	NA	NA	NA	NA	NA	NA	NA
LFTS_00397	8.86	13.64	10.94	11.15	2.4	1.39	15.25	11.04	13.14	2.98	2.1	NA	NA	NA	NA	NA	NA	NA	NA	NA	NA	NA	NA	NA	NA	NA	NA	NA	NA	NA	NA	NA	NA	NA	NA	NA	NA	NA	NA	1002	hypothetical protein	NA	K01163	NA	Carbohydrate metabolism	00520 Amino sugar and nucleotide sugar metabolism	S	COG4866	NA
LFTS_00398	35.13	31.58	39.26	35.32	3.84	2.22	65.46	40.61	53.04	17.57	12.43	NA	NA	NA	NA	NA	NA	NA	NA	NA	NA	NA	NA	NA	NA	NA	NA	NA	NA	NA	NA	NA	NA	NA	NA	NA	NA	NA	NA	492	Fe-S-cluster containining protein	NA	K06940	NA	Signal transduction	02020 Two-component system	R	COG0727	CxxCxxCC
LFTS_00399	116.33	113.9	112	114.08	2.17	1.25	162.94	124.47	143.7	27.2	19.23	NA	NA	NA	NA	NA	NA	NA	NA	NA	NA	NA	NA	NA	NA	NA	NA	NA	NA	NA	NA	NA	NA	NA	NA	NA	NA	NA	NA	1566	GTP-binding protein HflX	NA	K03665	NA	Signal transduction	02020 Two-component system	J	COG2262	ATP_bind_1
LFTS_00400	446.96	555.66	515.86	506.16	55	31.75	687.85	568.2	628.02	84.61	59.82	NA	NA	NA	NA	NA	NA	NA	NA	NA	NA	NA	NA	NA	NA	NA	NA	NA	NA	NA	NA	NA	NA	NA	NA	NA	NA	NA	NA	255	hypothetical protein	NA	K07330	NA	Cellular community - prokaryotes	02024 Quorum sensing	N	COG3354	NA
LFTS_00401	467.75	382.64	460.17	436.85	47.1	27.2	600.13	481.98	541.05	83.54	59.07	NA	NA	NA	NA	NA	NA	NA	NA	NA	NA	NA	NA	NA	NA	NA	NA	NA	NA	NA	NA	NA	NA	NA	NA	NA	NA	NA	NA	726	hypothetical protein	NA	K02656	NA	Cellular community - prokaryotes	02024 Quorum sensing	NW	COG3063	NA
LFTS_00402	553.75	432.69	514.99	500.47	61.82	35.69	641.55	527.71	584.63	80.49	56.92	204.69	416.9	285.09	284.71	257.78	289.83	78.22	34.98	207.42	118.63	106.52	144.19	55.1	31.81	8.198e+06	1.7375e+07	1.1581e+07	1.1559e+07	1.0067e+07	1.1756e+07	3.43347e+06	1.53549e+06	5.29489e+06	3.2993e+06	2.959e+06	3.85107e+06	1.26191e+06	728566	372	hypothetical protein	NA	K02282	NA	Translation	00970 Aminoacyl-tRNA biosynthesis	UW	COG4963	Response_reg
LFTS_00403	506.83	408.23	486.26	467.11	52.01	30.03	565.9	426.42	496.16	98.63	69.74	1197.62	1269.1	1192.46	1443.85	1420.53	1304.71	120.53	53.9	264.62	425.82	303.01	331.15	84.2	48.62	4.7965e+07	5.28921e+07	4.84412e+07	5.862e+07	5.5476e+07	5.26789e+07	4.56467e+06	2.04138e+06	6.75498e+06	1.1843e+07	8.41732e+06	9.0051e+06	2.59443e+06	1.4979e+06	1329	seryl-tRNA synthetase	NA	K01875	Translation	Translation	00970 Aminoacyl-tRNA biosynthesis	J	COG0172	tRNA-synt_2b
LFTS_00404	830.42	714.63	760.45	768.5	58.31	33.67	1282.99	940.7	1111.84	242.04	171.15	NA	NA	NA	NA	NA	NA	NA	NA	NA	NA	NA	NA	NA	NA	NA	NA	NA	NA	NA	NA	NA	NA	NA	NA	NA	NA	NA	NA	567	putative kinase inhibitor	NA	K06910	NA	Cellular community - prokaryotes	02024 Quorum sensing	R	COG1881	NA
LFTS_00405	161.69	146.76	155.72	154.72	7.51	4.34	156.85	135.51	146.18	15.09	10.67	NA	NA	NA	NA	NA	NA	NA	NA	NA	NA	NA	NA	NA	NA	NA	NA	NA	NA	NA	NA	NA	NA	NA	NA	NA	NA	NA	NA	2655	PAS domain S-box-containing protein/diguanylate cyclase (GGDEF) domain-containing protein	Genes encoding proteins with EAL and GGDEF domains	K14051	Cellular community - prokaryotes	Cellular community - prokaryotes	02024 Quorum sensing	T	COG2199;COG2200;COG2202	NA
LFTS_00406	105.22	97.42	85.28	95.97	10.05	5.8	138.67	101.71	120.19	26.14	18.48	NA	NA	NA	NA	NA	NA	NA	NA	NA	NA	NA	NA	NA	NA	NA	NA	NA	NA	NA	NA	NA	NA	NA	NA	NA	NA	NA	NA	1212	hypothetical protein	NA	NA	NA	NA	NA	NA	NA	NA
LFTS_00407	93.84	128.55	116.52	112.97	17.62	10.18	201.17	180.99	191.08	14.27	10.09	NA	NA	NA	NA	NA	NA	NA	NA	NA	NA	NA	NA	NA	NA	NA	NA	NA	NA	NA	NA	NA	NA	NA	NA	NA	NA	NA	NA	672	putative phosphoribosyltransferase	NA	K07100	NA	Cellular community - prokaryotes	02024 Quorum sensing	R	COG1926	NA
LFTS_00408	291.46	365.84	290.57	315.96	43.2	24.94	245.97	238.86	242.41	5.03	3.56	NA	NA	NA	NA	NA	NA	NA	NA	NA	NA	NA	NA	NA	NA	NA	NA	NA	NA	NA	NA	NA	NA	NA	NA	NA	NA	NA	NA	1218	Transposase (or an inactivated derivative)	NA	K07493	NA	Lipid metabolism	00564 Glycerophospholipid metabolism	X	COG3328	NA
LFTS_00409	113.92	98.31	105.68	105.97	7.81	4.51	113.54	103.87	108.71	6.84	4.83	NA	NA	NA	NA	NA	NA	NA	NA	NA	NA	NA	NA	NA	NA	NA	NA	NA	NA	NA	NA	NA	NA	NA	NA	NA	NA	NA	NA	1062	glycerol-3-phosphate dehydrogenase (NAD(P)+)	NA	K00057	Lipid metabolism	Lipid metabolism	00564 Glycerophospholipid metabolism	C	COG0240	NA
LFTS_00410	232.06	233.05	224.19	229.77	4.85	2.8	200.19	193.07	196.63	5.04	3.56	NA	NA	NA	NA	NA	NA	NA	NA	NA	NA	NA	NA	NA	NA	NA	NA	NA	NA	NA	NA	NA	NA	NA	NA	NA	NA	NA	NA	312	hypothetical protein	NA	K00471	Amino acid metabolism	Amino acid metabolism	00310 Lysine degradation		NA	NA
LFTS_00411	184.07	228.72	227.69	213.49	25.49	14.72	262.18	208.75	235.46	37.79	26.72	NA	NA	NA	NA	NA	NA	NA	NA	NA	NA	NA	NA	NA	NA	NA	NA	NA	NA	NA	NA	NA	NA	NA	NA	NA	NA	NA	NA	807	tRNA pseudouridine38-40 synthase	NA	K06173	NA	Amino acid metabolism	00310 Lysine degradation	J	COG0101	NA
LFTS_00412	711.53	944.24	1116.84	924.2	203.4	117.43	923.6	681.52	802.56	171.18	121.04	NA	NA	NA	NA	NA	NA	NA	NA	NA	NA	NA	NA	NA	NA	NA	NA	NA	NA	NA	NA	NA	NA	NA	NA	NA	NA	NA	NA	258	hypothetical protein	NA	NA	NA	NA	NA	NA	NA	NA
LFTS_00413	516.99	479.51	598.58	531.69	60.88	35.15	644.75	455.22	549.99	134.01	94.76	1497.94	1685.19	1499.64	1628.26	1717.16	1605.64	102.6	45.89	1132.88	1127.03	725.21	995.04	233.7	134.92	5.9993e+07	7.02332e+07	6.09199e+07	6.6107e+07	6.706e+07	6.48626e+07	4.31506e+06	1.92975e+06	2.89189e+07	3.1345e+07	2.0146e+07	2.68033e+07	5.89161e+06	3.40152e+06	1077	ATP-binding protein involved in chromosome partitioning	NA	K03593	NA	Replication and repair	03030 DNA replication	D	COG0489	CbiA
LFTS_00414	521.27	599.59	663.58	594.81	71.28	41.15	700.49	552.72	626.6	104.49	73.89	NA	NA	NA	NA	NA	NA	NA	NA	NA	NA	NA	NA	NA	NA	NA	NA	NA	NA	NA	NA	NA	NA	NA	NA	NA	NA	NA	NA	483	hypothetical protein	NA	NA	NA	NA	NA	NA	NA	NA
LFTS_00415	609.07	758.55	675.53	681.05	74.89	43.24	779.82	578.85	679.33	142.11	100.49	588.03	259.23	441.15	599.07	703.25	518.15	172.24	77.03	350.43	143.53	161.79	218.58	114.54	66.13	2.35509e+07	1.0804e+07	1.7921e+07	2.4322e+07	2.7464e+07	2.08124e+07	6.56867e+06	2.9376e+06	8.94531e+06	3.992e+06	4.49441e+06	5.81057e+06	2.72636e+06	1.57406e+06	204	FeS assembly protein IscX	NA	NA	NA	NA	NA	NA	NA	NA
LFTS_00416	408.72	468.09	471.81	449.54	35.4	20.44	509.49	426.07	467.78	58.99	41.71	NA	NA	NA	NA	NA	NA	NA	NA	NA	NA	NA	NA	NA	NA	NA	NA	NA	NA	NA	NA	NA	NA	NA	NA	NA	NA	NA	NA	312	ferredoxin, 2Fe-2S	NA	K04755	NA	Amino acid metabolism	00310 Lysine degradation	C	COG0633	NA
LFTS_00417	241.29	289.13	281.17	270.53	25.63	14.8	398.77	330.65	364.71	48.16	34.06	1739.97	2328.6	2310.42	2501.24	2336.62	2243.37	291.7	130.45	727.35	1430.89	751.53	969.92	399.39	230.59	6.96862e+07	9.70483e+07	9.38563e+07	1.0155e+08	9.12518e+07	9.06785e+07	1.23477e+07	5.52204e+06	1.8567e+07	3.9796e+07	2.0877e+07	2.64133e+07	1.16471e+07	6.72447e+06	1812	molecular chaperone HscA	NA	K04044	NA	Amino acid metabolism	00310 Lysine degradation	O	COG0443	SAS4
LFTS_00418	519.47	450.97	544.33	504.92	48.35	27.91	618.55	422.56	520.55	138.59	98	NA	NA	NA	NA	NA	NA	NA	NA	NA	NA	NA	NA	NA	NA	NA	NA	NA	NA	NA	NA	NA	NA	NA	NA	NA	NA	NA	NA	678	Co-chaperone protein HscB	NA	K04082	NA	Replication and repair	03030 DNA replication	O	COG1076	zf-ribbon_3
LFTS_00419	1731.14	2248.57	2665.37	2215.03	468.02	270.21	2694.26	1863.6	2278.93	587.37	415.33	NA	NA	NA	NA	NA	NA	NA	NA	NA	NA	NA	NA	NA	NA	NA	NA	NA	NA	NA	NA	NA	NA	NA	NA	NA	NA	NA	NA	330	iron-sulfur cluster assembly protein	NA	K13628	NA	Replication and repair	03030 DNA replication	O	COG0316	NA
LFTS_00420	1687.91	1771.33	2531.84	1997.02	465.03	268.49	2454.36	1673.1	2063.73	552.43	390.63	1223.34	1060.23	1644.88	1232.74	1193.59	1270.96	220.19	98.47	813.45	582.44	386.04	593.98	213.94	123.52	4.8995e+07	4.4187e+07	6.68202e+07	5.00491e+07	4.6613e+07	5.13329e+07	8.9486e+06	4.00194e+06	2.0765e+07	1.6199e+07	1.0724e+07	1.5896e+07	5.02735e+06	2.90254e+06	414	nitrogen fixation protein NifU	Nitrogenase genes	K04488	NA	Metabolism of cofactors and vitamins	00730 Thiamine metabolism	O	COG0822	NA
LFTS_00421	649.34	550.37	784.51	661.4	117.53	67.86	1029.71	684.38	857.05	244.18	172.66	3807.7	4497.46	5162.59	4289.68	4451.91	4441.87	486.82	217.71	4417.29	4653.36	4093.67	4388.1	280.98	162.23	1.525e+08	1.8744e+08	2.0972e+08	1.7416e+08	1.7386e+08	1.79536e+08	2.10097e+07	9.39583e+06	1.1276e+08	1.2942e+08	1.1372e+08	1.18633e+08	9.35359e+06	5.4003e+06	1215	cysteine desulfurase	Nitrogenase genes	K04487	Metabolism of cofactors and vitamins; Folding, sorting and degradation	Metabolism of cofactors and vitamins	00730 Thiamine metabolism	E	COG1104	Aminotran_5
LFTS_00422	738.85	1001.47	1198.06	979.46	230.39	133.02	1364.13	1088.64	1226.38	194.81	137.75	NA	NA	NA	NA	NA	NA	NA	NA	NA	NA	NA	NA	NA	NA	NA	NA	NA	NA	NA	NA	NA	NA	NA	NA	NA	NA	NA	NA	471	transcriptional regulator, BadM/Rrf2 family	NA	K13643	NA	Lipid metabolism	00564 Glycerophospholipid metabolism	K	COG1959	Rrf2
LFTS_00423	135.58	113.47	133.43	127.5	12.19	7.04	171.1	133.94	152.52	26.28	18.58	NA	NA	NA	NA	NA	NA	NA	NA	NA	NA	NA	NA	NA	NA	NA	NA	NA	NA	NA	NA	NA	NA	NA	NA	NA	NA	NA	NA	1068	PLD-like domain-containing protein	NA	K06131	Lipid metabolism	Lipid metabolism	00564 Glycerophospholipid metabolism	I	COG1502	NA
LFTS_00424	291.74	213.7	300.38	268.61	47.75	27.57	308.15	226.31	267.23	57.87	40.92	NA	NA	NA	NA	NA	NA	NA	NA	NA	NA	NA	NA	NA	NA	NA	NA	NA	NA	NA	NA	NA	NA	NA	NA	NA	NA	NA	NA	570	hypothetical protein	Extracellular polysaccharide production and export	K05790	NA	Energy metabolism	00920 Sulfur metabolism	M	COG3765	NA
LFTS_00425	279.36	239.89	269.5	262.92	20.54	11.86	303.5	236.97	270.24	47.05	33.27	NA	NA	NA	NA	NA	NA	NA	NA	NA	NA	NA	NA	NA	NA	NA	NA	NA	NA	NA	NA	NA	NA	NA	NA	NA	NA	NA	NA	1443	putative hemolysin	NA	K03699	NA	Energy metabolism	00920 Sulfur metabolism	R	COG1253	CBS
LFTS_00426	2912.79	4127.94	3178.69	3406.48	638.8	368.81	6340.11	8861.53	7600.82	1782.91	1260.71	NA	NA	NA	NA	NA	NA	NA	NA	NA	NA	NA	NA	NA	NA	NA	NA	NA	NA	NA	NA	NA	NA	NA	NA	NA	NA	NA	NA	123	hypothetical protein	NA	NA	NA	NA	NA	NA	NA	NA
LFTS_00427	113.14	136.91	151.12	133.72	19.19	11.08	6.56	5	5.78	1.1	0.78	NA	NA	NA	NA	NA	NA	NA	NA	NA	NA	NA	NA	NA	NA	NA	NA	NA	NA	NA	NA	NA	NA	NA	NA	NA	NA	NA	NA	1734	dissimilatory adenylylsulfate reductase alpha subunit precursor	NA	K00394	Energy metabolism	Energy metabolism	00920 Sulfur metabolism		NA	Pyr_redox_2
LFTS_00428	169.24	178.33	207.29	184.95	19.87	11.47	11.34	5.2	8.27	4.34	3.07	NA	NA	NA	NA	NA	NA	NA	NA	NA	NA	NA	NA	NA	NA	NA	NA	NA	NA	NA	NA	NA	NA	NA	NA	NA	NA	NA	NA	345	adenylylsulfate reductase subunit B	NA	K00395	Energy metabolism	Energy metabolism	00920 Sulfur metabolism		NA	NA
LFTS_00429	141.08	166.14	166.93	158.05	14.7	8.49	40.85	29.76	35.3	7.84	5.54	NA	NA	NA	NA	NA	NA	NA	NA	NA	NA	NA	NA	NA	NA	NA	NA	NA	NA	NA	NA	NA	NA	NA	NA	NA	NA	NA	NA	1182	sulfate adenylyltransferase	NA	K00958	Energy metabolism; Nucleotide metabolism; Biosynthesis of other secondary metabolites; Metabolism of other amino acids	Energy metabolism	00920 Sulfur metabolism	P	COG2046	PUA_2
LFTS_00430	311.41	269.98	289.53	290.3	20.72	11.96	329.46	267.23	298.34	44	31.11	NA	NA	NA	NA	NA	NA	NA	NA	NA	NA	NA	NA	NA	NA	NA	NA	NA	NA	NA	NA	NA	NA	NA	NA	NA	NA	NA	NA	366	Helix-turn-helix	NA	K15773	NA	Overview	01210 2-Oxocarboxylic acid metabolism	K	COG1396	NA
LFTS_00431	9.58	19.12	21.42	16.71	6.28	3.62	6.9	7.15	7.02	0.18	0.13	NA	NA	NA	NA	NA	NA	NA	NA	NA	NA	NA	NA	NA	NA	NA	NA	NA	NA	NA	NA	NA	NA	NA	NA	NA	NA	NA	NA	195	Helix-turn-helix	NA	K07108	NA	Overview	01210 2-Oxocarboxylic acid metabolism	R	COG2522	NA
LFTS_00432	825.65	437.07	613.68	625.47	194.56	112.33	827.84	637.89	732.87	134.32	94.98	NA	NA	NA	NA	NA	NA	NA	NA	NA	NA	NA	NA	NA	NA	NA	NA	NA	NA	NA	NA	NA	NA	NA	NA	NA	NA	NA	NA	1338	B12 binding domain-containing protein	NA	K13602	Metabolism of cofactors and vitamins	Metabolism of cofactors and vitamins	00860 Porphyrin and chlorophyll metabolism	R	COG1032	Radical_SAM
LFTS_00433	139.12	121.76	139.34	133.41	10.09	5.82	237.23	209.62	223.42	19.52	13.81	NA	NA	NA	NA	NA	NA	NA	NA	NA	NA	NA	NA	NA	NA	NA	NA	NA	NA	NA	NA	NA	NA	NA	NA	NA	NA	NA	NA	1521	MFS transporter, DHA2 family, multidrug resistance protein	NA	K03446	NA	Metabolism of cofactors and vitamins	00860 Porphyrin and chlorophyll metabolism	GEPR	COG0477	NA
LFTS_00435	25.84	27.14	25.07	26.02	1.04	0.6	27.58	24.22	25.9	2.37	1.68	NA	NA	NA	NA	NA	NA	NA	NA	NA	NA	NA	NA	NA	NA	NA	NA	NA	NA	NA	NA	NA	NA	NA	NA	NA	NA	NA	NA	687	Fic/DOC family protein	NA	K04095	NA	Overview	01210 2-Oxocarboxylic acid metabolism	T	COG2184	NA
LFTS_00436	56.23	57.54	82.17	65.31	14.61	8.44	81.77	71.97	76.87	6.93	4.9	NA	NA	NA	NA	NA	NA	NA	NA	NA	NA	NA	NA	NA	NA	NA	NA	NA	NA	NA	NA	NA	NA	NA	NA	NA	NA	NA	NA	216	putative nuclease of the RNAse H fold, HicB family	NA	NA	NA	NA	NA	NA	NA	NA
LFTS_00437	1783.1	1806.32	1712.34	1767.25	48.95	28.26	3707.33	2339.13	3023.23	967.47	684.1	NA	NA	NA	NA	NA	NA	NA	NA	NA	NA	NA	NA	NA	NA	NA	NA	NA	NA	NA	NA	NA	NA	NA	NA	NA	NA	NA	NA	717	PEGA domain-containing protein	NA	K07286	NA	Overview	01210 2-Oxocarboxylic acid metabolism	S	COG3056	NA
LFTS_00438	75.97	73.3	74.19	74.49	1.36	0.78	117.98	91.47	104.73	18.74	13.25	NA	NA	NA	NA	NA	NA	NA	NA	NA	NA	NA	NA	NA	NA	NA	NA	NA	NA	NA	NA	NA	NA	NA	NA	NA	NA	NA	NA	1365	Transcriptional regulator containing PAS, AAA-type ATPase, and DNA-binding Fis domains	NA	K02481	NA	Overview	01230 Biosynthesis of amino acids	T	COG2204	Sigma54_activat
LFTS_00439	41.91	37.95	28.3	36.05	7	4.04	29.13	38.68	33.9	6.75	4.78	NA	NA	NA	NA	NA	NA	NA	NA	NA	NA	NA	NA	NA	NA	NA	NA	NA	NA	NA	NA	NA	NA	NA	NA	NA	NA	NA	NA	1605	cytochrome d ubiquinol oxidase subunit I	Cytochrome bd	K00425	Energy metabolism; Signal transduction	Energy metabolism	00190 Oxidative phosphorylation	C	COG1271	NA
LFTS_00440	58.59	45.79	48.08	50.82	6.83	3.94	33.24	23.08	28.16	7.19	5.08	NA	NA	NA	NA	NA	NA	NA	NA	NA	NA	NA	NA	NA	NA	NA	NA	NA	NA	NA	NA	NA	NA	NA	NA	NA	NA	NA	NA	1140	cytochrome d ubiquinol oxidase subunit II	Cytochrome bd	K00426	Energy metabolism; Signal transduction	Energy metabolism	00190 Oxidative phosphorylation	C	COG1294	UCR_Fe-S_N
LFTS_00441	240.63	178.91	296.59	238.71	58.87	33.99	151.4	140.04	145.72	8.03	5.68	NA	NA	NA	NA	NA	NA	NA	NA	NA	NA	NA	NA	NA	NA	NA	NA	NA	NA	NA	NA	NA	NA	NA	NA	NA	NA	NA	NA	132	cyd operon protein YbgT	Cytochrome bd	K00426	Energy metabolism; Signal transduction	Energy metabolism	00190 Oxidative phosphorylation	C	COG1294	YbgT_YccB
LFTS_00442	152.77	97.48	133.06	127.77	28.02	16.18	87.57	49.12	68.35	27.19	19.23	NA	NA	NA	NA	NA	NA	NA	NA	NA	NA	NA	NA	NA	NA	NA	NA	NA	NA	NA	NA	NA	NA	NA	NA	NA	NA	NA	NA	1275	sulfide:quinone oxidoreductase	NA	K03885	Energy metabolism	Energy metabolism	00190 Oxidative phosphorylation	C	COG1252	Pyr_redox_2
LFTS_00443	125.16	84.1	91.03	100.1	21.98	12.69	132.78	81.91	107.34	35.97	25.43	NA	NA	NA	NA	NA	NA	NA	NA	NA	NA	NA	NA	NA	NA	NA	NA	NA	NA	NA	NA	NA	NA	NA	NA	NA	NA	NA	NA	1101	DNA repair photolyase	NA	K03716	NA	Folding, sorting and degradation	03050 Proteasome	L	COG1533	Radical_SAM
LFTS_00444	786.77	340.23	469	532	229.84	132.7	384.1	229.99	307.04	108.97	77.06	NA	NA	NA	NA	NA	NA	NA	NA	NA	NA	NA	NA	NA	NA	NA	NA	NA	NA	NA	NA	NA	NA	NA	NA	NA	NA	NA	NA	453	hypothetical protein	NA	NA	NA	NA	NA	NA	NA	Lipoprotein_19
LFTS_00445	1031.53	617.48	839.89	829.63	207.22	119.64	585.1	410.1	497.6	123.75	87.5	NA	NA	NA	NA	NA	NA	NA	NA	NA	NA	NA	NA	NA	NA	NA	NA	NA	NA	NA	NA	NA	NA	NA	NA	NA	NA	NA	NA	312	hypothetical protein	NA	K01999	Cellular community - prokaryotes; Membrane transport	Membrane transport	02010 ABC transporters	E	COG0683	NA
LFTS_00446	166.18	138.42	165.52	156.71	15.84	9.14	153.19	145.81	149.5	5.22	3.69	NA	NA	NA	NA	NA	NA	NA	NA	NA	NA	NA	NA	NA	NA	NA	NA	NA	NA	NA	NA	NA	NA	NA	NA	NA	NA	NA	NA	1293	putative arabinose efflux permease, MFS family	NA	K08153	NA	Glycan biosynthesis and metabolism	00540 Lipopolysaccharide biosynthesis	GEPR	COG0477	NA
LFTS_00447	143.22	85.01	109.98	112.74	29.2	16.86	94.84	62.48	78.66	22.89	16.18	NA	NA	NA	NA	NA	NA	NA	NA	NA	NA	NA	NA	NA	NA	NA	NA	NA	NA	NA	NA	NA	NA	NA	NA	NA	NA	NA	NA	1272	ADP-heptose:LPS heptosyltransferase	NA	K02843	Glycan biosynthesis and metabolism	Glycan biosynthesis and metabolism	00540 Lipopolysaccharide biosynthesis	M	COG0859	Lbh
LFTS_00448	156.44	165.14	124.76	148.78	21.25	12.27	161.34	130.91	146.12	21.52	15.22	NA	NA	NA	NA	NA	NA	NA	NA	NA	NA	NA	NA	NA	NA	NA	NA	NA	NA	NA	NA	NA	NA	NA	NA	NA	NA	NA	NA	636	two component transcriptional regulator, LuxR family	NA	K02479	NA	Nucleotide metabolism	00230 Purine metabolism	TK	COG2197	Response_reg
LFTS_00449	68.07	59.46	49.62	59.05	9.23	5.33	66.39	59.8	63.09	4.66	3.3	NA	NA	NA	NA	NA	NA	NA	NA	NA	NA	NA	NA	NA	NA	NA	NA	NA	NA	NA	NA	NA	NA	NA	NA	NA	NA	NA	NA	1599	Signal transduction histidine kinase	NA	K00936	NA	Nucleotide metabolism	00230 Purine metabolism		NA	NA
LFTS_00450	136.06	110.11	107.38	117.85	15.83	9.14	128.5	124.24	126.37	3.01	2.13	NA	NA	NA	NA	NA	NA	NA	NA	NA	NA	NA	NA	NA	NA	NA	NA	NA	NA	NA	NA	NA	NA	NA	NA	NA	NA	NA	NA	1998	basic amino acid/polyamine antiporter, APA family	NA	K03294	NA	Metabolism of terpenoids and polyketides	00523 Polyketide sugar unit biosynthesis	E	COG0531	NA
LFTS_00451	61.25	23.59	33.5	39.45	19.52	11.27	22.06	18.02	20.04	2.86	2.02	NA	NA	NA	NA	NA	NA	NA	NA	NA	NA	NA	NA	NA	NA	NA	NA	NA	NA	NA	NA	NA	NA	NA	NA	NA	NA	NA	NA	1449	Putative beta-barrel porin-2, OmpL-like. bbp2	NA	NA	NA	NA	NA	NA	NA	NA
LFTS_00452	83.9	39.22	29.56	50.89	28.99	16.74	29.47	27.73	28.6	1.23	0.87	NA	NA	NA	NA	NA	NA	NA	NA	NA	NA	NA	NA	NA	NA	NA	NA	NA	NA	NA	NA	NA	NA	NA	NA	NA	NA	NA	NA	618	K+-transporting ATPase ATPase C chain	Role of potassium in the internal positive membrane potential	K01548	Signal transduction	Signal transduction	02020 Two-component system	P	COG2156	KdpC
LFTS_00453	87.99	49.97	49.32	62.43	22.14	12.79	45.8	41.87	43.84	2.78	1.96	NA	NA	NA	NA	NA	NA	NA	NA	NA	NA	NA	NA	NA	NA	NA	NA	NA	NA	NA	NA	NA	NA	NA	NA	NA	NA	NA	NA	1704	K+-transporting ATPase ATPase A chain	Role of potassium in the internal positive membrane potential	K01546	Signal transduction	Signal transduction	02020 Two-component system	P	COG2060	KdpA
LFTS_00454	56.85	24.39	22.82	34.69	19.21	11.09	19.43	14.68	17.05	3.36	2.38	NA	NA	NA	NA	NA	NA	NA	NA	NA	NA	NA	NA	NA	NA	NA	NA	NA	NA	NA	NA	NA	NA	NA	NA	NA	NA	NA	NA	2013	K+-transporting ATPase ATPase B chain	Role of potassium in the internal positive membrane potential	K01547	Signal transduction	Signal transduction	02020 Two-component system	P	COG2216	NA
LFTS_00455	47.55	39.8	27.43	38.26	10.15	5.86	47.87	88.28	68.07	28.57	20.2	NA	NA	NA	NA	NA	NA	NA	NA	NA	NA	NA	NA	NA	NA	NA	NA	NA	NA	NA	NA	NA	NA	NA	NA	NA	NA	NA	NA	609	hypothetical protein	NA	K14953	Infectious diseases	Infectious diseases	05152 Tuberculosis		NA	NA
LFTS_00456	46.05	46.68	22.87	38.54	13.57	7.83	41.41	37.04	39.23	3.09	2.19	NA	NA	NA	NA	NA	NA	NA	NA	NA	NA	NA	NA	NA	NA	NA	NA	NA	NA	NA	NA	NA	NA	NA	NA	NA	NA	NA	NA	639	hypothetical protein	NA	NA	NA	NA	NA	NA	NA	NA
LFTS_00457	22.66	11.67	13.89	16.07	5.81	3.36	39.6	38.21	38.9	0.98	0.69	NA	NA	NA	NA	NA	NA	NA	NA	NA	NA	NA	NA	NA	NA	NA	NA	NA	NA	NA	NA	NA	NA	NA	NA	NA	NA	NA	NA	639	hypothetical protein	NA	NA	NA	NA	NA	NA	NA	NA
LFTS_00458	17.38	26.01	18.61	20.67	4.67	2.7	19.8	28.04	23.92	5.82	4.12	NA	NA	NA	NA	NA	NA	NA	NA	NA	NA	NA	NA	NA	NA	NA	NA	NA	NA	NA	NA	NA	NA	NA	NA	NA	NA	NA	NA	645	hypothetical protein	NA	NA	NA	NA	NA	NA	NA	NA
LFTS_00459	21.19	24.29	24.62	23.37	1.89	1.09	27.48	22.29	24.89	3.67	2.59	NA	NA	NA	NA	NA	NA	NA	NA	NA	NA	NA	NA	NA	NA	NA	NA	NA	NA	NA	NA	NA	NA	NA	NA	NA	NA	NA	NA	2226	two-component system, OmpR family, sensor histidine kinase KdpD	Role of potassium in the internal positive membrane potential	K07646	Signal transduction	Signal transduction	02020 Two-component system	T	COG2205	KdpD
LFTS_00460	157.32	125.58	126.22	136.37	18.14	10.47	186.94	162.9	174.92	17	12.02	NA	NA	NA	NA	NA	NA	NA	NA	NA	NA	NA	NA	NA	NA	NA	NA	NA	NA	NA	NA	NA	NA	NA	NA	NA	NA	NA	NA	579	Outer membrane protein beta-barrel domain protein	NA	NA	NA	NA	NA	NA	NA	NA
LFTS_00461	284.28	235.89	233.5	251.22	28.66	16.54	298.81	222.02	260.41	54.3	38.4	1935.27	532.41	1201.78	1388.73	1373.27	1286.29	503.66	225.25	676.54	795.81	1045.73	839.36	188.41	108.78	7.75079e+07	2.2189e+07	4.882e+07	5.63819e+07	5.36301e+07	5.17058e+07	1.98172e+07	8.86253e+06	1.72701e+07	2.21331e+07	2.90499e+07	2.28177e+07	5.91969e+06	3.41773e+06	930	hypothetical protein	NA	NA	NA	NA	NA	NA	NA	NA
LFTS_00462	238.1	152	169.48	186.53	45.51	26.28	239.5	165.71	202.6	52.18	36.9	2185.33	1593.72	2018.91	2050.88	2104.83	1990.73	230.71	103.18	625.38	593.52	857.79	692.23	144.26	83.29	8.75231e+07	6.64212e+07	8.20142e+07	8.32652e+07	8.21997e+07	80284664	8.06432e+06	3.60647e+06	1.5964e+07	1.65069e+07	2.38289e+07	1.87666e+07	4.39247e+06	2.53599e+06	924	3-hydroxyisobutyrate dehydrogenase	NA	K00020	Amino acid metabolism	Amino acid metabolism	00280 Valine, leucine and isoleucine degradation	I	COG2084	Shikimate_DH
LFTS_00463	388.45	294.55	293.63	325.54	54.48	31.45	721.71	592.79	657.25	91.16	64.46	NA	NA	NA	NA	NA	NA	NA	NA	NA	NA	NA	NA	NA	NA	NA	NA	NA	NA	NA	NA	NA	NA	NA	NA	NA	NA	NA	NA	576	peroxiredoxin Q/BCP	Oxidative stress response	K03564	NA	Metabolism of cofactors and vitamins	00730 Thiamine metabolism	O	COG1225	AhpC-TSA
LFTS_00464	66.28	48.99	37.62	50.96	14.43	8.33	67.65	53.7	60.68	9.87	6.98	NA	NA	NA	NA	NA	NA	NA	NA	NA	NA	NA	NA	NA	NA	NA	NA	NA	NA	NA	NA	NA	NA	NA	NA	NA	NA	NA	NA	888	putative iron-dependent peroxidase	Oxidative stress response	K07223	NA	Lipid metabolism	00564 Glycerophospholipid metabolism	P	COG2837	NA
LFTS_00465	124.35	100.1	87.58	104.01	18.69	10.79	93.79	74.35	84.07	13.75	9.72	NA	NA	NA	NA	NA	NA	NA	NA	NA	NA	NA	NA	NA	NA	NA	NA	NA	NA	NA	NA	NA	NA	NA	NA	NA	NA	NA	NA	447	hypothetical protein	NA	K06929	NA	Lipid metabolism	00564 Glycerophospholipid metabolism	R	COG1832	NA
LFTS_00466	119.83	100.38	98.78	106.33	11.72	6.77	109.6	93.06	101.33	11.7	8.27	NA	NA	NA	NA	NA	NA	NA	NA	NA	NA	NA	NA	NA	NA	NA	NA	NA	NA	NA	NA	NA	NA	NA	NA	NA	NA	NA	NA	1263	Fe-S oxidoreductase	NA	K00113	Lipid metabolism	Lipid metabolism	00564 Glycerophospholipid metabolism	C	COG0247	CCG
LFTS_00467	315.34	249	280.33	281.56	33.18	19.16	252.8	223.96	238.38	20.39	14.42	767.34	1359.36	826.25	1255.26	1010.45	1043.73	259.41	116.01	1120.69	1291.89	1110.71	1174.43	101.84	58.8	3.0732e+07	5.66538e+07	3.35649e+07	5.09631e+07	3.94609e+07	4.2275e+07	1.11721e+07	4.99629e+06	2.86079e+07	3.59301e+07	3.0855e+07	3.17977e+07	3.75103e+06	2.16566e+06	594	hypothetical protein	NA	NA	NA	NA	NA	NA	NA	NA
LFTS_00468	152.12	126.62	116.59	131.78	18.32	10.57	121.92	92.56	107.24	20.76	14.68	NA	NA	NA	NA	NA	NA	NA	NA	NA	NA	NA	NA	NA	NA	NA	NA	NA	NA	NA	NA	NA	NA	NA	NA	NA	NA	NA	NA	1173	cysteine desulfurase	NA	K04487	Metabolism of cofactors and vitamins; Folding, sorting and degradation	Metabolism of cofactors and vitamins	00730 Thiamine metabolism	E	COG1104	Aminotran_5
LFTS_00469	126.54	111.55	111.15	116.41	8.77	5.07	108.81	90.1	99.45	13.23	9.36	913.25	754.64	801.86	1109.71	1067.37	929.37	157.02	70.22	866.57	918.27	1529.65	1104.83	368.81	212.93	3.65759e+07	3.14509e+07	3.25741e+07	4.50539e+07	4.1684e+07	3.74678e+07	5.83679e+06	2.61029e+06	2.21209e+07	25539023	4.24929e+07	3.0051e+07	1.09098e+07	6.29875e+06	897	NADH dehydrogenase	NA	K00329	Energy metabolism	Energy metabolism	00190 Oxidative phosphorylation		NA	3Beta_HSD
LFTS_00472	1460	1444.08	1601.31	1501.8	86.55	49.97	2099.77	1071.84	1585.8	726.86	513.97	NA	NA	NA	NA	NA	NA	NA	NA	NA	NA	NA	NA	NA	NA	NA	NA	NA	NA	NA	NA	NA	NA	NA	NA	NA	NA	NA	NA	207	putative cobalt transporter subunit (CbtB)	NA	NA	NA	NA	NA	NA	NA	CbtB
LFTS_00473	911.65	761.07	846.05	839.59	75.5	43.59	1067.9	762.06	914.98	216.26	152.92	NA	NA	NA	NA	NA	NA	NA	NA	NA	NA	NA	NA	NA	NA	NA	NA	NA	NA	NA	NA	NA	NA	NA	NA	NA	NA	NA	NA	414	monothiol glutaredoxin	Oxidative stress response	K07390	NA	Translation	00970 Aminoacyl-tRNA biosynthesis	O	COG0278	NA
LFTS_00474	74.23	88.65	82.18	81.68	7.22	4.17	134.83	117.47	126.15	12.28	8.68	NA	NA	NA	NA	NA	NA	NA	NA	NA	NA	NA	NA	NA	NA	NA	NA	NA	NA	NA	NA	NA	NA	NA	NA	NA	NA	NA	NA	1353	MoxR-like ATPase	NA	K04748	NA	Translation	00970 Aminoacyl-tRNA biosynthesis	R	COG0714	CbbQ_C
LFTS_00475	55.85	57.42	52.01	55.09	2.78	1.61	87.39	78.14	82.76	6.54	4.63	NA	NA	NA	NA	NA	NA	NA	NA	NA	NA	NA	NA	NA	NA	NA	NA	NA	NA	NA	NA	NA	NA	NA	NA	NA	NA	NA	NA	1656	hypothetical protein	NA	NA	NA	NA	NA	NA	NA	NA
LFTS_00476	123.32	119.16	136.27	126.25	8.93	5.15	154.68	136.54	145.61	12.83	9.07	NA	NA	NA	NA	NA	NA	NA	NA	NA	NA	NA	NA	NA	NA	NA	NA	NA	NA	NA	NA	NA	NA	NA	NA	NA	NA	NA	NA	678	hypothetical protein	NA	NA	NA	NA	NA	NA	NA	NA
LFTS_00477	213.46	130.31	161.84	168.54	41.98	24.24	178.75	119.74	149.24	41.72	29.5	900.62	678.67	964.43	1072.27	1077.92	938.78	163.52	73.13	186.15	47.04	90.61	107.93	71.16	41.08	3.60701e+07	2.82849e+07	3.9178e+07	4.3534e+07	4.2096e+07	3.78326e+07	6.05717e+06	2.70885e+06	4.75189e+06	1.3082e+06	2.51699e+06	2.85903e+06	1.74714e+06	1.00871e+06	558	peptide-methionine (S)-S-oxide reductase	NA	K07304	NA	Translation	00970 Aminoacyl-tRNA biosynthesis	O	COG0225	NA
LFTS_00478	54.36	38	49.42	47.26	8.39	4.84	66.3	57.2	61.75	6.44	4.55	NA	NA	NA	NA	NA	NA	NA	NA	NA	NA	NA	NA	NA	NA	NA	NA	NA	NA	NA	NA	NA	NA	NA	NA	NA	NA	NA	NA	507	hypothetical protein	NA	K01850	Overview; Amino acid metabolism	Overview	01230 Biosynthesis of amino acids		NA	NA
LFTS_00479	8.86	7.66	9.41	8.64	0.89	0.52	34.43	28.28	31.35	4.35	3.07	NA	NA	NA	NA	NA	NA	NA	NA	NA	NA	NA	NA	NA	NA	NA	NA	NA	NA	NA	NA	NA	NA	NA	NA	NA	NA	NA	NA	2109	diguanylate cyclase (GGDEF) domain-containing protein	Genes encoding proteins with EAL and GGDEF domains	K14051	Cellular community - prokaryotes	Cellular community - prokaryotes	02024 Quorum sensing	T	COG2199;COG2200;COG2202	Porin_3
LFTS_00480	580.69	521.39	456.44	519.51	62.15	35.88	341.79	272.79	307.29	48.79	34.5	NA	NA	NA	NA	NA	NA	NA	NA	NA	NA	NA	NA	NA	NA	NA	NA	NA	NA	NA	NA	NA	NA	NA	NA	NA	NA	NA	NA	621	hypothetical protein	NA	NA	NA	NA	NA	NA	NA	NA
LFTS_00481	323.57	265.42	320.81	303.27	32.81	18.94	301.44	250.42	275.93	36.07	25.51	NA	NA	NA	NA	NA	NA	NA	NA	NA	NA	NA	NA	NA	NA	NA	NA	NA	NA	NA	NA	NA	NA	NA	NA	NA	NA	NA	NA	192	Proteolipid membrane potential modulator	NA	NA	NA	NA	NA	NA	NA	NA
LFTS_00482	215.89	192.65	171.08	193.21	22.41	12.94	126.23	102.39	114.31	16.85	11.92	NA	NA	NA	NA	NA	NA	NA	NA	NA	NA	NA	NA	NA	NA	NA	NA	NA	NA	NA	NA	NA	NA	NA	NA	NA	NA	NA	NA	1071	hypothetical protein	NA	NA	NA	NA	NA	NA	NA	NA
LFTS_00483	116.06	95.91	95.86	102.61	11.65	6.72	81.49	77.74	79.61	2.65	1.88	NA	NA	NA	NA	NA	NA	NA	NA	NA	NA	NA	NA	NA	NA	NA	NA	NA	NA	NA	NA	NA	NA	NA	NA	NA	NA	NA	NA	648	hypothetical protein	NA	K14998	NA	Overview	01210 2-Oxocarboxylic acid metabolism	O	COG3346	NA
LFTS_00485	56.19	43.37	49.85	49.8	6.41	3.7	55.9	35.18	45.54	14.65	10.36	NA	NA	NA	NA	NA	NA	NA	NA	NA	NA	NA	NA	NA	NA	NA	NA	NA	NA	NA	NA	NA	NA	NA	NA	NA	NA	NA	NA	1089	putative PurR-regulated permease PerM	NA	K06143	NA	Metabolism of terpenoids and polyketides	00523 Polyketide sugar unit biosynthesis	V	COG4452	CreD
LFTS_00486	448.48	245.81	359.66	351.32	101.59	58.66	424.01	294.1	359.05	91.86	64.95	856.2	1009.27	779.85	1313.75	956.95	983.21	205.01	91.68	1497.43	815.94	525.35	946.24	498.97	288.08	3.42911e+07	4.2063e+07	3.168e+07	5.3338e+07	3.73719e+07	3.97488e+07	8.52296e+06	3.81158e+06	3.82249e+07	2.26929e+07	1.4594e+07	2.51706e+07	1.20087e+07	6.93324e+06	627	3-isopropylmalate/(R)-2-methylmalate dehydratase small subunit	NA	K01704	Amino acid metabolism; Overview; Carbohydrate metabolism	Overview	01210 2-Oxocarboxylic acid metabolism	E	COG0066	NA
LFTS_00487	154.03	108.02	107.91	123.32	26.6	15.36	181.64	124.28	152.96	40.56	28.68	881.94	1488.19	1344.22	1366.21	1383.05	1292.72	236.2	105.63	229.11	357.55	198.04	261.57	84.56	48.82	3.53219e+07	6.2023e+07	5.46061e+07	5.54679e+07	5.40121e+07	5.22862e+07	1.00134e+07	4.47815e+06	5.8486e+06	9.94431e+06	5.50141e+06	7.09811e+06	2.47099e+06	1.42663e+06	1398	3-isopropylmalate dehydratase, large subunit	NA	K01702	Amino acid metabolism; Overview	Overview	01210 2-Oxocarboxylic acid metabolism	E	COG0065;COG0066	NA
LFTS_00488	181.36	156.23	155.05	164.21	14.86	8.58	132.64	104.94	118.79	19.59	13.85	319.97	452.94	687.59	663.11	484.75	521.67	153.54	68.67	87.4	85.59	28.57	67.19	33.45	19.31	1.2815e+07	1.88771e+07	2.79321e+07	2.6922e+07	1.8931e+07	2.10954e+07	6.30198e+06	2.81833e+06	2.23109e+06	2.3804e+06	793780	1.80176e+06	876119	505828	1074	dTDP-glucose 4,6-dehydratase	Extracellular polysaccharide production and export	K01710	Biosynthesis of other secondary metabolites; Metabolism of terpenoids and polyketides	Metabolism of terpenoids and polyketides	00523 Polyketide sugar unit biosynthesis	M	COG1088	RmlD_sub_bind
LFTS_00489	155.18	145.7	126.44	142.44	14.65	8.46	125.02	110.39	117.7	10.34	7.31	NA	NA	NA	NA	NA	NA	NA	NA	NA	NA	NA	NA	NA	NA	NA	NA	NA	NA	NA	NA	NA	NA	NA	NA	NA	NA	NA	NA	900	Glucose-1-phosphate thymidylyltransferase	Extracellular polysaccharide production and export	K00973	Biosynthesis of other secondary metabolites; Metabolism of terpenoids and polyketides	Metabolism of terpenoids and polyketides	00523 Polyketide sugar unit biosynthesis	M	COG1209	NTP_transferase
LFTS_00490	126.93	157.62	140.9	141.82	15.36	8.87	144.37	129.53	136.95	10.5	7.42	NA	NA	NA	NA	NA	NA	NA	NA	NA	NA	NA	NA	NA	NA	NA	NA	NA	NA	NA	NA	NA	NA	NA	NA	NA	NA	NA	NA	552	dTDP-4-dehydrorhamnose 3,5-epimerase	Extracellular polysaccharide production and export	K01790	Biosynthesis of other secondary metabolites; Metabolism of terpenoids and polyketides	Metabolism of terpenoids and polyketides	00523 Polyketide sugar unit biosynthesis	M	COG1898	NA
LFTS_00491	110.38	113.79	88.63	104.27	13.65	7.88	98.85	68.97	83.91	21.13	14.94	NA	NA	NA	NA	NA	NA	NA	NA	NA	NA	NA	NA	NA	NA	NA	NA	NA	NA	NA	NA	NA	NA	NA	NA	NA	NA	NA	NA	1278	MFS transporter, MHS family, proline/betaine transporter	NA	K03762	NA	Metabolism of cofactors and vitamins	00790 Folate biosynthesis	GEPR	COG0477	NA
LFTS_00492	168.97	145.07	148.2	154.08	12.99	7.5	185.08	141.41	163.24	30.88	21.84	NA	NA	NA	NA	NA	NA	NA	NA	NA	NA	NA	NA	NA	NA	NA	NA	NA	NA	NA	NA	NA	NA	NA	NA	NA	NA	NA	NA	951	Sel1 repeat-containing protein	Extracellular polysaccharide production and export	K07126	NA	Translation	03010 Ribosome	T	COG0790	Sel1
LFTS_00493	173.58	141.99	129.83	148.47	22.58	13.04	205.76	169.09	187.43	25.93	18.34	NA	NA	NA	NA	NA	NA	NA	NA	NA	NA	NA	NA	NA	NA	NA	NA	NA	NA	NA	NA	NA	NA	NA	NA	NA	NA	NA	NA	2718	PAS domain S-box-containing protein/diguanylate cyclase (GGDEF) domain-containing protein	Genes encoding proteins with EAL and GGDEF domains	K14051	Cellular community - prokaryotes	Cellular community - prokaryotes	02024 Quorum sensing	T	COG2199;COG2200;COG2202	NA
LFTS_00494	100.17	68.61	66.5	78.42	18.86	10.89	133.52	86.64	110.08	33.15	23.44	NA	NA	NA	NA	NA	NA	NA	NA	NA	NA	NA	NA	NA	NA	NA	NA	NA	NA	NA	NA	NA	NA	NA	NA	NA	NA	NA	NA	471	phosphohistidine phosphatase, SixA	NA	K08296	NA	Carbohydrate metabolism	00500 Starch and sucrose metabolism	T	COG2062	NA
LFTS_00495	252.59	127.55	164.88	181.68	64.19	37.06	117.07	76.84	96.96	28.45	20.12	4222.45	4271.43	4074.06	3416.53	3856.82	3968.26	348.05	155.65	4127.02	1112.9	650.51	1963.48	1887.89	1089.98	1.6911e+08	1.78019e+08	1.655e+08	1.3871e+08	1.5062e+08	1.60392e+08	1.56398e+07	6.99435e+06	1.0535e+08	3.0952e+07	1.8071e+07	5.14578e+07	4.71146e+07	2.72016e+07	1374	glutamate decarboxylase	Proton consuming reactions	K01580	Metabolism of other amino acids; Cellular community - prokaryotes; Amino acid metabolism; Carbohydrate metabolism; Nervous system; Endocrine and metabolic diseases	Carbohydrate metabolism	00650 Butanoate metabolism	E	COG0076	Pyridoxal_deC
LFTS_00496	121.1	81.37	72.16	91.54	26.01	15.02	88.66	68.51	78.59	14.25	10.07	1512.55	1584.77	1124.42	1349.83	1274.42	1369.2	184.59	82.55	150.69	116.36	195.54	154.2	39.7	22.92	6.0578e+07	6.60479e+07	4.56772e+07	5.48029e+07	4.97699e+07	5.53752e+07	8.16662e+06	3.65222e+06	3.84659e+06	3.23629e+06	5.43199e+06	4.17163e+06	1.13336e+06	654347	1917	maltooligosyl trehalose hydrolase	NA	K01236	Carbohydrate metabolism	Carbohydrate metabolism	00500 Starch and sucrose metabolism	G	COG0296	Alpha-amylase
LFTS_00497	123.63	82.78	71.87	92.76	27.28	15.75	75.46	65.07	70.27	7.34	5.19	NA	NA	NA	NA	NA	NA	NA	NA	NA	NA	NA	NA	NA	NA	NA	NA	NA	NA	NA	NA	NA	NA	NA	NA	NA	NA	NA	NA	2898	maltooligosyl trehalose synthase	NA	K06044	Carbohydrate metabolism	Carbohydrate metabolism	00500 Starch and sucrose metabolism	G	COG3280	Alpha-amylase
LFTS_00498	206.58	116.04	135.58	152.73	47.65	27.51	107.16	87.28	97.22	14.06	9.94	445.14	573.99	427.25	316.68	599.88	472.59	115.76	51.77	122.52	151.95	174.75	149.74	26.19	15.12	1.7828e+07	2.39221e+07	1.7356e+07	1.2857e+07	2.3427e+07	1.9078e+07	4.62623e+06	2.06891e+06	3.1275e+06	4.226e+06	4.8545e+06	4.06933e+06	874090	504656	1671	maltose alpha-D-glucosyltransferase/ alpha-amylase	NA	K05343	Carbohydrate metabolism	Carbohydrate metabolism	00500 Starch and sucrose metabolism	G	COG0366	Alpha-amylase
LFTS_00499	261.92	143.9	169.03	191.61	62.17	35.89	138.53	116.08	127.3	15.87	11.22	864.74	1049.75	1074.81	1090.87	1090.24	1034.08	96.13	42.99	345.53	163.45	121.39	210.13	119.13	68.78	3.46329e+07	4.375e+07	4.36622e+07	4.42892e+07	4.2577e+07	4.17822e+07	4.04461e+06	1.8088e+06	8.82032e+06	4.54601e+06	3.3722e+06	5.57951e+06	2.86733e+06	1.65546e+06	1680	maltose alpha-D-glucosyltransferase/ alpha-amylase	NA	K05343	Carbohydrate metabolism	Carbohydrate metabolism	00500 Starch and sucrose metabolism	G	COG0366	Alpha-amylase
LFTS_00500	426.23	237.1	224.81	296.05	112.91	65.19	293.98	235.36	264.67	41.45	29.31	NA	NA	NA	NA	NA	NA	NA	NA	NA	NA	NA	NA	NA	NA	NA	NA	NA	NA	NA	NA	NA	NA	NA	NA	NA	NA	NA	NA	1017	Fatty acid desaturase	NA	K10255	Signal transduction	Signal transduction	02020 Two-component system	I	COG3239	NA
LFTS_00501	208.41	155.77	174.9	179.69	26.65	15.38	151.5	113.98	132.74	26.53	18.76	524.56	918.86	486.1	636.11	531.87	619.5	176.34	78.86	223.55	264	253.49	247.02	20.99	12.12	2.10089e+07	3.82949e+07	1.9747e+07	2.5826e+07	2.0771e+07	2.51296e+07	7.72593e+06	3.45514e+06	5.7066e+06	7.3425e+06	7.04188e+06	6.69699e+06	870778	502744	1161	diguanylate cyclase (GGDEF) domain-containing protein	Putative diguanylate cyclases (GGDEF domain-containing proteins)	K13069	NA	Signal transduction	02020 Two-component system	T	COG2199	NA
LFTS_00502	31.03	22.85	24.77	26.22	4.28	2.47	34.8	34.69	34.75	0.07	0.05	NA	NA	NA	NA	NA	NA	NA	NA	NA	NA	NA	NA	NA	NA	NA	NA	NA	NA	NA	NA	NA	NA	NA	NA	NA	NA	NA	NA	843	PEP-CTERM protein-sorting domain-containing protein	NA	K02568	Energy metabolism	Energy metabolism	00910 Nitrogen metabolism	CP	COG3043	NA
LFTS_00503	413.98	417.57	430.66	420.74	8.78	5.07	539.13	481.33	510.23	40.87	28.9	NA	NA	NA	NA	NA	NA	NA	NA	NA	NA	NA	NA	NA	NA	NA	NA	NA	NA	NA	NA	NA	NA	NA	NA	NA	NA	NA	NA	1143	two-component system, cell cycle response regulator	Putative diguanylate cyclases (GGDEF domain-containing proteins)	K13590	Cell growth and death	Cell growth and death	04112 Cell cycle - Caulobacter	T	COG2199	SlyX
LFTS_00504	21.3	29.31	24.62	25.08	4.03	2.33	53.24	47.87	50.55	3.8	2.68	NA	NA	NA	NA	NA	NA	NA	NA	NA	NA	NA	NA	NA	NA	NA	NA	NA	NA	NA	NA	NA	NA	NA	NA	NA	NA	NA	NA	636	GGDEF domain-containing protein, diguanylate cyclase (c-di-GMP synthetase) or its enzymatically inactive variants	Putative diguanylate cyclases (GGDEF domain-containing proteins)	K13591	Cell growth and death	Cell growth and death	04112 Cell cycle - Caulobacter	TK	COG3706	NA
LFTS_00505	190.64	75.81	95.65	120.7	61.38	35.44	119.5	88.42	103.96	21.98	15.54	1491.95	2857.24	1362.53	1270.11	2026.17	1801.6	658.78	294.61	72.83	144.49	107.66	108.33	35.83	20.69	5.97531e+07	1.1908e+08	5.535e+07	5.15661e+07	7.91277e+07	7.29755e+07	2.78718e+07	1.24647e+07	1.8591e+06	4.01848e+06	2.9908e+06	2.95613e+06	1.08011e+06	623603	1992	alpha-1,4-glucan:maltose-1-phosphate maltosyltransferase	NA	K16147	Carbohydrate metabolism	Carbohydrate metabolism	00500 Starch and sucrose metabolism	G	COG0366	Alpha-amylase
LFTS_00506	115.59	62.07	68.74	82.13	29.17	16.84	86	63.74	74.87	15.74	11.13	NA	NA	NA	NA	NA	NA	NA	NA	NA	NA	NA	NA	NA	NA	NA	NA	NA	NA	NA	NA	NA	NA	NA	NA	NA	NA	NA	NA	1572	maltose alpha-D-glucosyltransferase/ alpha-amylase	NA	K16146	Carbohydrate metabolism	Carbohydrate metabolism	00500 Starch and sucrose metabolism	G	COG3281	NA
LFTS_00507	288.59	144.65	148.5	193.91	82.01	47.35	167.31	123.56	145.43	30.93	21.87	2288.75	3270.88	2931.84	2845.34	2590.07	2785.38	369.3	165.16	1453.56	1602.8	1018.09	1358.15	303.81	175.4	9.16651e+07	1.3632e+08	1.191e+08	1.1552e+08	1.0115e+08	1.12751e+08	1.7195e+07	7.68982e+06	3.7105e+07	4.45771e+07	2.8282e+07	3.66547e+07	8.15689e+06	4.70938e+06	1044	putative zinc-type alcohol dehydrogenase-like protein	NA	K13979	NA	Carbohydrate metabolism	00500 Starch and sucrose metabolism	G	COG1064	ADH_N
LFTS_00508	74.8	60.93	40.94	58.89	17.02	9.83	70.9	64.15	67.53	4.77	3.37	NA	NA	NA	NA	NA	NA	NA	NA	NA	NA	NA	NA	NA	NA	NA	NA	NA	NA	NA	NA	NA	NA	NA	NA	NA	NA	NA	NA	306	hypothetical protein	NA	NA	NA	NA	NA	NA	NA	NA
LFTS_00509	247.97	203.32	209.45	220.25	24.21	13.98	146	108.88	127.44	26.25	18.56	NA	NA	NA	NA	NA	NA	NA	NA	NA	NA	NA	NA	NA	NA	NA	NA	NA	NA	NA	NA	NA	NA	NA	NA	NA	NA	NA	NA	324	putative membrane protein	NA	K00389	NA	Replication and repair	03030 DNA replication	S	COG2149	NA
LFTS_00510	123.31	143.9	141.89	136.36	11.35	6.55	152.24	127.85	140.05	17.25	12.2	NA	NA	NA	NA	NA	NA	NA	NA	NA	NA	NA	NA	NA	NA	NA	NA	NA	NA	NA	NA	NA	NA	NA	NA	NA	NA	NA	NA	894	PAS domain S-box-containing protein/diguanylate cyclase (GGDEF) domain-containing protein	Putative diguanylate cyclases (GGDEF domain-containing proteins)	NA	NA	NA	NA	NA	NA	NA
LFTS_00511	41.42	44.87	40.71	42.33	2.22	1.28	44.42	41.45	42.94	2.1	1.48	NA	NA	NA	NA	NA	NA	NA	NA	NA	NA	NA	NA	NA	NA	NA	NA	NA	NA	NA	NA	NA	NA	NA	NA	NA	NA	NA	NA	2244	PAS domain S-box-containing protein/diguanylate cyclase (GGDEF) domain-containing protein	Putative diguanylate cyclases (GGDEF domain-containing proteins)	K13069	NA	Signal transduction	02020 Two-component system	T	COG2199	NA
LFTS_00512	139.52	102.55	116.72	119.6	18.65	10.77	167.87	122.26	145.06	32.25	22.8	NA	NA	NA	NA	NA	NA	NA	NA	NA	NA	NA	NA	NA	NA	NA	NA	NA	NA	NA	NA	NA	NA	NA	NA	NA	NA	NA	NA	1212	Rhodopirellula transposase DDE domain-containing protein	NA	K07499	NA	Signal transduction	02020 Two-component system	X	COG3415	NA
LFTS_00513	193.39	158.34	159.59	170.44	19.89	11.48	444.81	406	425.4	27.44	19.4	NA	NA	NA	NA	NA	NA	NA	NA	NA	NA	NA	NA	NA	NA	NA	NA	NA	NA	NA	NA	NA	NA	NA	NA	NA	NA	NA	NA	471	hypothetical protein	NA	NA	NA	NA	NA	NA	NA	NA
LFTS_00514	3292.63	1570.32	1771.64	2211.53	941.66	543.67	2392.83	2299.72	2346.28	65.84	46.55	NA	NA	NA	NA	NA	NA	NA	NA	NA	NA	NA	NA	NA	NA	NA	NA	NA	NA	NA	NA	NA	NA	NA	NA	NA	NA	NA	NA	858	DSF synthase	Quorum sensing	K13816	Cellular community - prokaryotes; Signal transduction	Signal transduction	02020 Two-component system	I	COG1024	NA
LFTS_00515	52.3	59.19	70.54	60.68	9.21	5.32	77.71	55.6	66.65	15.64	11.06	NA	NA	NA	NA	NA	NA	NA	NA	NA	NA	NA	NA	NA	NA	NA	NA	NA	NA	NA	NA	NA	NA	NA	NA	NA	NA	NA	NA	777	Hpt domain-containing protein	Quorum sensing	K10715	Cellular community - prokaryotes; Signal transduction	Signal transduction	02020 Two-component system	T	COG0642;COG0784	Response_reg
LFTS_00516	167.8	175.66	189.87	177.78	11.19	6.46	232.52	194	213.26	27.24	19.26	NA	NA	NA	NA	NA	NA	NA	NA	NA	NA	NA	NA	NA	NA	NA	NA	NA	NA	NA	NA	NA	NA	NA	NA	NA	NA	NA	NA	1776	Signal transduction histidine kinase	Quorum sensing	K10715	Cellular community - prokaryotes; Signal transduction	Signal transduction	02020 Two-component system	T	COG0642;COG0784	NA
LFTS_00517	488.59	402.22	468.92	453.24	45.27	26.14	610.4	564.33	587.36	32.58	23.03	140.78	447.32	242.65	275.72	413.36	303.97	126.2	56.44	69.14	82.31	85.92	79.12	8.83	5.1	5.63811e+06	1.8643e+07	9.85729e+06	1.1194e+07	1.61429e+07	1.22951e+07	5.1617e+06	2.30838e+06	1.76491e+06	2.2891e+06	2.38681e+06	2.14694e+06	334437	193087	1131	two-component system, response regulator RpfG	Quorum sensing	K13815	Cellular community - prokaryotes; Signal transduction	Signal transduction	02020 Two-component system	T	COG3437	Response_reg
LFTS_00518	10.74	8.04	11.25	10.01	1.73	1	30.91	32.79	31.85	1.33	0.94	NA	NA	NA	NA	NA	NA	NA	NA	NA	NA	NA	NA	NA	NA	NA	NA	NA	NA	NA	NA	NA	NA	NA	NA	NA	NA	NA	NA	696	PEP-CTERM protein-sorting domain-containing protein	NA	NA	NA	NA	NA	NA	NA	NA
LFTS_00519	16.83	37.09	43.5	32.47	13.92	8.04	254.44	296.26	275.35	29.57	20.91	NA	NA	NA	NA	NA	NA	NA	NA	NA	NA	NA	NA	NA	NA	NA	NA	NA	NA	NA	NA	NA	NA	NA	NA	NA	NA	NA	NA	888	PEP-CTERM protein-sorting domain-containing protein	NA	NA	NA	NA	NA	NA	NA	NA
LFTS_00520	44	42.58	49.52	45.37	3.67	2.12	64.98	66.99	65.99	1.42	1.01	NA	NA	NA	NA	NA	NA	NA	NA	NA	NA	NA	NA	NA	NA	NA	NA	NA	NA	NA	NA	NA	NA	NA	NA	NA	NA	NA	NA	1518	Lactonase, 7-bladed beta-propeller	NA	K07404	Carbohydrate metabolism; Overview	Overview	01200 Carbon metabolism	G	COG2706	Lactonase
LFTS_00521	6.49	8.83	9.03	8.12	1.41	0.81	24.51	28.51	26.51	2.83	2	NA	NA	NA	NA	NA	NA	NA	NA	NA	NA	NA	NA	NA	NA	NA	NA	NA	NA	NA	NA	NA	NA	NA	NA	NA	NA	NA	NA	3237	Tfp pilus assembly protein PilF	NA	K02656	NA	Overview	01200 Carbon metabolism	NW	COG3063	SHNi-TPR
LFTS_00522	0	4.23	0	1.41	2.44	1.41	4.57	4.41	4.49	0.12	0.08	NA	NA	NA	NA	NA	NA	NA	NA	NA	NA	NA	NA	NA	NA	NA	NA	NA	NA	NA	NA	NA	NA	NA	NA	NA	NA	NA	NA	147	hypothetical protein	NA	NA	NA	NA	NA	NA	NA	NA
LFTS_00523	23.68	19.69	31.1	24.82	5.79	3.34	27.89	29.68	28.78	1.27	0.9	NA	NA	NA	NA	NA	NA	NA	NA	NA	NA	NA	NA	NA	NA	NA	NA	NA	NA	NA	NA	NA	NA	NA	NA	NA	NA	NA	NA	789	methyltransferase, FkbM family	NA	NA	NA	NA	NA	NA	NA	NA
LFTS_00524	22.46	21.39	17.4	20.42	2.67	1.54	23.11	19.03	21.07	2.88	2.04	NA	NA	NA	NA	NA	NA	NA	NA	NA	NA	NA	NA	NA	NA	NA	NA	NA	NA	NA	NA	NA	NA	NA	NA	NA	NA	NA	NA	1830	hypothetical protein	NA	K06147	NA	Overview	01200 Carbon metabolism	VO	COG1132;COG2274;COG5265	SMC_N
LFTS_00525	13.49	18.64	21.46	17.87	4.04	2.33	21.93	18.44	20.18	2.47	1.75	NA	NA	NA	NA	NA	NA	NA	NA	NA	NA	NA	NA	NA	NA	NA	NA	NA	NA	NA	NA	NA	NA	NA	NA	NA	NA	NA	NA	900	hypothetical protein	NA	K13018	Carbohydrate metabolism	Carbohydrate metabolism	00520 Amino sugar and nucleotide sugar metabolism	R	COG0110	NA
LFTS_00526	32.06	27.42	41.58	33.69	7.22	4.17	26.59	29.86	28.22	2.31	1.64	NA	NA	NA	NA	NA	NA	NA	NA	NA	NA	NA	NA	NA	NA	NA	NA	NA	NA	NA	NA	NA	NA	NA	NA	NA	NA	NA	NA	816	methyltransferase, FkbM family	NA	NA	NA	NA	NA	NA	NA	NA
LFTS_00527	38.19	23.45	42.68	34.77	10.06	5.81	45.36	43.24	44.3	1.49	1.06	NA	NA	NA	NA	NA	NA	NA	NA	NA	NA	NA	NA	NA	NA	NA	NA	NA	NA	NA	NA	NA	NA	NA	NA	NA	NA	NA	NA	159	hypothetical protein	NA	NA	NA	NA	NA	NA	NA	NA
LFTS_00528	19.11	15.54	18.98	17.88	2.03	1.17	19.54	21.55	20.55	1.42	1.01	NA	NA	NA	NA	NA	NA	NA	NA	NA	NA	NA	NA	NA	NA	NA	NA	NA	NA	NA	NA	NA	NA	NA	NA	NA	NA	NA	NA	1320	Glycosyltransferase involved in cell wall bisynthesis	Extracellular polysaccharide production and export	K08256	NA	Cell motility	02040 Flagellar assembly	M	COG0438	L51_S25_CI-B8
LFTS_00529	23.04	19.3	27.17	23.17	3.94	2.27	22.33	24.94	23.63	1.85	1.3	NA	NA	NA	NA	NA	NA	NA	NA	NA	NA	NA	NA	NA	NA	NA	NA	NA	NA	NA	NA	NA	NA	NA	NA	NA	NA	NA	NA	1095	Glycosyl transferase family 2	Extracellular polysaccharide production and export	K07011	NA	Cell motility	02040 Flagellar assembly	G	COG1216	NA
LFTS_00530	32.73	26.48	28.18	29.13	3.23	1.87	34.09	39.44	36.77	3.79	2.68	NA	NA	NA	NA	NA	NA	NA	NA	NA	NA	NA	NA	NA	NA	NA	NA	NA	NA	NA	NA	NA	NA	NA	NA	NA	NA	NA	NA	1056	Glycosyltransferase involved in cell wall bisynthesis	Extracellular polysaccharide production and export	K07011	NA	Metabolism of terpenoids and polyketides	00523 Polyketide sugar unit biosynthesis	G	COG1216	NA
LFTS_00531	33	28.15	37.83	32.99	4.84	2.79	36.37	45.09	40.73	6.16	4.36	NA	NA	NA	NA	NA	NA	NA	NA	NA	NA	NA	NA	NA	NA	NA	NA	NA	NA	NA	NA	NA	NA	NA	NA	NA	NA	NA	NA	1104	Glycosyltransferase involved in cell wall bisynthesis	Extracellular polysaccharide production and export	K07011	NA	Metabolism of terpenoids and polyketides	00523 Polyketide sugar unit biosynthesis	G	COG1216	RDD
LFTS_00532	21.89	27.8	25.57	25.09	2.98	1.72	30.88	37.2	34.04	4.46	3.16	NA	NA	NA	NA	NA	NA	NA	NA	NA	NA	NA	NA	NA	NA	NA	NA	NA	NA	NA	NA	NA	NA	NA	NA	NA	NA	NA	NA	1878	galactofuranosylgalactofuranosylrhamnosyl-N-acetylglucosaminyl-diphospho-decaprenol beta-1,5/1,6-galactofuranosyltransferase	Extracellular polysaccharide production and export	K07011	NA	Metabolism of terpenoids and polyketides	00523 Polyketide sugar unit biosynthesis	G	COG1216	NA
LFTS_00533	8.9	11.54	14.03	11.49	2.56	1.48	18.91	20.07	19.49	0.82	0.58	NA	NA	NA	NA	NA	NA	NA	NA	NA	NA	NA	NA	NA	NA	NA	NA	NA	NA	NA	NA	NA	NA	NA	NA	NA	NA	NA	NA	2046	hypothetical protein	NA	NA	NA	NA	NA	NA	NA	NA
LFTS_00534	5.28	3.07	4.06	4.14	1.11	0.64	16.66	24.28	20.47	5.39	3.81	NA	NA	NA	NA	NA	NA	NA	NA	NA	NA	NA	NA	NA	NA	NA	NA	NA	NA	NA	NA	NA	NA	NA	NA	NA	NA	NA	NA	1416	two-component system, NtrC family, response regulator	Nitrate/nitrite regulation	K02481	NA	Cell motility	02040 Flagellar assembly	T	COG2204	Sigma54_activat
LFTS_00535	3.27	10.44	2.92	5.55	4.25	2.45	20.29	37.33	28.81	12.05	8.52	NA	NA	NA	NA	NA	NA	NA	NA	NA	NA	NA	NA	NA	NA	NA	NA	NA	NA	NA	NA	NA	NA	NA	NA	NA	NA	NA	NA	714	EpsI family protein	Extracellular polysaccharide production and export	NA	NA	NA	NA	NA	NA	NA
LFTS_00536	5.06	8.23	1.88	5.06	3.17	1.83	19.71	23.02	21.37	2.34	1.66	NA	NA	NA	NA	NA	NA	NA	NA	NA	NA	NA	NA	NA	NA	NA	NA	NA	NA	NA	NA	NA	NA	NA	NA	NA	NA	NA	NA	831	exosortase	Extracellular polysaccharide production and export	NA	NA	NA	NA	NA	NA	NA
LFTS_00537	5.06	11.43	6.21	7.57	3.4	1.96	26.92	24.27	25.59	1.88	1.33	1089.63	1475.46	1509.99	1524.13	1472.92	1414.42	182.9	81.79	950.6	1771.63	1061.11	1261.12	445.56	257.25	4.36401e+07	6.14922e+07	6.13402e+07	6.18791e+07	5.7522e+07	5.71747e+07	7.76903e+06	3.47441e+06	2.42659e+07	4.92729e+07	2.94771e+07	3.43386e+07	1.31933e+07	7.61714e+06	924	UTP--glucose-1-phosphate uridylyltransferase	Extracellular polysaccharide production and export	K00973	Biosynthesis of other secondary metabolites; Metabolism of terpenoids and polyketides	Metabolism of terpenoids and polyketides	00523 Polyketide sugar unit biosynthesis	M	COG1209	NTP_transferase
LFTS_00538	18.01	9.86	18.15	15.34	4.74	2.74	14.64	11.34	12.99	2.34	1.65	NA	NA	NA	NA	NA	NA	NA	NA	NA	NA	NA	NA	NA	NA	NA	NA	NA	NA	NA	NA	NA	NA	NA	NA	NA	NA	NA	NA	1323	putative PEP-CTERM system histidine kinase	Extracellular polysaccharide production and export	K00936	NA	Metabolism of terpenoids and polyketides	00523 Polyketide sugar unit biosynthesis		NA	NA
LFTS_00539	36.83	26.73	29.31	30.96	5.25	3.03	25.7	18.33	22.02	5.21	3.68	NA	NA	NA	NA	NA	NA	NA	NA	NA	NA	NA	NA	NA	NA	NA	NA	NA	NA	NA	NA	NA	NA	NA	NA	NA	NA	NA	NA	837	putative PEP-CTERM system histidine kinase	Extracellular polysaccharide production and export	NA	NA	NA	NA	NA	NA	NA
LFTS_00540	12.74	16.95	18.98	16.22	3.18	1.84	24.32	22.5	23.41	1.29	0.91	NA	NA	NA	NA	NA	NA	NA	NA	NA	NA	NA	NA	NA	NA	NA	NA	NA	NA	NA	NA	NA	NA	NA	NA	NA	NA	NA	NA	990	Glycosyltransferase, GT2 family	Extracellular polysaccharide production and export	K07011	NA	Cell motility	02030 Bacterial chemotaxis	G	COG1216	NA
LFTS_00541	30.49	24.59	26.85	27.31	2.98	1.72	40.68	35.04	37.86	3.99	2.82	NA	NA	NA	NA	NA	NA	NA	NA	NA	NA	NA	NA	NA	NA	NA	NA	NA	NA	NA	NA	NA	NA	NA	NA	NA	NA	NA	NA	1011	Glycosyltransferase involved in cell wall bisynthesis	Extracellular polysaccharide production and export	K00786	NA	Cell motility	02030 Bacterial chemotaxis		NA	NA
LFTS_00542	18.39	12.06	13.32	14.59	3.35	1.94	20.81	19.73	20.27	0.76	0.54	NA	NA	NA	NA	NA	NA	NA	NA	NA	NA	NA	NA	NA	NA	NA	NA	NA	NA	NA	NA	NA	NA	NA	NA	NA	NA	NA	NA	1803	hypothetical protein	NA	NA	NA	NA	NA	NA	NA	NA
LFTS_00543	21.01	17.67	17.95	18.88	1.85	1.07	24.17	19.8	21.99	3.09	2.18	NA	NA	NA	NA	NA	NA	NA	NA	NA	NA	NA	NA	NA	NA	NA	NA	NA	NA	NA	NA	NA	NA	NA	NA	NA	NA	NA	NA	1512	O-antigen ligase	Extracellular polysaccharide production and export	K13009	NA	Cell motility	02030 Bacterial chemotaxis	M	COG3307	O-antigen_lig
LFTS_00544	24.5	20.44	15.31	20.08	4.6	2.66	31.51	25.29	28.4	4.4	3.11	NA	NA	NA	NA	NA	NA	NA	NA	NA	NA	NA	NA	NA	NA	NA	NA	NA	NA	NA	NA	NA	NA	NA	NA	NA	NA	NA	NA	1125	Glycosyltransferase involved in cell wall bisynthesis	Extracellular polysaccharide production and export	K02844	Glycan biosynthesis and metabolism	Glycan biosynthesis and metabolism	00540 Lipopolysaccharide biosynthesis	M	COG0438	NA
LFTS_00545	18.57	16.79	18.09	17.82	0.92	0.53	25.08	21.2	23.14	2.74	1.94	NA	NA	NA	NA	NA	NA	NA	NA	NA	NA	NA	NA	NA	NA	NA	NA	NA	NA	NA	NA	NA	NA	NA	NA	NA	NA	NA	NA	1962	Glycosyltransferase involved in cell wall bisynthesis	Extracellular polysaccharide production and export	K02844	Glycan biosynthesis and metabolism	Glycan biosynthesis and metabolism	00540 Lipopolysaccharide biosynthesis	M	COG0438	Polysacc_deac_1
LFTS_00546	7.1	6.29	3.52	5.64	1.87	1.08	19.08	15.3	17.19	2.67	1.89	NA	NA	NA	NA	NA	NA	NA	NA	NA	NA	NA	NA	NA	NA	NA	NA	NA	NA	NA	NA	NA	NA	NA	NA	NA	NA	NA	NA	1185	Glycosyltransferase involved in cell wall bisynthesis	Extracellular polysaccharide production and export	K13668	NA	Glycan biosynthesis and metabolism	00540 Lipopolysaccharide biosynthesis	M	COG0438	NA
LFTS_00547	11.41	11.39	13.66	12.16	1.31	0.75	22.24	19.26	20.75	2.11	1.49	NA	NA	NA	NA	NA	NA	NA	NA	NA	NA	NA	NA	NA	NA	NA	NA	NA	NA	NA	NA	NA	NA	NA	NA	NA	NA	NA	NA	1146	Glycosyltransferase, catalytic subunit of cellulose synthase and poly-beta-1,6-N-acetylglucosamine synthase	Extracellular polysaccharide production and export	K11936	Cellular community - prokaryotes	Cellular community - prokaryotes	02026 Biofilm formation - Escherichia coli	N	COG1215	NA
LFTS_00548	1.76	2.34	1.31	1.8	0.52	0.3	11.33	10.24	10.79	0.77	0.55	NA	NA	NA	NA	NA	NA	NA	NA	NA	NA	NA	NA	NA	NA	NA	NA	NA	NA	NA	NA	NA	NA	NA	NA	NA	NA	NA	NA	798	Polysaccharide deacetylase	Extracellular polysaccharide production and export	K11931	Cellular community - prokaryotes	Cellular community - prokaryotes	02026 Biofilm formation - Escherichia coli	GM	COG0726	Polysacc_deac_1
LFTS_00549	0.92	2.87	2.07	1.95	0.98	0.56	8.15	8.29	8.22	0.1	0.07	NA	NA	NA	NA	NA	NA	NA	NA	NA	NA	NA	NA	NA	NA	NA	NA	NA	NA	NA	NA	NA	NA	NA	NA	NA	NA	NA	NA	1515	putative phosphohydrolase or phosphomutase, AlkP superfamily	NA	NA	NA	NA	NA	NA	NA	NA
LFTS_00550	2.18	2.9	6.08	3.72	2.08	1.2	18.23	18.18	18.21	0.04	0.03	NA	NA	NA	NA	NA	NA	NA	NA	NA	NA	NA	NA	NA	NA	NA	NA	NA	NA	NA	NA	NA	NA	NA	NA	NA	NA	NA	NA	858	polysaccharide export outer membrane protein	Extracellular polysaccharide production and export	K01991	Cellular community - prokaryotes	Cellular community - prokaryotes	02026 Biofilm formation - Escherichia coli	M	COG1596	Poly_export
LFTS_00551	7.99	7.4	8.54	7.98	0.57	0.33	15.01	14.94	14.97	0.05	0.03	NA	NA	NA	NA	NA	NA	NA	NA	NA	NA	NA	NA	NA	NA	NA	NA	NA	NA	NA	NA	NA	NA	NA	NA	NA	NA	NA	NA	1344	sugar transferase, PEP-CTERM system associated/exopolysaccharide biosynthesis polyprenyl glycosylphosphotransferase	Extracellular polysaccharide production and export	K03606	Cellular community - prokaryotes	Cellular community - prokaryotes	05111 Biofilm formation - Vibrio cholerae	M	COG2148	NA
LFTS_00552	9.89	6.89	7.9	8.23	1.53	0.88	17.04	18.49	17.77	1.02	0.72	NA	NA	NA	NA	NA	NA	NA	NA	NA	NA	NA	NA	NA	NA	NA	NA	NA	NA	NA	NA	NA	NA	NA	NA	NA	NA	NA	NA	1983	tyrosine-protein kinase Etk/Wzc	Extracellular polysaccharide production and export	K00903	NA	Signal transduction	02020 Two-component system	D	COG0489	Wzz
LFTS_00553	19.31	24.09	13.49	18.96	5.31	3.06	21.16	19.18	20.17	1.4	0.99	NA	NA	NA	NA	NA	NA	NA	NA	NA	NA	NA	NA	NA	NA	NA	NA	NA	NA	NA	NA	NA	NA	NA	NA	NA	NA	NA	NA	387	PIN domain nuclease, a component of toxin-antitoxin system (PIN domain)	NA	K07064	NA	Signal transduction	02020 Two-component system	R	COG1848	NA
LFTS_00554	0	2.73	0	0.91	1.57	0.91	4.82	4.81	4.82	0.01	0.01	NA	NA	NA	NA	NA	NA	NA	NA	NA	NA	NA	NA	NA	NA	NA	NA	NA	NA	NA	NA	NA	NA	NA	NA	NA	NA	NA	NA	228	prevent-host-death family protein	NA	NA	NA	NA	NA	NA	NA	RelB_N
LFTS_00555	14.15	42.37	63.27	39.93	24.65	14.23	199.09	241.57	220.33	30.04	21.24	NA	NA	NA	NA	NA	NA	NA	NA	NA	NA	NA	NA	NA	NA	NA	NA	NA	NA	NA	NA	NA	NA	NA	NA	NA	NA	NA	NA	132	hypothetical protein	NA	NA	NA	NA	NA	NA	NA	NA
LFTS_00556	59.89	68.29	89.87	72.68	15.47	8.93	100.29	80.12	90.21	14.26	10.09	NA	NA	NA	NA	NA	NA	NA	NA	NA	NA	NA	NA	NA	NA	NA	NA	NA	NA	NA	NA	NA	NA	NA	NA	NA	NA	NA	NA	273	Putative zinc-finger	NA	NA	NA	NA	NA	NA	NA	zf-HC2
LFTS_00557	42.54	44.85	42.15	43.18	1.46	0.84	62.48	47.09	54.78	10.89	7.7	NA	NA	NA	NA	NA	NA	NA	NA	NA	NA	NA	NA	NA	NA	NA	NA	NA	NA	NA	NA	NA	NA	NA	NA	NA	NA	NA	NA	582	RNA polymerase sigma-70 factor, ECF subfamily	NA	K03088	NA	Cellular community - prokaryotes	02026 Biofilm formation - Escherichia coli	K	COG1595	Sigma70_r2
LFTS_00558	30.33	33.63	29.38	31.11	2.23	1.29	41.8	35.7	38.75	4.32	3.05	NA	NA	NA	NA	NA	NA	NA	NA	NA	NA	NA	NA	NA	NA	NA	NA	NA	NA	NA	NA	NA	NA	NA	NA	NA	NA	NA	NA	462	mercuric ion transport protein	Mercury resistance	NA	NA	NA	NA	NA	NA	NA
LFTS_00559	30.42	23.39	17.77	23.86	6.33	3.66	43.7	37.12	40.41	4.66	3.29	NA	NA	NA	NA	NA	NA	NA	NA	NA	NA	NA	NA	NA	NA	NA	NA	NA	NA	NA	NA	NA	NA	NA	NA	NA	NA	NA	NA	1674	mercuric reductase	Mercury resistance	K00520	NA	Cellular community - prokaryotes	02026 Biofilm formation - Escherichia coli	C	COG1249	Pyr_redox_2
LFTS_00560	109.91	135.56	89.56	111.68	23.05	13.31	198.48	197.35	197.91	0.8	0.56	NA	NA	NA	NA	NA	NA	NA	NA	NA	NA	NA	NA	NA	NA	NA	NA	NA	NA	NA	NA	NA	NA	NA	NA	NA	NA	NA	NA	408	MerR family transcriptional regulator, mercuric resistance operon regulatory protein	Mercury resistance	K08365	NA	Metabolism of cofactors and vitamins	00860 Porphyrin and chlorophyll metabolism	K	COG0789	NA
LFTS_00561	37.86	28.3	34.71	33.62	4.87	2.81	39.35	29.95	34.65	6.65	4.7	NA	NA	NA	NA	NA	NA	NA	NA	NA	NA	NA	NA	NA	NA	NA	NA	NA	NA	NA	NA	NA	NA	NA	NA	NA	NA	NA	NA	1098	Mechanosensitive ion channel	NA	K16052	NA	Metabolism of cofactors and vitamins	00860 Porphyrin and chlorophyll metabolism	M	COG0668	NA
LFTS_00562	37.25	37.31	37.42	37.33	0.09	0.05	40.42	30.36	35.39	7.11	5.03	NA	NA	NA	NA	NA	NA	NA	NA	NA	NA	NA	NA	NA	NA	NA	NA	NA	NA	NA	NA	NA	NA	NA	NA	NA	NA	NA	NA	1116	diguanylate cyclase (GGDEF) domain-containing protein	Putative diguanylate cyclases (GGDEF domain-containing proteins)	K13590	Cell growth and death	Cell growth and death	04112 Cell cycle - Caulobacter	T	COG2199	Oligomerisation
LFTS_00563	582.45	362.52	373.78	439.58	123.85	71.51	118.46	100.88	109.67	12.43	8.79	NA	NA	NA	NA	NA	NA	NA	NA	NA	NA	NA	NA	NA	NA	NA	NA	NA	NA	NA	NA	NA	NA	NA	NA	NA	NA	NA	NA	324	hypothetical protein	NA	NA	NA	NA	NA	NA	NA	NA
LFTS_00564	104.21	102.11	80.83	95.72	12.93	7.47	106.16	82.78	94.47	16.53	11.69	NA	NA	NA	NA	NA	NA	NA	NA	NA	NA	NA	NA	NA	NA	NA	NA	NA	NA	NA	NA	NA	NA	NA	NA	NA	NA	NA	NA	1905	DNA adenine methylase	NA	K06223	Replication and repair	Replication and repair	03430 Mismatch repair	L	COG0338	Tymo_45kd_70kd
LFTS_00565	54.58	48.97	45.39	49.65	4.63	2.67	66.87	47.75	57.31	13.52	9.56	NA	NA	NA	NA	NA	NA	NA	NA	NA	NA	NA	NA	NA	NA	NA	NA	NA	NA	NA	NA	NA	NA	NA	NA	NA	NA	NA	NA	1104	UDP-galactopyranose mutase	Extracellular polysaccharide production and export	K01854	Carbohydrate metabolism	Carbohydrate metabolism	00052 Galactose metabolism	M	COG0562	Pyr_redox
LFTS_00566	40.52	31.5	27.47	33.16	6.68	3.86	35.03	28.17	31.6	4.85	3.43	NA	NA	NA	NA	NA	NA	NA	NA	NA	NA	NA	NA	NA	NA	NA	NA	NA	NA	NA	NA	NA	NA	NA	NA	NA	NA	NA	NA	1026	UDP-glucuronate 4-epimerase	Extracellular polysaccharide production and export	K08679	Carbohydrate metabolism	Carbohydrate metabolism	00520 Amino sugar and nucleotide sugar metabolism	M	COG0451	3Beta_HSD
LFTS_00567	66.43	39.98	46.34	50.92	13.81	7.97	49.19	42.16	45.67	4.97	3.52	NA	NA	NA	NA	NA	NA	NA	NA	NA	NA	NA	NA	NA	NA	NA	NA	NA	NA	NA	NA	NA	NA	NA	NA	NA	NA	NA	NA	3762	AAA ATPase domain-containing protein	NA	K01768	Cell growth and death; Aging; Cellular community - prokaryotes; Nucleotide metabolism	Nucleotide metabolism	00230 Purine metabolism	T	COG2114	RNA_helicase
LFTS_00568	57.9	57.48	55.65	57.01	1.19	0.69	69.28	62.08	65.68	5.09	3.6	NA	NA	NA	NA	NA	NA	NA	NA	NA	NA	NA	NA	NA	NA	NA	NA	NA	NA	NA	NA	NA	NA	NA	NA	NA	NA	NA	NA	1557	PilZ domain-containing protein	c-di-GMP effector proteins; Extracellular polysaccharide production and export	K02481	NA	Metabolism of cofactors and vitamins	00860 Porphyrin and chlorophyll metabolism	T	COG2204	Sigma54_activat
LFTS_00569	1.01	2.02	3.11	2.05	1.05	0.61	11.11	13.62	12.36	1.77	1.25	NA	NA	NA	NA	NA	NA	NA	NA	NA	NA	NA	NA	NA	NA	NA	NA	NA	NA	NA	NA	NA	NA	NA	NA	NA	NA	NA	NA	1848	glucosamine--fructose-6-phosphate aminotransferase (isomerizing)	Extracellular polysaccharide production and export	K00820	Amino acid metabolism; Carbohydrate metabolism; Endocrine and metabolic diseases	Carbohydrate metabolism	00520 Amino sugar and nucleotide sugar metabolism	M	COG0449	SIS
LFTS_00570	5.74	0.95	3.61	3.43	2.4	1.38	16.01	20.66	18.34	3.29	2.33	NA	NA	NA	NA	NA	NA	NA	NA	NA	NA	NA	NA	NA	NA	NA	NA	NA	NA	NA	NA	NA	NA	NA	NA	NA	NA	NA	NA	1302	UDP-N-acetyl-D-glucosamine dehydrogenase	Extracellular polysaccharide production and export	K13015	Carbohydrate metabolism	Carbohydrate metabolism	00520 Amino sugar and nucleotide sugar metabolism	M	COG0677	UDPG_MGDP_dh_N
LFTS_00571	8.19	7.27	6.11	7.19	1.05	0.6	24.9	35.84	30.37	7.74	5.47	NA	NA	NA	NA	NA	NA	NA	NA	NA	NA	NA	NA	NA	NA	NA	NA	NA	NA	NA	NA	NA	NA	NA	NA	NA	NA	NA	NA	513	hypothetical protein	NA	NA	NA	NA	NA	NA	NA	NA
LFTS_00572	29.47	46.4	39.52	38.46	8.51	4.91	56.81	59.26	58.03	1.73	1.22	NA	NA	NA	NA	NA	NA	NA	NA	NA	NA	NA	NA	NA	NA	NA	NA	NA	NA	NA	NA	NA	NA	NA	NA	NA	NA	NA	NA	951	UDP-glucose 4-epimerase	Extracellular polysaccharide production and export	K01784	Carbohydrate metabolism	Carbohydrate metabolism	00052 Galactose metabolism	M	COG1087	3Beta_HSD
LFTS_00573	793.89	914.79	961.76	890.15	86.6	50	925.98	782.23	854.1	101.64	71.87	NA	NA	NA	NA	NA	NA	NA	NA	NA	NA	NA	NA	NA	NA	NA	NA	NA	NA	NA	NA	NA	NA	NA	NA	NA	NA	NA	NA	1428	PilZ domain-containing protein	c-di-GMP effector proteins; Extracellular polysaccharide production and export	K02481	NA	Nucleotide metabolism	00230 Purine metabolism	T	COG2204	Sigma54_activat
LFTS_00574	100.8	118.84	102.57	107.4	9.95	5.74	77.95	53.23	65.59	17.48	12.36	NA	NA	NA	NA	NA	NA	NA	NA	NA	NA	NA	NA	NA	NA	NA	NA	NA	NA	NA	NA	NA	NA	NA	NA	NA	NA	NA	NA	570	protein-tyrosine phosphatase	NA	K01104	NA	Cellular community - prokaryotes	02024 Quorum sensing	T	COG0394;COG5599;COG2365;COG2453;COG4464	LMWPc
LFTS_00575	87.22	101.64	100.03	96.29	7.9	4.56	140.15	122.03	131.09	12.81	9.06	NA	NA	NA	NA	NA	NA	NA	NA	NA	NA	NA	NA	NA	NA	NA	NA	NA	NA	NA	NA	NA	NA	NA	NA	NA	NA	NA	NA	2244	PAS domain S-box-containing protein/diguanylate cyclase (GGDEF) domain-containing protein	NA	K14051	Cellular community - prokaryotes	Cellular community - prokaryotes	02024 Quorum sensing	T	COG2199;COG2200;COG2202	Autoind_bind
LFTS_00576	57.48	48.4	38.22	48.03	9.64	5.56	64.16	66.82	65.49	1.88	1.33	NA	NA	NA	NA	NA	NA	NA	NA	NA	NA	NA	NA	NA	NA	NA	NA	NA	NA	NA	NA	NA	NA	NA	NA	NA	NA	NA	NA	642	PEP-CTERM protein-sorting domain-containing protein	NA	NA	NA	NA	NA	NA	NA	NA
LFTS_00578	774.78	600.6	754.42	709.93	95.23	54.98	355.21	267.76	311.49	61.84	43.72	2713.83	4569.45	4042.52	4052.72	3882.92	3852.29	686.97	307.22	3721.36	4327.97	3956.88	4002.07	305.82	176.56	1.0869e+08	1.9044e+08	1.64219e+08	1.6454e+08	1.51639e+08	1.55906e+08	2.99325e+07	1.33862e+07	9.49951e+07	1.2037e+08	1.0992e+08	1.08428e+08	1.2753e+07	7.36296e+06	1251	citryl-CoA synthetase large subunit	Reductive TCA cycle carbon dioxide fixation	K15232	Overview; Energy metabolism	Overview	01200 Carbon metabolism		NA	NA
LFTS_00579	3614.78	4347.11	4062.31	4008.06	369.17	213.14	2183.99	2268.47	2226.23	59.73	42.24	2822.95	4847.53	4266.54	4011.36	4378.67	4065.41	757.78	338.89	2519.3	2641.76	2375.6	2512.22	133.22	76.92	1.1306e+08	2.02029e+08	1.7332e+08	1.6286e+08	1.71e+08	1.64454e+08	3.23159e+07	1.44521e+07	6.431e+07	7.3473e+07	6.5993e+07	6.79253e+07	4.87753e+06	2.81604e+06	987	succinyl-CoA synthetase alpha subunit	Reductive TCA cycle carbon dioxide fixation	K15233	Overview; Energy metabolism	Overview	01200 Carbon metabolism		NA	Ligase_CoA
LFTS_00580	18195.9	22011.2	19866.8	20024.6	1912.56	1104.21	10722.8	10767.4	10745.1	31.54	22.3	NA	NA	NA	NA	NA	NA	NA	NA	NA	NA	NA	NA	NA	NA	NA	NA	NA	NA	NA	NA	NA	NA	NA	NA	NA	NA	NA	NA	153	hypothetical protein	NA	NA	NA	NA	NA	NA	NA	NA
LFTS_00581	2100.3	1157.42	1659.78	1639.17	471.77	272.38	939.71	721.11	830.41	154.57	109.3	8321.78	6184.51	6160.79	5824.17	5907.11	6479.67	1041.59	465.81	4460.77	4001.86	3847.8	4103.48	318.87	184.1	3.33289e+08	2.57751e+08	2.5027e+08	2.3646e+08	2.3069e+08	2.61692e+08	4.14426e+07	1.85337e+07	1.1387e+08	1.113e+08	1.0689e+08	1.10687e+08	3.53018e+06	2.03815e+06	1926	aconitase	Reductive TCA cycle carbon dioxide fixation	K01681	Carbohydrate metabolism; Overview; Energy metabolism	Overview	01200 Carbon metabolism	EC	COG0065;COG1048	NA
LFTS_00582	373.69	232.47	317.07	307.74	71.07	41.03	245.22	219.04	232.13	18.51	13.09	2038.75	1451.99	1692.76	2594.85	1772.74	1910.22	436.29	195.12	821.33	1227.63	1112.73	1053.9	209.44	120.92	8.16523e+07	6.05142e+07	6.87649e+07	1.0535e+08	6.92308e+07	7.71025e+07	1.75021e+07	7.82717e+06	2.0966e+07	3.41431e+07	3.09111e+07	2.86734e+07	6.86761e+06	3.96502e+06	810	citryl-CoA lyase	Reductive TCA cycle carbon dioxide fixation	K15234	Overview; Energy metabolism	Overview	01200 Carbon metabolism		NA	Citrate_synt
LFTS_00583	336.97	299.91	339.34	325.41	22.11	12.77	306.19	354.23	330.21	33.97	24.02	NA	NA	NA	NA	NA	NA	NA	NA	NA	NA	NA	NA	NA	NA	NA	NA	NA	NA	NA	NA	NA	NA	NA	NA	NA	NA	NA	NA	603	hypothetical protein	NA	NA	NA	NA	NA	NA	NA	NA
LFTS_00584	922.66	901.89	964.22	929.59	31.74	18.32	944.93	749.04	846.99	138.52	97.95	NA	NA	NA	NA	NA	NA	NA	NA	NA	NA	NA	NA	NA	NA	NA	NA	NA	NA	NA	NA	NA	NA	NA	NA	NA	NA	NA	NA	687	2Fe-2S iron-sulfur cluster binding domain-containing protein	NA	K00192	Energy metabolism; Overview	Overview	01200 Carbon metabolism	C	COG1152	NA
LFTS_00585	540.5	590.45	629.75	586.9	44.73	25.82	392.26	343.22	367.74	34.68	24.52	1549.68	1681.32	2125.45	1844.49	1673.66	1774.92	222.18	99.36	354.27	1012.58	864.99	743.95	345.45	199.44	6.20651e+07	7.00718e+07	8.6342e+07	7.48859e+07	6.53611e+07	7.17452e+07	9.48936e+06	4.24377e+06	9.04338e+06	2.81621e+07	2.40289e+07	2.04115e+07	1.00596e+07	5.80792e+06	1623	succinate dehydrogenase / fumarate reductase flavoprotein subunit	Reductive TCA cycle carbon dioxide fixation; Succinate dehydrogenase / fumarate reductase	K00239	Carbohydrate metabolism; Overview; Energy metabolism; Infectious diseases	Overview	01200 Carbon metabolism	C	COG1053	Pyr_redox_2
LFTS_00586	392.98	333.43	351.51	359.31	30.53	17.63	149.74	142.95	146.34	4.8	3.39	1780.24	1681.78	1778.54	1750.13	1926.41	1783.42	89.33	39.95	955.97	952.57	1047.89	985.48	54.08	31.22	7.12991e+07	7.00912e+07	7.22498e+07	7.10549e+07	7.52318e+07	7.19854e+07	1.97067e+06	881311	2.44031e+07	2.6493e+07	2.911e+07	2.66687e+07	2.35836e+06	1.3616e+06	1191	succinyl-CoA synthetase beta subunit	Reductive TCA cycle carbon dioxide fixation	K01903	Carbohydrate metabolism; Overview; Energy metabolism	Overview	01200 Carbon metabolism	C	COG0045	Ligase_CoA
LFTS_00587	475.76	441.39	452.06	456.4	17.59	10.16	303.91	344.21	324.06	28.5	20.15	1294.15	1929.46	1659.55	1390.55	1390.3	1532.8	260.24	116.38	1368.32	2808.91	1835.25	2004.16	735	424.35	51830932	8.04138e+07	6.74161e+07	5.64559e+07	5.42952e+07	6.20824e+07	1.1852e+07	5.30038e+06	3.4929e+07	7.81217e+07	5.09822e+07	5.46776e+07	2.18322e+07	1.26048e+07	918	succinyl-CoA synthetase alpha subunit	Reductive TCA cycle carbon dioxide fixation	K01902	Carbohydrate metabolism; Overview; Energy metabolism	Overview	01200 Carbon metabolism	C	COG0074	Ligase_CoA
LFTS_00588	3318.3	2608.27	2987.39	2971.32	355.29	205.13	2130.44	2189.06	2159.75	41.45	29.31	12400.4	15540.8	17685.8	15814.9	15738.7	15436.1	1905.43	852.13	19556.6	16530.5	17989.5	18025.5	1513.34	873.73	4.96638e+08	6.47691e+08	7.18449e+08	6.42081e+08	6.14642e+08	6.239e+08	8.08042e+07	3.61368e+07	4.9922e+08	4.59749e+08	4.99739e+08	4.86236e+08	2.29401e+07	1.32445e+07	462	peroxiredoxin (alkyl hydroperoxide reductase subunit C)	Oxidative stress response	K03564	NA	Membrane transport	03070 Bacterial secretion system	O	COG1225	AhpC-TSA
LFTS_00589	205.6	185.41	226.87	205.96	20.73	11.97	270.12	178.1	224.11	65.07	46.01	NA	NA	NA	NA	NA	NA	NA	NA	NA	NA	NA	NA	NA	NA	NA	NA	NA	NA	NA	NA	NA	NA	NA	NA	NA	NA	NA	NA	543	hypothetical protein	Quorum sensing	K07782	Cellular community - prokaryotes; Signal transduction	Signal transduction	02020 Two-component system	KTK	COG2771;COG2197	NA
LFTS_00590	1022.64	1115.06	882.89	1006.86	116.88	67.48	1302.54	1198.87	1250.7	73.3	51.83	NA	NA	NA	NA	NA	NA	NA	NA	NA	NA	NA	NA	NA	NA	NA	NA	NA	NA	NA	NA	NA	NA	NA	NA	NA	NA	NA	NA	243	putative regulatory protein, FmdB family	NA	K03059	Nucleotide metabolism; Transcription	Nucleotide metabolism	00230 Purine metabolism	K	COG1996	Zn-ribbon_8
LFTS_00591	311.41	329.5	372.52	337.81	31.4	18.13	194.28	200.75	197.52	4.57	3.23	145.74	223.33	447.21	543.58	543.75	380.72	185.41	82.92	30.13	24.72	27.74	27.53	2.71	1.57	5.83682e+06	9.30781e+06	1.8167e+07	2.2069e+07	2.1235e+07	1.53231e+07	7.32665e+06	3.27658e+06	769227	687600	770679	742502	47552	27454.2	447	MraZ protein	NA	K03925	NA	Overview	01200 Carbon metabolism	J	COG2001	NA
LFTS_00592	180.98	178.23	216.94	192.05	21.6	12.47	147.1	125.69	136.4	15.14	10.7	NA	NA	NA	NA	NA	NA	NA	NA	NA	NA	NA	NA	NA	NA	NA	NA	NA	NA	NA	NA	NA	NA	NA	NA	NA	NA	NA	NA	924	16S rRNA (cytosine1402-N4)-methyltransferase	NA	K03438	NA	Overview	01200 Carbon metabolism	J	COG0275	NA
LFTS_00593	220.02	245.43	270.46	245.3	25.22	14.56	217.89	190.09	203.99	19.66	13.9	NA	NA	NA	NA	NA	NA	NA	NA	NA	NA	NA	NA	NA	NA	NA	NA	NA	NA	NA	NA	NA	NA	NA	NA	NA	NA	NA	NA	276	hypothetical protein	NA	K00127	Carbohydrate metabolism; Energy metabolism; Overview	Overview	01200 Carbon metabolism	C	COG2864	NA
LFTS_00594	86.32	100.18	105.78	97.43	10.02	5.78	97.18	101.03	99.1	2.72	1.92	NA	NA	NA	NA	NA	NA	NA	NA	NA	NA	NA	NA	NA	NA	NA	NA	NA	NA	NA	NA	NA	NA	NA	NA	NA	NA	NA	NA	1737	peptidoglycan synthetase FtsI	NA	K03587	Drug resistance; Glycan biosynthesis and metabolism	Glycan biosynthesis and metabolism	00550 Peptidoglycan biosynthesis	DM	COG0768	NA
LFTS_00595	81.63	84.07	85.82	83.84	2.1	1.21	74.17	73.14	73.66	0.73	0.51	NA	NA	NA	NA	NA	NA	NA	NA	NA	NA	NA	NA	NA	NA	NA	NA	NA	NA	NA	NA	NA	NA	NA	NA	NA	NA	NA	NA	1545	UDP-N-acetylmuramoylalanyl-D-glutamate--2,6-diaminopimelate ligase	NA	K01928	Amino acid metabolism; Glycan biosynthesis and metabolism	Amino acid metabolism	00300 Lysine biosynthesis	M	COG0769	NA
LFTS_00596	65.61	77.68	82.79	75.36	8.82	5.09	75.94	77.05	76.5	0.78	0.55	NA	NA	NA	NA	NA	NA	NA	NA	NA	NA	NA	NA	NA	NA	NA	NA	NA	NA	NA	NA	NA	NA	NA	NA	NA	NA	NA	NA	1488	UDP-N-acetylmuramoyl-tripeptide--D-alanyl-D-alanine ligase	NA	K01929	Amino acid metabolism; Glycan biosynthesis and metabolism; Drug resistance	Amino acid metabolism	00300 Lysine biosynthesis	M	COG0770	NA
LFTS_00597	58.28	62.49	54.92	58.57	3.79	2.19	56.11	50.43	53.27	4.02	2.84	NA	NA	NA	NA	NA	NA	NA	NA	NA	NA	NA	NA	NA	NA	NA	NA	NA	NA	NA	NA	NA	NA	NA	NA	NA	NA	NA	NA	1074	Phospho-N-acetylmuramoyl-pentapeptide-transferase	NA	K01000	Glycan biosynthesis and metabolism; Drug resistance	Glycan biosynthesis and metabolism	00550 Peptidoglycan biosynthesis	M	COG0472	NA
LFTS_00598	68.28	74.29	78.8	73.79	5.28	3.05	78.57	86.17	82.37	5.38	3.8	NA	NA	NA	NA	NA	NA	NA	NA	NA	NA	NA	NA	NA	NA	NA	NA	NA	NA	NA	NA	NA	NA	NA	NA	NA	NA	NA	NA	1464	UDP-N-acetylmuramoylalanine--D-glutamate ligase	NA	K01925	Metabolism of other amino acids; Glycan biosynthesis and metabolism	Metabolism of other amino acids	00471 D-Glutamine and D-glutamate metabolism	M	COG0771	AlaDh_PNT_C
LFTS_00599	41.4	50.97	49.71	47.36	5.2	3	52.71	53.32	53.01	0.43	0.3	NA	NA	NA	NA	NA	NA	NA	NA	NA	NA	NA	NA	NA	NA	NA	NA	NA	NA	NA	NA	NA	NA	NA	NA	NA	NA	NA	NA	756	cell division protein FtsW	NA	K03588	Cell growth and death	Cell growth and death	04112 Cell cycle - Caulobacter	D	COG0772	Zip
LFTS_00600	51.58	55.92	51.24	52.91	2.61	1.51	52.87	53.7	53.28	0.59	0.41	NA	NA	NA	NA	NA	NA	NA	NA	NA	NA	NA	NA	NA	NA	NA	NA	NA	NA	NA	NA	NA	NA	NA	NA	NA	NA	NA	NA	489	cell division protein FtsW	NA	K03588	Cell growth and death	Cell growth and death	04112 Cell cycle - Caulobacter	D	COG0772	NA
LFTS_00601	39.34	50.12	47.24	45.57	5.58	3.22	50	55.41	52.7	3.82	2.7	NA	NA	NA	NA	NA	NA	NA	NA	NA	NA	NA	NA	NA	NA	NA	NA	NA	NA	NA	NA	NA	NA	NA	NA	NA	NA	NA	NA	1116	UDP-N-acetylglucosamine-N-acetylmuramylpentapeptide N-acetylglucosamine transferase	NA	K02563	Cell growth and death; Glycan biosynthesis and metabolism; Drug resistance	Glycan biosynthesis and metabolism	00550 Peptidoglycan biosynthesis	M	COG0707	Alg14
LFTS_00602	230.37	204.93	206.93	214.08	14.15	8.17	253.71	187.55	220.63	46.78	33.08	NA	NA	NA	NA	NA	NA	NA	NA	NA	NA	NA	NA	NA	NA	NA	NA	NA	NA	NA	NA	NA	NA	NA	NA	NA	NA	NA	NA	1395	UDP-N-acetylmuramate--L-alanine ligase	NA	K01924	Metabolism of other amino acids; Glycan biosynthesis and metabolism	Metabolism of other amino acids	00471 D-Glutamine and D-glutamate metabolism	M	COG0773	BRCT
LFTS_00603	281.25	258.94	234.66	258.28	23.31	13.46	244.89	222.81	233.85	15.62	11.04	NA	NA	NA	NA	NA	NA	NA	NA	NA	NA	NA	NA	NA	NA	NA	NA	NA	NA	NA	NA	NA	NA	NA	NA	NA	NA	NA	NA	852	UDP-N-acetylmuramate dehydrogenase	NA	K00075	Carbohydrate metabolism; Glycan biosynthesis and metabolism	Carbohydrate metabolism	00520 Amino sugar and nucleotide sugar metabolism	M	COG0812	NA
LFTS_00604	232.08	186.83	180.06	199.66	28.28	16.33	172.26	133.76	153.01	27.22	19.25	426.69	870.65	302	464.63	305.56	473.91	233.25	104.31	270.77	504.96	194.69	323.48	161.71	93.36	1.70891e+07	3.6286e+07	1.2268e+07	1.8864e+07	1.1933e+07	1.9288e+07	9.96649e+06	4.45715e+06	6.91199e+06	1.4044e+07	5.40851e+06	8.78817e+06	4.61334e+06	2.66351e+06	948	D-alanine--D-alanine ligase	NA	K01921	Metabolism of other amino acids; Glycan biosynthesis and metabolism; Drug resistance	Metabolism of other amino acids	00473 D-Alanine metabolism	MR	COG1181	ATPgrasp_Ter
LFTS_00605	54.79	57.02	63.66	58.49	4.61	2.66	74.89	51.39	63.14	16.62	11.75	NA	NA	NA	NA	NA	NA	NA	NA	NA	NA	NA	NA	NA	NA	NA	NA	NA	NA	NA	NA	NA	NA	NA	NA	NA	NA	NA	NA	861	hypothetical protein	NA	K03589	Cell growth and death	Cell growth and death	04112 Cell cycle - Caulobacter	D	COG1589	NA
LFTS_00606	276.68	230.01	225.87	244.19	28.22	16.29	273.82	227.02	250.42	33.1	23.4	378.53	465.15	441.5	540.77	565.9	478.37	75.92	33.95	403.34	389.51	371.53	388.13	15.95	9.21	1.516e+07	1.9386e+07	1.79351e+07	2.19551e+07	2.21e+07	1.93072e+07	2.91112e+06	1.30189e+06	1.0296e+07	1.0833e+07	1.0321e+07	1.04833e+07	303081	174984	1278	cell division protein FtsA	NA	K03590	Cell growth and death	Cell growth and death	04112 Cell cycle - Caulobacter	D	COG0849	SHS2_FTSA
LFTS_00607	189.55	174.84	182.9	182.43	7.37	4.25	188.3	159.41	173.85	20.42	14.44	292.28	353.17	660.73	724.95	578.47	521.92	190.33	85.12	120.9	236.37	113.86	157.04	68.79	39.72	1.1706e+07	1.4719e+07	2.68409e+07	2.9433e+07	2.25909e+07	2.1058e+07	7.64156e+06	3.41741e+06	3.08631e+06	6.574e+06	3.16291e+06	4.2744e+06	1.99188e+06	1.15001e+06	1173	cell division protein FtsZ	NA	K03531	Cell growth and death	Cell growth and death	04112 Cell cycle - Caulobacter	D	COG0206	Tubulin
LFTS_00608	259.74	297.84	279.84	279.14	19.06	11	298.72	277.83	288.27	14.78	10.45	NA	NA	NA	NA	NA	NA	NA	NA	NA	NA	NA	NA	NA	NA	NA	NA	NA	NA	NA	NA	NA	NA	NA	NA	NA	NA	NA	NA	651	hypothetical protein	NA	K05810	NA	Cell growth and death	04112 Cell cycle - Caulobacter	P	COG1496	Cu-oxidase_4
LFTS_00609	151.66	186.53	158.94	165.71	18.4	10.62	161.39	125.46	143.42	25.4	17.96	NA	NA	NA	NA	NA	NA	NA	NA	NA	NA	NA	NA	NA	NA	NA	NA	NA	NA	NA	NA	NA	NA	NA	NA	NA	NA	NA	NA	693	hypothetical protein	NA	K06997	NA	Cell growth and death	04112 Cell cycle - Caulobacter	R	COG0325	Ala_racemase_N
LFTS_00610	139.1	130.23	115.15	128.16	12.11	6.99	165.9	151.67	158.78	10.06	7.11	NA	NA	NA	NA	NA	NA	NA	NA	NA	NA	NA	NA	NA	NA	NA	NA	NA	NA	NA	NA	NA	NA	NA	NA	NA	NA	NA	NA	816	pyrroline-5-carboxylate reductase	NA	K00286	Amino acid metabolism; Overview	Overview	01230 Biosynthesis of amino acids	E	COG0345	NA
LFTS_00611	379.66	255.4	288.41	307.82	64.37	37.16	389.58	374.03	381.8	10.99	7.77	NA	NA	NA	NA	NA	NA	NA	NA	NA	NA	NA	NA	NA	NA	NA	NA	NA	NA	NA	NA	NA	NA	NA	NA	NA	NA	NA	NA	219	YggT family protein	NA	K02221	NA	Overview	01230 Biosynthesis of amino acids	S	COG0762	YGGT
LFTS_00612	260.1	194.21	221.46	225.25	33.11	19.11	219.69	173.25	196.47	32.84	23.22	1296.27	1454.16	1970.07	1699.76	2003.64	1684.78	311.21	139.18	2000.2	1748.66	2920.21	2223.02	616.74	356.08	5.19161e+07	6.06049e+07	8.00301e+07	6.90099e+07	7.8248e+07	6.79618e+07	1.18758e+07	5.31101e+06	5.10589e+07	4.86339e+07	8.1122e+07	6.02716e+07	1.80976e+07	1.04487e+07	528	cell division initiation protein	NA	K04074	NA	Overview	01230 Biosynthesis of amino acids	D	COG3599	CDC37_N
LFTS_00613	275.13	293.64	228.06	265.61	33.81	19.52	271.76	196.4	234.08	53.29	37.68	NA	NA	NA	NA	NA	NA	NA	NA	NA	NA	NA	NA	NA	NA	NA	NA	NA	NA	NA	NA	NA	NA	NA	NA	NA	NA	NA	NA	309	hypothetical protein	NA	K09131	NA	Overview	01230 Biosynthesis of amino acids	S	COG1872	NA
LFTS_00614	309.85	340.77	270.57	307.06	35.18	20.31	314.54	196.23	255.38	83.66	59.16	NA	NA	NA	NA	NA	NA	NA	NA	NA	NA	NA	NA	NA	NA	NA	NA	NA	NA	NA	NA	NA	NA	NA	NA	NA	NA	NA	NA	600	hypothetical protein	NA	NA	NA	NA	NA	NA	NA	NA
LFTS_00615	33.03	16.74	26.36	25.38	8.19	4.73	25	18.62	21.81	4.51	3.19	NA	NA	NA	NA	NA	NA	NA	NA	NA	NA	NA	NA	NA	NA	NA	NA	NA	NA	NA	NA	NA	NA	NA	NA	NA	NA	NA	NA	594	Transposase	NA	K07488	NA	Replication and repair	03410 Base excision repair	X	COG3676	NA
LFTS_00616	483.73	484.57	481.55	483.28	1.56	0.9	564.72	498.42	531.57	46.88	33.15	NA	NA	NA	NA	NA	NA	NA	NA	NA	NA	NA	NA	NA	NA	NA	NA	NA	NA	NA	NA	NA	NA	NA	NA	NA	NA	NA	NA	2052	squalene-hopene/tetraprenyl-beta-curcumene cyclase	NA	K06045	Metabolism of terpenoids and polyketides	Metabolism of terpenoids and polyketides	00909 Sesquiterpenoid and triterpenoid biosynthesis	I	COG1657	NA
LFTS_00617	158.66	211.88	182.6	184.38	26.65	15.39	191.56	164.25	177.9	19.31	13.65	NA	NA	NA	NA	NA	NA	NA	NA	NA	NA	NA	NA	NA	NA	NA	NA	NA	NA	NA	NA	NA	NA	NA	NA	NA	NA	NA	NA	789	hypothetical protein	NA	K01243	Amino acid metabolism; Overview	Overview	01230 Biosynthesis of amino acids	F	COG0775	NA
LFTS_00618	125.4	126.98	123.79	125.39	1.6	0.92	93.15	80.03	86.59	9.28	6.56	NA	NA	NA	NA	NA	NA	NA	NA	NA	NA	NA	NA	NA	NA	NA	NA	NA	NA	NA	NA	NA	NA	NA	NA	NA	NA	NA	NA	1341	Surface antigen	NA	K07277	NA	Overview	01230 Biosynthesis of amino acids	M	COG4775	NA
LFTS_00619	117.61	139.59	109.03	122.08	15.76	9.1	116.2	102.86	109.53	9.43	6.67	NA	NA	NA	NA	NA	NA	NA	NA	NA	NA	NA	NA	NA	NA	NA	NA	NA	NA	NA	NA	NA	NA	NA	NA	NA	NA	NA	NA	699	hypothetical protein	NA	NA	NA	NA	NA	NA	NA	NA
LFTS_00620	1389.78	1328.37	1367.74	1361.96	31.11	17.96	1193.11	1060.51	1126.81	93.76	66.3	NA	NA	NA	NA	NA	NA	NA	NA	NA	NA	NA	NA	NA	NA	NA	NA	NA	NA	NA	NA	NA	NA	NA	NA	NA	NA	NA	NA	1011	dihydroflavonol-4-reductase	NA	K00091	NA	Signal transduction	02020 Two-component system	M	COG0451	3Beta_HSD
LFTS_00621	2439.35	1592.97	2208.6	2080.31	437.53	252.61	1785.79	1350.81	1568.3	307.58	217.49	NA	NA	NA	NA	NA	NA	NA	NA	NA	NA	NA	NA	NA	NA	NA	NA	NA	NA	NA	NA	NA	NA	NA	NA	NA	NA	NA	NA	909	4-hydroxy-3-methylbut-2-enyl diphosphate reductase	NA	K03527	Metabolism of terpenoids and polyketides	Metabolism of terpenoids and polyketides	00900 Terpenoid backbone biosynthesis	I	COG0761	NA
LFTS_00622	1441.55	1135.47	1365.91	1314.31	159.43	92.05	1345.13	1296.1	1320.62	34.67	24.52	1234.27	833.87	798	959.54	854.84	936.1	177.19	79.24	50.93	77.04	126.32	84.76	38.28	22.1	4.9433e+07	3.47529e+07	3.24171e+07	3.8957e+07	3.33839e+07	3.77888e+07	6.97184e+06	3.1179e+06	1.3001e+06	2.1426e+06	3.509e+06	2.31723e+06	1.11476e+06	643607	1440	hopanoid biosynthesis associated radical SAM protein HpnJ	NA	K04034	Metabolism of cofactors and vitamins	Metabolism of cofactors and vitamins	00860 Porphyrin and chlorophyll metabolism	R	COG1032	Radical_SAM
LFTS_00623	213.39	216.18	203.91	211.16	6.43	3.71	250.13	211.93	231.03	27.02	19.1	NA	NA	NA	NA	NA	NA	NA	NA	NA	NA	NA	NA	NA	NA	NA	NA	NA	NA	NA	NA	NA	NA	NA	NA	NA	NA	NA	NA	1239	ceramide glucosyltransferase	NA	K00720	Lipid metabolism	Lipid metabolism	00600 Sphingolipid metabolism	N	COG1215	NA
LFTS_00624	61.96	63.41	92.33	72.57	17.13	9.89	49.27	48.81	49.04	0.32	0.23	NA	NA	NA	NA	NA	NA	NA	NA	NA	NA	NA	NA	NA	NA	NA	NA	NA	NA	NA	NA	NA	NA	NA	NA	NA	NA	NA	NA	294	EamA-like transporter family protein	NA	K12962	Drug resistance	Drug resistance	01503 Cationic antimicrobial peptide (CAMP) resistance	GER	COG0697	Nuc_sug_transp
LFTS_00625	19.31	20.88	18.88	19.69	1.05	0.61	20.85	24.14	22.49	2.33	1.65	NA	NA	NA	NA	NA	NA	NA	NA	NA	NA	NA	NA	NA	NA	NA	NA	NA	NA	NA	NA	NA	NA	NA	NA	NA	NA	NA	NA	774	putative membrane protein	NA	K08977	NA	Amino acid metabolism	00340 Histidine metabolism		NA	NA
LFTS_00626	526.69	561.64	599.89	562.74	36.61	21.14	729.78	645.98	687.88	59.25	41.9	NA	NA	NA	NA	NA	NA	NA	NA	NA	NA	NA	NA	NA	NA	NA	NA	NA	NA	NA	NA	NA	NA	NA	NA	NA	NA	NA	NA	831	sirohydrochlorin cobaltochelatase	NA	K03795	Metabolism of cofactors and vitamins	Metabolism of cofactors and vitamins	00860 Porphyrin and chlorophyll metabolism	H	COG2138	CbiX
LFTS_00627	338.88	239.07	301.21	293.05	50.4	29.1	335.54	285.74	310.64	35.21	24.9	NA	NA	NA	NA	NA	NA	NA	NA	NA	NA	NA	NA	NA	NA	NA	NA	NA	NA	NA	NA	NA	NA	NA	NA	NA	NA	NA	NA	1071	uroporphyrinogen decarboxylase	NA	K01599	Metabolism of cofactors and vitamins	Metabolism of cofactors and vitamins	00860 Porphyrin and chlorophyll metabolism	H	COG0407	NA
LFTS_00628	497.23	479.16	549.62	508.67	36.59	21.13	546.14	525.33	535.73	14.72	10.41	1307.83	1701.5	1267.9	1475.23	1386.69	1427.83	172.35	77.08	1468.45	1349.63	1108.37	1308.82	183.47	105.93	5.23788e+07	7.09132e+07	5.15061e+07	5.98941e+07	5.41542e+07	5.77693e+07	8.04098e+06	3.59604e+06	3.7485e+07	3.7536e+07	3.079e+07	3.52703e+07	3.88014e+06	2.2402e+06	1380	oxygen-independent coproporphyrinogen-3 oxidase	NA	K02495	Metabolism of cofactors and vitamins	Metabolism of cofactors and vitamins	00860 Porphyrin and chlorophyll metabolism	H	COG0635	Radical_SAM
LFTS_00629	9137.02	16342.6	14630.5	13370	3764.53	2173.45	14516.5	17825.5	16171	2339.83	1654.51	14100.6	9335.39	8030.2	8631.08	9313.24	9882.1	2419.33	1081.96	13562.5	12451.4	14778.9	13597.6	1164.11	672.1	5.64732e+08	3.89069e+08	3.26211e+08	3.5042e+08	3.63709e+08	3.98828e+08	9.54845e+07	4.2702e+07	3.46209e+08	3.46301e+08	4.10549e+08	3.67686e+08	3.71203e+07	2.14314e+07	576	hypothetical protein	NA	NA	NA	NA	NA	NA	NA	NA
LFTS_00631	191.09	195.38	193.77	193.42	2.17	1.25	175.24	152.87	164.06	15.82	11.19	NA	NA	NA	NA	NA	NA	NA	NA	NA	NA	NA	NA	NA	NA	NA	NA	NA	NA	NA	NA	NA	NA	NA	NA	NA	NA	NA	NA	264	hypothetical protein	NA	NA	NA	NA	NA	NA	NA	Amidohydro_2
LFTS_00632	190.66	119.43	183.77	164.62	39.28	22.68	175.03	137.02	156.02	26.88	19.01	NA	NA	NA	NA	NA	NA	NA	NA	NA	NA	NA	NA	NA	NA	NA	NA	NA	NA	NA	NA	NA	NA	NA	NA	NA	NA	NA	NA	588	Terminase small subunit	NA	K07474	NA	Replication and repair	03030 DNA replication	X	COG3728	NA
LFTS_00633	236.44	121.22	168.85	175.5	57.89	33.43	180.33	119.21	149.77	43.22	30.56	NA	NA	NA	NA	NA	NA	NA	NA	NA	NA	NA	NA	NA	NA	NA	NA	NA	NA	NA	NA	NA	NA	NA	NA	NA	NA	NA	NA	405	hypothetical protein	NA	NA	NA	NA	NA	NA	NA	NA
LFTS_00634	177.29	69.74	122.32	123.11	53.78	31.05	162.17	112.97	137.57	34.79	24.6	NA	NA	NA	NA	NA	NA	NA	NA	NA	NA	NA	NA	NA	NA	NA	NA	NA	NA	NA	NA	NA	NA	NA	NA	NA	NA	NA	NA	303	hypothetical protein	NA	NA	NA	NA	NA	NA	NA	NA
LFTS_00635	171.59	76.1	198.86	148.85	64.46	37.22	186.67	162.02	174.34	17.44	12.33	NA	NA	NA	NA	NA	NA	NA	NA	NA	NA	NA	NA	NA	NA	NA	NA	NA	NA	NA	NA	NA	NA	NA	NA	NA	NA	NA	NA	147	hypothetical protein	NA	NA	NA	NA	NA	NA	NA	NA
LFTS_00636	83.13	26.33	97.32	68.93	37.56	21.69	68.88	48.98	58.93	14.07	9.95	NA	NA	NA	NA	NA	NA	NA	NA	NA	NA	NA	NA	NA	NA	NA	NA	NA	NA	NA	NA	NA	NA	NA	NA	NA	NA	NA	NA	354	hypothetical protein	NA	NA	NA	NA	NA	NA	NA	NA
LFTS_00637	37.58	26.19	36	33.26	6.17	3.56	32.08	31.12	31.6	0.68	0.48	NA	NA	NA	NA	NA	NA	NA	NA	NA	NA	NA	NA	NA	NA	NA	NA	NA	NA	NA	NA	NA	NA	NA	NA	NA	NA	NA	NA	261	hypothetical protein	NA	NA	NA	NA	NA	NA	NA	NA
LFTS_00638	34.35	19.8	25.59	26.58	7.32	4.23	19.47	19.54	19.51	0.05	0.03	NA	NA	NA	NA	NA	NA	NA	NA	NA	NA	NA	NA	NA	NA	NA	NA	NA	NA	NA	NA	NA	NA	NA	NA	NA	NA	NA	NA	408	PaaX-like protein	NA	K02616	NA	Replication and repair	03030 DNA replication	K	COG3327	NA
LFTS_00639	16.09	13.85	13.75	14.56	1.32	0.76	15.23	12.42	13.83	1.99	1.41	NA	NA	NA	NA	NA	NA	NA	NA	NA	NA	NA	NA	NA	NA	NA	NA	NA	NA	NA	NA	NA	NA	NA	NA	NA	NA	NA	NA	987	AAA domain-containing protein	NA	K07505	NA	Replication and repair	03030 DNA replication	L	COG3598	NA
LFTS_00640	13.67	9.49	5.98	9.71	3.85	2.22	9.18	8.24	8.71	0.66	0.47	NA	NA	NA	NA	NA	NA	NA	NA	NA	NA	NA	NA	NA	NA	NA	NA	NA	NA	NA	NA	NA	NA	NA	NA	NA	NA	NA	NA	786	putative DNA primase/helicase	NA	K02316	Replication and repair	Replication and repair	03030 DNA replication	L	COG0358	zf-CHC2
LFTS_00641	10.81	14.39	9.67	11.62	2.46	1.42	10.47	8.77	9.62	1.2	0.85	NA	NA	NA	NA	NA	NA	NA	NA	NA	NA	NA	NA	NA	NA	NA	NA	NA	NA	NA	NA	NA	NA	NA	NA	NA	NA	NA	NA	216	hypothetical protein	NA	NA	NA	NA	NA	NA	NA	NA
LFTS_00642	195.5	208.08	237.98	213.86	21.82	12.6	280.91	222.31	251.61	41.44	29.3	NA	NA	NA	NA	NA	NA	NA	NA	NA	NA	NA	NA	NA	NA	NA	NA	NA	NA	NA	NA	NA	NA	NA	NA	NA	NA	NA	NA	669	hypothetical protein	NA	NA	NA	NA	NA	NA	NA	NA
LFTS_00643	287.84	305.85	349.73	314.47	31.83	18.38	317.86	234.21	276.03	59.15	41.83	NA	NA	NA	NA	NA	NA	NA	NA	NA	NA	NA	NA	NA	NA	NA	NA	NA	NA	NA	NA	NA	NA	NA	NA	NA	NA	NA	NA	1209	Site-specific recombinase XerD	NA	K04763	NA	Nucleotide metabolism	00230 Purine metabolism	LX	COG0582	NA
LFTS_00644	811.19	786.22	1000.28	865.9	117.05	67.58	491.83	432.46	462.14	41.98	29.68	1562.81	2515.79	2403.45	3087.21	3322.67	2578.38	685.34	306.49	442.67	480.62	185.03	369.44	160.83	92.85	6.25909e+07	1.0485e+08	9.76353e+07	1.2534e+08	1.2976e+08	1.04035e+08	2.68091e+07	1.19894e+07	1.13e+07	1.3367e+07	5.1399e+06	9.93563e+06	4.27987e+06	2.47099e+06	1158	methionine adenosyltransferase	NA	K00789	Amino acid metabolism; Overview	Overview	01230 Biosynthesis of amino acids	H	COG0192;COG1812	S-AdoMet_synt_C
LFTS_00645	671.12	615.04	787.78	691.31	88.12	50.88	377.24	391.7	384.47	10.22	7.23	2270.05	4401.73	3565.73	3154.7	3295.79	3337.6	768	343.46	938.69	1757.76	913.26	1203.24	480.4	277.36	9.09159e+07	1.8345e+08	1.44851e+08	1.2808e+08	1.2871e+08	1.35201e+08	3.3448e+07	1.49584e+07	2.39619e+07	4.88871e+07	2.537e+07	3.27397e+07	1.40018e+07	8.08393e+06	1257	adenosylhomocysteinase	NA	K01251	Amino acid metabolism	Amino acid metabolism	00270 Cysteine and methionine metabolism	H	COG0499	AdoHcyase
LFTS_00646	1093.97	1272.52	1349.07	1238.52	130.91	75.58	593.16	683.74	638.45	64.05	45.29	NA	NA	NA	NA	NA	NA	NA	NA	NA	NA	NA	NA	NA	NA	NA	NA	NA	NA	NA	NA	NA	NA	NA	NA	NA	NA	NA	NA	231	sulfur carrier protein	NA	K03154	Folding, sorting and degradation	Folding, sorting and degradation	04122 Sulfur relay system	H	COG2104	NA
LFTS_00647	310.41	475.2	368.01	384.54	83.63	48.28	329.92	356.26	343.09	18.62	13.17	978.57	980.57	1139.99	1154.61	1289.14	1108.58	131.34	58.74	112.34	275.85	183.92	190.7	81.97	47.33	3.91921e+07	4.08669e+07	4.631e+07	4.68771e+07	5.03448e+07	4.47182e+07	4.58867e+06	2.05212e+06	2.8676e+06	7.6721e+06	5.10911e+06	5.21627e+06	2404044	1.38798e+06	939	cysteine synthase	NA	K01738	Energy metabolism; Amino acid metabolism; Overview	Overview	01200 Carbon metabolism	E	COG0031	NA
LFTS_00648	532.03	475.46	541.91	516.47	35.85	20.7	401.12	306.61	353.87	66.83	47.26	NA	NA	NA	NA	NA	NA	NA	NA	NA	NA	NA	NA	NA	NA	NA	NA	NA	NA	NA	NA	NA	NA	NA	NA	NA	NA	NA	NA	813	adenylyltransferase and sulfurtransferase	NA	K11996	Folding, sorting and degradation	Folding, sorting and degradation	04122 Sulfur relay system	HP	COG0476;COG0607	Shikimate_DH
LFTS_00649	645.06	607.4	742.46	664.97	69.7	40.24	446.7	346.36	396.53	70.95	50.17	2461.2	2678.71	2535.02	2508.39	2838.71	2604.41	154.08	68.91	1905.4	1772.86	1242.68	1640.31	350.68	202.46	9.85717e+07	1.1164e+08	1.0298e+08	1.0184e+08	1.1086e+08	1.05178e+08	5.7805e+06	2.58512e+06	4.8639e+07	4.9307e+07	3.4521e+07	4.41557e+07	8.35057e+06	4.8212e+06	1281	threonine synthase	NA	K01733	Metabolism of cofactors and vitamins; Overview; Amino acid metabolism	Overview	01230 Biosynthesis of amino acids	E	COG0498	NA
LFTS_00650	867.96	788.95	919.98	858.97	65.98	38.09	528.8	510.79	519.8	12.73	9	691.18	721.98	431.92	538.72	413.46	559.45	142.98	63.94	252.81	651.33	323.1	409.08	212.72	122.81	2.76819e+07	3.009e+07	1.7546e+07	2.1872e+07	1.6147e+07	2.26674e+07	6.11591e+06	2.73512e+06	6.45359e+06	1.8115e+07	8.97562e+06	1.11814e+07	6.13564e+06	3.54242e+06	282	molybdopterin synthase sulfur carrier subunit	NA	K03636	Folding, sorting and degradation	Folding, sorting and degradation	04122 Sulfur relay system	H	COG1977	Lambda_tail_I
LFTS_00651	941.91	1130.4	1385.56	1152.62	222.66	128.55	589.53	539.87	564.7	35.11	24.83	617.62	986.57	489.18	518.92	641.59	650.78	198.39	88.72	610.49	726.12	917.44	751.35	155.02	89.5	2.4736e+07	4.1117e+07	1.98719e+07	2.1068e+07	2.5056e+07	2.63698e+07	8.547e+06	3.82234e+06	1.5584e+07	2.01949e+07	2.5486e+07	2.04216e+07	4.95489e+06	2.86071e+06	243	NIL domain-containing protein	NA	NA	NA	NA	NA	NA	NA	NA
LFTS_00652	421.21	463.01	477.2	453.81	29.11	16.81	387.6	350.51	369.05	26.22	18.54	146.6	678.63	384.07	383.94	366.25	391.9	189.19	84.61	74.25	375.48	378.23	275.99	174.72	100.87	5.87151e+06	2.8283e+07	1.5602e+07	1.5588e+07	1.4303e+07	1.59295e+07	8.01001e+06	3.58218e+06	1.89529e+06	1.0443e+07	1.0507e+07	7.6151e+06	4.9536e+06	2.85996e+06	804	adenylyltransferase and sulfurtransferase	NA	K11996	Folding, sorting and degradation	Folding, sorting and degradation	04122 Sulfur relay system	HP	COG0476;COG0607	Ldh_1_N
LFTS_00653	479.09	493.99	598.66	523.91	65.16	37.62	375.1	318.81	346.95	39.8	28.14	NA	NA	NA	NA	NA	NA	NA	NA	NA	NA	NA	NA	NA	NA	NA	NA	NA	NA	NA	NA	NA	NA	NA	NA	NA	NA	NA	NA	429	Proteasome lid subunit RPN8/RPN11, contains Jab1/MPN metalloenzyme (JAMM) motif	NA	K11865	NA	Folding, sorting and degradation	04122 Sulfur relay system		NA	JAB
LFTS_00654	267.11	275.02	293.25	278.46	13.41	7.74	204.86	190.92	197.89	9.85	6.97	711.78	213.72	1051.2	1285.84	1184.5	889.41	435.47	194.75	59.22	139.22	92.68	97.04	40.17	23.19	2.85069e+07	8.90701e+06	4.27029e+07	5.22048e+07	4.6258e+07	3.57159e+07	1.73387e+07	7.75411e+06	1.5118e+06	3.8719e+06	2.57461e+06	2.65277e+06	1.18199e+06	682421	696	two-component system, OmpR family, alkaline phosphatase synthesis response regulator PhoP	NA	K07658	Signal transduction	Signal transduction	02020 Two-component system	TK	COG0745	Response_reg
LFTS_00655	145.76	186.62	202.36	178.25	29.22	16.87	139.46	150.94	145.2	8.11	5.74	NA	NA	NA	NA	NA	NA	NA	NA	NA	NA	NA	NA	NA	NA	NA	NA	NA	NA	NA	NA	NA	NA	NA	NA	NA	NA	NA	NA	1362	two-component system, OmpR family, phosphate regulon sensor histidine kinase PhoR	NA	K07652	Signal transduction	Signal transduction	02020 Two-component system	T	COG5002	NA
LFTS_00656	109.09	125.96	112.78	115.94	8.87	5.12	125.69	117.54	121.61	5.76	4.07	NA	NA	NA	NA	NA	NA	NA	NA	NA	NA	NA	NA	NA	NA	NA	NA	NA	NA	NA	NA	NA	NA	NA	NA	NA	NA	NA	NA	972	UDP-galactose 4-epimerase	Extracellular polysaccharide production and export	K01784	Carbohydrate metabolism	Carbohydrate metabolism	00052 Galactose metabolism	M	COG1087	3Beta_HSD
LFTS_00657	169.86	194.82	169.64	178.1	14.47	8.36	106.07	81.79	93.93	17.17	12.14	NA	NA	NA	NA	NA	NA	NA	NA	NA	NA	NA	NA	NA	NA	NA	NA	NA	NA	NA	NA	NA	NA	NA	NA	NA	NA	NA	NA	957	Endonuclease IV	NA	K01151	Replication and repair	Replication and repair	03410 Base excision repair	L	COG0648	AP_endonuc_2
LFTS_00658	101.6	114.38	98.76	104.91	8.32	4.8	81.72	66.5	74.11	10.77	7.61	NA	NA	NA	NA	NA	NA	NA	NA	NA	NA	NA	NA	NA	NA	NA	NA	NA	NA	NA	NA	NA	NA	NA	NA	NA	NA	NA	NA	777	phospholipid/cholesterol/gamma-HCH transport system permease protein	NA	K02066	Membrane transport	Membrane transport	02010 ABC transporters	M	COG0767	NA
LFTS_00659	63.96	71.34	67.15	67.48	3.7	2.14	43.79	44.52	44.15	0.52	0.37	NA	NA	NA	NA	NA	NA	NA	NA	NA	NA	NA	NA	NA	NA	NA	NA	NA	NA	NA	NA	NA	NA	NA	NA	NA	NA	NA	NA	723	phospholipid/cholesterol/gamma-HCH transport system ATP-binding protein	NA	K02065	Membrane transport	Membrane transport	02010 ABC transporters	M	COG1127	SMC_N
LFTS_00660	175.76	191.27	174	180.34	9.5	5.49	112.86	112.95	112.9	0.06	0.04	NA	NA	NA	NA	NA	NA	NA	NA	NA	NA	NA	NA	NA	NA	NA	NA	NA	NA	NA	NA	NA	NA	NA	NA	NA	NA	NA	NA	978	phospholipid/cholesterol/gamma-HCH transport system substrate-binding protein	NA	K02067	Membrane transport	Membrane transport	02010 ABC transporters	M	COG1463	NA
LFTS_00661	142.39	142.22	136.59	140.4	3.3	1.91	134.16	118.67	126.41	10.95	7.75	NA	NA	NA	NA	NA	NA	NA	NA	NA	NA	NA	NA	NA	NA	NA	NA	NA	NA	NA	NA	NA	NA	NA	NA	NA	NA	NA	NA	1158	putative metallophosphoesterase	NA	K07098	NA	Overview	01210 2-Oxocarboxylic acid metabolism	R	COG1408	NA
LFTS_00662	72.02	122.29	100.41	98.24	25.2	14.55	365.35	362.53	363.94	1.99	1.41	NA	NA	NA	NA	NA	NA	NA	NA	NA	NA	NA	NA	NA	NA	NA	NA	NA	NA	NA	NA	NA	NA	NA	NA	NA	NA	NA	NA	681	hypothetical protein	NA	NA	NA	NA	NA	NA	NA	NA
LFTS_00663	144.5	125.93	153.85	141.43	14.21	8.21	199.27	155.8	177.53	30.74	21.74	NA	NA	NA	NA	NA	NA	NA	NA	NA	NA	NA	NA	NA	NA	NA	NA	NA	NA	NA	NA	NA	NA	NA	NA	NA	NA	NA	NA	3420	PAS domain S-box-containing protein/diguanylate cyclase (GGDEF) domain-containing protein	Genes encoding proteins with EAL and GGDEF domains	K14051	Cellular community - prokaryotes	Cellular community - prokaryotes	02024 Quorum sensing	T	COG2199;COG2200;COG2202	Rep_fac_C
LFTS_00664	279.81	175.93	210.31	222.02	52.92	30.55	247.53	163.39	205.46	59.5	42.07	1108.66	2338.45	1681.73	2111.2	2236.11	1895.23	505.86	226.23	2861.24	2548.58	2925.36	2778.39	201.59	116.39	4.4402e+07	9.74589e+07	6.83169e+07	8.57141e+07	8.73267e+07	7.66437e+07	2.08479e+07	9.32345e+06	7.30388e+07	7.08812e+07	8.1265e+07	7.50617e+07	5.47946e+06	3.16357e+06	1035	4-hydroxythreonine-4-phosphate dehydrogenase	NA	K00097	Metabolism of cofactors and vitamins	Metabolism of cofactors and vitamins	00750 Vitamin B6 metabolism	H	COG1995	NA
LFTS_00665	167.52	144.94	142.42	151.63	13.82	7.98	179.51	146.84	163.18	23.1	16.34	NA	NA	NA	NA	NA	NA	NA	NA	NA	NA	NA	NA	NA	NA	NA	NA	NA	NA	NA	NA	NA	NA	NA	NA	NA	NA	NA	NA	909	cation diffusion facilitator family transporter	Cadmium/cobalt/zinc resistance	K13283	NA	Cellular community - prokaryotes	02024 Quorum sensing	P	COG0053	Cation_efflux
LFTS_00666	87.17	59.09	70.46	72.24	14.12	8.15	78.7	70.96	74.83	5.48	3.87	469.68	284.69	362.65	293.15	347.53	351.54	74.12	33.15	125.16	107.73	126.74	119.88	10.55	6.09	1.8811e+07	1.1865e+07	1.4732e+07	1.1902e+07	1.3572e+07	1.41764e+07	2.85782e+06	1.27806e+06	3.19499e+06	2.99619e+06	3.5207e+06	3.23729e+06	264798	152881	2808	Excinuclease ABC subunit A	NA	K03701	Replication and repair	Replication and repair	03420 Nucleotide excision repair	L	COG0178	SMC_N
LFTS_00667	104.24	102.28	108.48	105	3.17	1.83	122.57	109.66	116.11	9.13	6.46	NA	NA	NA	NA	NA	NA	NA	NA	NA	NA	NA	NA	NA	NA	NA	NA	NA	NA	NA	NA	NA	NA	NA	NA	NA	NA	NA	NA	717	outer membrane lipoprotein carrier protein	NA	K03634	NA	Metabolism of cofactors and vitamins	00750 Vitamin B6 metabolism	M	COG2834	LolA
LFTS_00668	95.71	91.5	83.01	90.07	6.47	3.73	110.78	96.3	103.54	10.24	7.24	NA	NA	NA	NA	NA	NA	NA	NA	NA	NA	NA	NA	NA	NA	NA	NA	NA	NA	NA	NA	NA	NA	NA	NA	NA	NA	NA	NA	2289	DNA segregation ATPase FtsK/SpoIIIE, S-DNA-T family	NA	K03466	NA	Folding, sorting and degradation	03018 RNA degradation	D	COG1674	TrwB_AAD_bind
LFTS_00669	228.72	185.08	210.47	208.09	21.92	12.65	216.74	172.72	194.73	31.13	22.01	267.54	328.12	274.62	350.52	381.2	320.4	48.87	21.86	406.51	632.17	453.03	497.24	119.15	68.79	1.0715e+07	1.3675e+07	1.1156e+07	1.4231e+07	1.4887e+07	1.29328e+07	1.87953e+06	840552	1.0377e+07	1.75821e+07	1.2585e+07	1.35147e+07	3.69139e+06	2.13122e+06	1689	ribonuclease J	NA	K12574	Folding, sorting and degradation	Folding, sorting and degradation	03018 RNA degradation	J	COG0595	Lactamase_B
LFTS_00670	258.09	202.32	251.86	237.42	30.56	17.64	261.5	228.06	244.78	23.65	16.72	NA	NA	NA	NA	NA	NA	NA	NA	NA	NA	NA	NA	NA	NA	NA	NA	NA	NA	NA	NA	NA	NA	NA	NA	NA	NA	NA	NA	771	16S rRNA (adenine1518-N6/adenine1519-N6)-dimethyltransferase	NA	K02528	NA	Energy metabolism	00190 Oxidative phosphorylation	J	COG0030	RrnaAD
LFTS_00671	149.36	161	149.89	153.41	6.57	3.79	165.3	137.6	151.45	19.58	13.85	NA	NA	NA	NA	NA	NA	NA	NA	NA	NA	NA	NA	NA	NA	NA	NA	NA	NA	NA	NA	NA	NA	NA	NA	NA	NA	NA	NA	1104	protein TonB	NA	K03832	NA	Energy metabolism	00190 Oxidative phosphorylation	M	COG0810	NA
LFTS_00672	150.72	142.63	141.83	145.06	4.92	2.84	136.55	122.98	129.77	9.6	6.79	NA	NA	NA	NA	NA	NA	NA	NA	NA	NA	NA	NA	NA	NA	NA	NA	NA	NA	NA	NA	NA	NA	NA	NA	NA	NA	NA	NA	2061	soluble lytic murein transglycosylase	NA	K08309	NA	Energy metabolism	00190 Oxidative phosphorylation	M	COG0741	SLT
LFTS_00673	519.57	616.96	542.81	559.78	50.86	29.37	311.33	350.4	330.87	27.62	19.53	NA	NA	NA	NA	NA	NA	NA	NA	NA	NA	NA	NA	NA	NA	NA	NA	NA	NA	NA	NA	NA	NA	NA	NA	NA	NA	NA	NA	276	hypothetical protein	NA	K05589	NA	Energy metabolism	00190 Oxidative phosphorylation	D	COG2919	Zwint
LFTS_00674	411.5	473.5	372.86	419.29	50.77	29.31	287.21	310.81	299.01	16.69	11.8	NA	NA	NA	NA	NA	NA	NA	NA	NA	NA	NA	NA	NA	NA	NA	NA	NA	NA	NA	NA	NA	NA	NA	NA	NA	NA	NA	NA	336	hypothetical protein	NA	K15146	Endocrine system	Endocrine system	04919 Thyroid hormone signaling pathway		NA	BLOC1_2
LFTS_00675	1345.94	4132.32	2885.16	2787.81	1395.74	805.83	7612.3	12608.9	10110.6	3533.15	2498.31	NA	NA	NA	NA	NA	NA	NA	NA	NA	NA	NA	NA	NA	NA	NA	NA	NA	NA	NA	NA	NA	NA	NA	NA	NA	NA	NA	NA	1383	Recombination protein MgsA	NA	K07478	NA	Energy metabolism	00190 Oxidative phosphorylation	L	COG2256	RuvB_N
LFTS_00676	421.77	434.15	446	433.97	12.12	7	413.68	382.31	397.99	22.18	15.69	NA	NA	NA	NA	NA	NA	NA	NA	NA	NA	NA	NA	NA	NA	NA	NA	NA	NA	NA	NA	NA	NA	NA	NA	NA	NA	NA	NA	1566	ribonucrease Y	NA	K06950	NA	Xenobiotics biodegradation and metabolism	00627 Aminobenzoate degradation	JR	COG1418	KH_1
LFTS_00677	308.67	356.89	365.71	343.76	30.7	17.72	378.56	322.26	350.41	39.81	28.15	NA	NA	NA	NA	NA	NA	NA	NA	NA	NA	NA	NA	NA	NA	NA	NA	NA	NA	NA	NA	NA	NA	NA	NA	NA	NA	NA	NA	855	hypothetical protein	NA	K09769	NA	Xenobiotics biodegradation and metabolism	00627 Aminobenzoate degradation	R	COG1692	YmdB
LFTS_00678	288.24	294.29	301.39	294.64	6.59	3.8	276.11	308.18	292.14	22.67	16.03	NA	NA	NA	NA	NA	NA	NA	NA	NA	NA	NA	NA	NA	NA	NA	NA	NA	NA	NA	NA	NA	NA	NA	NA	NA	NA	NA	NA	1512	Exodeoxyribonuclease VII large subunit	NA	K03601	Replication and repair	Replication and repair	03430 Mismatch repair	L	COG1570	tRNA_anti_2
LFTS_00679	465.52	460.81	449.21	458.51	8.4	4.85	348.61	388.94	368.77	28.52	20.17	48.63	231.7	560.79	615.15	897.78	470.81	334.16	149.44	27.26	52.96	154.52	78.25	67.29	38.85	1.9477e+06	9.65637e+06	2.2781e+07	2.4975e+07	3.50609e+07	1.88842e+07	1.30955e+07	5.85648e+06	695909	1.473e+06	4.2926e+06	2.15384e+06	1.89254e+06	1.09266e+06	294	Exodeoxyribonuclease VII small subunit	NA	K03602	Replication and repair	Replication and repair	03430 Mismatch repair	L	COG1722	KxDL
LFTS_00680	341.63	357.75	396.65	365.34	28.29	16.33	369.78	329.43	349.6	28.53	20.17	NA	NA	NA	NA	NA	NA	NA	NA	NA	NA	NA	NA	NA	NA	NA	NA	NA	NA	NA	NA	NA	NA	NA	NA	NA	NA	NA	NA	912	farnesyl-diphosphate synthase	NA	K13789	Metabolism of terpenoids and polyketides	Metabolism of terpenoids and polyketides	00900 Terpenoid backbone biosynthesis	H	COG0142	polyprenyl_synt
LFTS_00681	451.81	458.63	458.85	456.43	4	2.31	522.14	496.35	509.25	18.24	12.9	290.31	1193.59	835.78	753.4	964.15	807.45	333.47	149.13	383.64	558.21	466.96	469.61	87.31	50.41	1.1627e+07	4.97451e+07	3.39519e+07	3.05879e+07	3.7653e+07	3.2713e+07	1.38308e+07	6.18532e+06	9.79321e+06	1.5525e+07	1.2972e+07	1.27634e+07	2.87159e+06	1.65791e+06	1893	1-deoxy-D-xylulose-5-phosphate synthase	NA	K01662	Metabolism of terpenoids and polyketides; Metabolism of cofactors and vitamins	Metabolism of cofactors and vitamins	00730 Thiamine metabolism	HI	COG1154	Beta-Casp
LFTS_00682	381.84	412.67	437.07	410.53	27.68	15.98	302.59	271.4	286.99	22.05	15.59	NA	NA	NA	NA	NA	NA	NA	NA	NA	NA	NA	NA	NA	NA	NA	NA	NA	NA	NA	NA	NA	NA	NA	NA	NA	NA	NA	NA	756	23S rRNA (cytidine1920-2'-O)/16S rRNA (cytidine1409-2'-O)-methyltransferase	NA	K06442	NA	Carbohydrate metabolism	00052 Galactose metabolism	J	COG1189	S4
LFTS_00683	239.01	241.46	244.93	241.8	2.98	1.72	254.13	222.25	238.19	22.54	15.94	288.76	206.3	297.52	331.55	385.45	301.92	65.56	29.32	548.28	926.58	809.09	761.31	193.62	111.79	1.1565e+07	8.59788e+06	1.2086e+07	1.3461e+07	1.5053e+07	1.21526e+07	2.40365e+06	1.07494e+06	1.3996e+07	2.577e+07	2.2476e+07	2.07473e+07	6.07438e+06	3.50704e+06	942	UDP-glucose 4-epimerase	Extracellular polysaccharide production and export	K01784	Carbohydrate metabolism	Carbohydrate metabolism	00052 Galactose metabolism	M	COG1087	RmlD_sub_bind
LFTS_00684	297.75	290.74	309.84	299.45	9.66	5.58	308.08	262.09	285.08	32.52	22.99	NA	NA	NA	NA	NA	NA	NA	NA	NA	NA	NA	NA	NA	NA	NA	NA	NA	NA	NA	NA	NA	NA	NA	NA	NA	NA	NA	NA	342	divalent cation tolerance protein	Copper resistance	K03926	NA	Folding, sorting and degradation	03060 Protein export	P	COG1324	CutA1
LFTS_00685	237.24	246.36	265.67	249.76	14.51	8.38	237.71	209.31	223.51	20.09	14.2	NA	NA	NA	NA	NA	NA	NA	NA	NA	NA	NA	NA	NA	NA	NA	NA	NA	NA	NA	NA	NA	NA	NA	NA	NA	NA	NA	NA	951	Murein DD-endopeptidase MepM and murein hydrolase activator NlpD, contain LysM domain	NA	K08259	NA	Folding, sorting and degradation	03060 Protein export		NA	RPW8
LFTS_00686	218.22	235.41	225.49	226.38	8.63	4.98	179	197.75	188.37	13.26	9.37	642.34	965.65	1022.33	1168.24	1090.06	977.72	202.19	90.42	275.19	686.03	435.5	465.58	207.07	119.55	2.57259e+07	4.02451e+07	4.153e+07	4.74301e+07	4.25699e+07	3.95002e+07	8.16566e+06	3.65179e+06	7.02482e+06	1.908e+07	1.2098e+07	1.27343e+07	6.05274e+06	3.49455e+06	2727	protein translocase subunit secA	NA	K03070	Cellular community - prokaryotes; Folding, sorting and degradation; Membrane transport	Folding, sorting and degradation	03060 Protein export	U	COG0653	SecA_DEAD
LFTS_00687	1167.77	1044.13	1048.21	1086.71	70.24	40.55	1104.84	940.38	1022.61	116.29	82.23	NA	NA	NA	NA	NA	NA	NA	NA	NA	NA	NA	NA	NA	NA	NA	NA	NA	NA	NA	NA	NA	NA	NA	NA	NA	NA	NA	NA	372	NADH dehydrogenase subunit A	NADH dehydrogenase	K00330	Energy metabolism	Energy metabolism	00190 Oxidative phosphorylation	C	COG0838	N_methyl_3
LFTS_00688	1429.16	1297.32	1223.84	1316.77	104.04	60.07	1066.96	993.81	1030.38	51.73	36.58	515.95	419.11	544.23	630.08	579.39	537.75	78.82	35.25	564.35	751.36	576.5	630.74	104.64	60.41	2.06641e+07	1.7467e+07	2.21081e+07	2.5581e+07	2.2627e+07	2.16894e+07	2.96137e+06	1.32436e+06	1.4406e+07	2.0897e+07	1.6015e+07	1.7106e+07	3.3802e+06	1.95156e+06	537	NADH dehydrogenase subunit B	NADH dehydrogenase	K00331	Energy metabolism	Energy metabolism	00190 Oxidative phosphorylation	C	COG0377	NA
LFTS_00689	1679.91	1616.93	1642.19	1646.34	31.7	18.3	1053.17	1025.85	1039.51	19.31	13.66	1592.4	2876.17	1985.42	1883.06	1992.93	2066	481.14	215.17	1978.93	924.49	1469.97	1457.8	527.33	304.45	6.3776e+07	1.1987e+08	8.06538e+07	7.6452e+07	7.78298e+07	8.37162e+07	2.12219e+07	9.49072e+06	5.05161e+07	2.5712e+07	4.08349e+07	3.9021e+07	1.25011e+07	7.21753e+06	555	NADH dehydrogenase subunit C	NADH dehydrogenase	K00332	Energy metabolism	Energy metabolism	00190 Oxidative phosphorylation	C	COG0852	NA
LFTS_00690	1258.85	1408.07	1384.21	1350.37	80.16	46.28	932.78	1097.75	1015.27	116.65	82.49	596.73	818.13	395.02	244.9	411.7	493.29	220.36	98.55	530.07	518.44	212.33	420.28	180.19	104.03	2.38991e+07	3.4097e+07	1.6047e+07	9.94273e+06	1.60781e+07	2.00128e+07	9.30165e+06	4.15982e+06	1.3531e+07	1.4419e+07	5.89839e+06	1.12828e+07	4.68414e+06	2.70439e+06	1272	NADH-quinone oxidoreductase subunit D	NADH dehydrogenase	K00333	Energy metabolism	Energy metabolism	00190 Oxidative phosphorylation	C	COG0649	NA
LFTS_00691	2375.17	1972.26	2269.22	2205.55	208.86	120.59	1882.28	1735.81	1809.05	103.57	73.24	NA	NA	NA	NA	NA	NA	NA	NA	NA	NA	NA	NA	NA	NA	NA	NA	NA	NA	NA	NA	NA	NA	NA	NA	NA	NA	NA	NA	507	NADH-quinone oxidoreductase subunit E	NADH dehydrogenase	K00334	Energy metabolism	Energy metabolism	00190 Oxidative phosphorylation	C	COG1905	2Fe-2S_thioredx
LFTS_00692	1417.71	1046.84	1440.43	1301.66	220.97	127.58	1110.46	956.05	1033.26	109.18	77.21	621.87	1157.39	983.34	855.45	1067.45	937.1	208.38	93.19	463.43	592.66	362.86	472.98	115.2	66.51	2.4906e+07	4.82361e+07	3.99461e+07	3.4731e+07	4.16872e+07	3.79013e+07	8.72139e+06	3.90033e+06	1.183e+07	1.64831e+07	1.008e+07	1.27977e+07	3.30939e+06	1.91068e+06	1854	NAD(P)-dependent iron-only hydrogenase diaphorase component flavoprotein	NA	K05587	Energy metabolism	Energy metabolism	00190 Oxidative phosphorylation	C	COG1894	SLBB
LFTS_00693	1033.77	929.22	1042.08	1001.69	62.9	36.32	836.48	936.49	886.49	70.72	50	3747.3	3593.38	3452.97	3657.66	3784.61	3647.18	131.94	59.01	1497.36	922.55	1145.23	1188.38	289.82	167.33	1.5008e+08	1.4976e+08	1.4027e+08	1.485e+08	1.478e+08	1.47282e+08	4.02787e+06	1.80132e+06	3.82231e+07	2.56581e+07	3.1814e+07	3.18984e+07	6.28291e+06	3.62744e+06	2712	formate dehydrogenase major subunit	NA	K00336	Energy metabolism	Energy metabolism	00190 Oxidative phosphorylation	C	COG1034	NA
LFTS_00694	682.7	663.14	712.48	686.11	24.84	14.34	486.09	465.28	475.68	14.72	10.41	NA	NA	NA	NA	NA	NA	NA	NA	NA	NA	NA	NA	NA	NA	NA	NA	NA	NA	NA	NA	NA	NA	NA	NA	NA	NA	NA	NA	1014	NADH dehydrogenase subunit H	NADH dehydrogenase	K00337	Energy metabolism	Energy metabolism	00190 Oxidative phosphorylation	C	COG1005	CRPA
LFTS_00695	857.62	809.79	814.17	827.19	26.44	15.26	605.05	694.17	649.61	63.02	44.56	1890.54	2150.17	815.05	682.29	744.04	1256.42	704.96	315.27	5229.39	7742.67	2324.52	5098.86	2711.43	1565.45	7.57168e+07	8.96121e+07	3.31099e+07	2.77009e+07	2.9057e+07	5.10393e+07	2.93522e+07	13126701	1.3349e+08	2.1534e+08	6.4574e+07	1.37801e+08	7.54753e+07	4.35757e+07	561	NADH-quinone oxidoreductase subunit I	NADH dehydrogenase	K00338	Energy metabolism	Energy metabolism	00190 Oxidative phosphorylation	C	COG1143	c-SKI_SMAD_bind
LFTS_00696	692.42	710.42	674.51	692.45	17.96	10.37	503.18	484.96	494.07	12.88	9.11	NA	NA	NA	NA	NA	NA	NA	NA	NA	NA	NA	NA	NA	NA	NA	NA	NA	NA	NA	NA	NA	NA	NA	NA	NA	NA	NA	NA	510	NADH-quinone oxidoreductase subunit J	NADH dehydrogenase	K00339	Energy metabolism	Energy metabolism	00190 Oxidative phosphorylation	C	COG0839	Kei1
LFTS_00697	326.82	252.28	272.2	283.77	38.6	22.28	131.91	143.55	137.73	8.23	5.82	NA	NA	NA	NA	NA	NA	NA	NA	NA	NA	NA	NA	NA	NA	NA	NA	NA	NA	NA	NA	NA	NA	NA	NA	NA	NA	NA	NA	303	NADH-quinone oxidoreductase subunit K	NADH dehydrogenase	K00340	Energy metabolism	Energy metabolism	00190 Oxidative phosphorylation	C	COG0713	Wzz
LFTS_00698	407.26	387.44	381.71	392.14	13.41	7.74	191.97	232	211.98	28.3	20.01	NA	NA	NA	NA	NA	NA	NA	NA	NA	NA	NA	NA	NA	NA	NA	NA	NA	NA	NA	NA	NA	NA	NA	NA	NA	NA	NA	NA	1920	NADH-quinone oxidoreductase subunit L	NADH dehydrogenase	K00341	Energy metabolism	Energy metabolism	00190 Oxidative phosphorylation	CP	COG1009	BROMI
LFTS_00699	329.43	370.07	357.38	352.29	20.79	12	211.48	281.94	246.71	49.82	35.23	NA	NA	NA	NA	NA	NA	NA	NA	NA	NA	NA	NA	NA	NA	NA	NA	NA	NA	NA	NA	NA	NA	NA	NA	NA	NA	NA	NA	1503	NADH-quinone oxidoreductase subunit M	NADH dehydrogenase	K00342	Energy metabolism	Energy metabolism	00190 Oxidative phosphorylation	C	COG1008	NA
LFTS_00700	422.85	379.5	390.24	397.53	22.58	13.04	251.69	308.46	280.07	40.14	28.38	NA	NA	NA	NA	NA	NA	NA	NA	NA	NA	NA	NA	NA	NA	NA	NA	NA	NA	NA	NA	NA	NA	NA	NA	NA	NA	NA	NA	1446	NADH dehydrogenase subunit N	NADH dehydrogenase	K00343	Energy metabolism	Energy metabolism	00190 Oxidative phosphorylation	C	COG1007	NA
LFTS_00701	254.15	274.04	270.75	266.32	10.66	6.15	189.83	196.77	193.3	4.9	3.47	NA	NA	NA	NA	NA	NA	NA	NA	NA	NA	NA	NA	NA	NA	NA	NA	NA	NA	NA	NA	NA	NA	NA	NA	NA	NA	NA	NA	669	repressor LexA	NA	K01356	NA	Energy metabolism	00190 Oxidative phosphorylation	KT	COG1974	LexA_DNA_bind
LFTS_00702	219.17	217.71	221.66	219.51	1.99	1.15	146.63	168.09	157.36	15.18	10.73	NA	NA	NA	NA	NA	NA	NA	NA	NA	NA	NA	NA	NA	NA	NA	NA	NA	NA	NA	NA	NA	NA	NA	NA	NA	NA	NA	NA	471	hypothetical protein	NA	K08216	NA	Overview	01220 Degradation of aromatic compounds		NA	NA
LFTS_00703	73.24	89.25	86.66	83.05	8.59	4.96	44.85	45.59	45.22	0.52	0.37	NA	NA	NA	NA	NA	NA	NA	NA	NA	NA	NA	NA	NA	NA	NA	NA	NA	NA	NA	NA	NA	NA	NA	NA	NA	NA	NA	NA	1518	ammonium transporter, Amt family	Ammonia & glutamate conversion to glutamine	K03320	NA	Signal transduction	02020 Two-component system	P	COG0004	Ammonium_transp
LFTS_00704	122.63	146.66	163.22	144.17	20.41	11.78	108.17	131.4	119.78	16.42	11.61	NA	NA	NA	NA	NA	NA	NA	NA	NA	NA	NA	NA	NA	NA	NA	NA	NA	NA	NA	NA	NA	NA	NA	NA	NA	NA	NA	NA	339	nitrogen regulatory protein P-II family protein	Nitrate/nitrite regulation	K04751	Signal transduction	Signal transduction	02020 Two-component system	TE	COG0347	NA
LFTS_00705	52.09	53.31	60.93	55.45	4.79	2.77	49.41	43.22	46.31	4.38	3.1	NA	NA	NA	NA	NA	NA	NA	NA	NA	NA	NA	NA	NA	NA	NA	NA	NA	NA	NA	NA	NA	NA	NA	NA	NA	NA	NA	NA	3264	Superfamily II DNA or RNA helicase, SNF2 family	NA	K15192	NA	Signal transduction	02020 Two-component system		NA	SNF2_N
LFTS_00706	252.8	222.44	231.14	235.46	15.63	9.03	189.06	134.7	161.88	38.43	27.18	434.03	352.4	378.8	524.56	555.89	449.14	88.91	39.76	84.57	132.23	55.08	90.63	38.93	22.48	1.7383e+07	1.4687e+07	1.5388e+07	21297046	2.1709e+07	1.80928e+07	3.26968e+06	1.46225e+06	2.1588e+06	3.67759e+06	1.5302e+06	2.45553e+06	1.10402e+06	637406	813	L-proline dehydrogenase	NA	K00318	Amino acid metabolism	Amino acid metabolism	00330 Arginine and proline metabolism	E	COG0506	Lipase_GDSL_3
LFTS_00707	753.53	652.15	779.78	728.49	67.4	38.91	676.04	539.05	607.55	96.87	68.5	345.84	643.48	802.7	1044.2	649.92	697.22	255.01	114.04	1257.46	659.28	554.19	823.64	379.35	219.02	1.3851e+07	2.6818e+07	3.26079e+07	4.23941e+07	2.53811e+07	2.82104e+07	1.04481e+07	4.67253e+06	3.20991e+07	1.83361e+07	1.5395e+07	2.19434e+07	8.91719e+06	5.14834e+06	243	Fe-S cluster biosynthesis and repair protein YggX	NA	NA	NA	NA	NA	NA	NA	NA
LFTS_00708	127.12	121.93	150.87	133.31	15.43	8.91	87.03	69.38	78.2	12.48	8.83	NA	NA	NA	NA	NA	NA	NA	NA	NA	NA	NA	NA	NA	NA	NA	NA	NA	NA	NA	NA	NA	NA	NA	NA	NA	NA	NA	NA	474	hypothetical protein	NA	K02503	NA	Translation	03010 Ribosome	FGR	COG0537	NA
LFTS_00709	43.89	42.79	47.2	44.62	2.29	1.32	45.31	38.47	41.89	4.83	3.42	NA	NA	NA	NA	NA	NA	NA	NA	NA	NA	NA	NA	NA	NA	NA	NA	NA	NA	NA	NA	NA	NA	NA	NA	NA	NA	NA	NA	3108	PAS domain S-box-containing protein/diguanylate cyclase (GGDEF) domain-containing protein	Genes encoding proteins with EAL and GGDEF domains	K14051	Cellular community - prokaryotes	Cellular community - prokaryotes	02024 Quorum sensing	T	COG2199;COG2200;COG2202	NA
LFTS_00710	301.09	220.89	294.85	272.27	44.61	25.76	259.08	204.47	231.77	38.62	27.31	185.75	280.52	233.92	295.42	379.43	275.01	72.47	32.41	545.46	327.33	297.88	390.22	135.25	78.08	7.43948e+06	1.1691e+07	9.50253e+06	1.1994e+07	1.4818e+07	1.1089e+07	2.78042e+06	1.24344e+06	1.3924e+07	9.10363e+06	8.2749e+06	1.04342e+07	3.05055e+06	1.76123e+06	1041	chemotaxis protein CheZ	Chemotaxis	K03414	Cell motility	Cell motility	02030 Bacterial chemotaxis	NT	COG3143	CheZ
LFTS_00711	144.89	127.55	128.08	133.51	9.86	5.69	183.91	149.24	166.58	24.51	17.33	NA	NA	NA	NA	NA	NA	NA	NA	NA	NA	NA	NA	NA	NA	NA	NA	NA	NA	NA	NA	NA	NA	NA	NA	NA	NA	NA	NA	648	hypothetical protein	NA	NA	NA	NA	NA	NA	NA	CarboxypepD_reg
LFTS_00712	192.76	167.38	186.88	182.34	13.28	7.67	264.1	227.43	245.77	25.93	18.33	NA	NA	NA	NA	NA	NA	NA	NA	NA	NA	NA	NA	NA	NA	NA	NA	NA	NA	NA	NA	NA	NA	NA	NA	NA	NA	NA	NA	1500	hypothetical protein	NA	K09930	NA	Membrane transport	03070 Bacterial secretion system	S	COG3220	NA
LFTS_00713	412.74	325.53	301.05	346.44	58.71	33.89	453.52	340.07	396.79	80.22	56.72	NA	NA	NA	NA	NA	NA	NA	NA	NA	NA	NA	NA	NA	NA	NA	NA	NA	NA	NA	NA	NA	NA	NA	NA	NA	NA	NA	NA	378	Tetratricopeptide repeat-containing protein	NA	K02498	NA	Cell motility	02030 Bacterial chemotaxis	S	COG3071	BTAD
LFTS_00714	63.23	73.08	73.31	69.87	5.76	3.32	80.04	59.69	69.86	14.39	10.18	NA	NA	NA	NA	NA	NA	NA	NA	NA	NA	NA	NA	NA	NA	NA	NA	NA	NA	NA	NA	NA	NA	NA	NA	NA	NA	NA	NA	1182	diguanylate cyclase (GGDEF) domain-containing protein	Putative diguanylate cyclases (GGDEF domain-containing proteins)	K13069	NA	Replication and repair	03410 Base excision repair	T	COG2199	CHASE3
LFTS_00715	1388.23	859.6	765.93	1004.59	335.53	193.72	968.33	999.29	983.81	21.89	15.48	NA	NA	NA	NA	NA	NA	NA	NA	NA	NA	NA	NA	NA	NA	NA	NA	NA	NA	NA	NA	NA	NA	NA	NA	NA	NA	NA	NA	321	hypothetical protein	NA	NA	NA	NA	NA	NA	NA	NA
LFTS_00716	438.73	498.53	478.91	472.06	30.48	17.6	487.69	358.86	423.27	91.09	64.41	NA	NA	NA	NA	NA	NA	NA	NA	NA	NA	NA	NA	NA	NA	NA	NA	NA	NA	NA	NA	NA	NA	NA	NA	NA	NA	NA	NA	642	Tetratricopeptide repeat-containing protein	NA	K12600	Folding, sorting and degradation	Folding, sorting and degradation	03018 RNA degradation	R	COG0457	ChAPs
LFTS_00717	30.06	38.21	32.59	33.62	4.17	2.41	45.09	35.47	40.28	6.8	4.81	NA	NA	NA	NA	NA	NA	NA	NA	NA	NA	NA	NA	NA	NA	NA	NA	NA	NA	NA	NA	NA	NA	NA	NA	NA	NA	NA	NA	1041	general secretion pathway protein K	NA	K02460	Cellular community - prokaryotes; Membrane transport	Membrane transport	03070 Bacterial secretion system	U	COG3156	NA
LFTS_00718	60.07	89.38	66.24	71.9	15.45	8.92	77.87	58.17	68.02	13.93	9.85	NA	NA	NA	NA	NA	NA	NA	NA	NA	NA	NA	NA	NA	NA	NA	NA	NA	NA	NA	NA	NA	NA	NA	NA	NA	NA	NA	NA	591	Type II secretion system (T2SS), protein M	NA	K02462	Cellular community - prokaryotes; Membrane transport	Membrane transport	03070 Bacterial secretion system	U	COG3149	NA
LFTS_00719	70.12	63.11	70.68	67.97	4.22	2.44	81.89	61.56	71.72	14.38	10.17	NA	NA	NA	NA	NA	NA	NA	NA	NA	NA	NA	NA	NA	NA	NA	NA	NA	NA	NA	NA	NA	NA	NA	NA	NA	NA	NA	NA	1359	hypothetical protein	NA	K02461	Cellular community - prokaryotes; Membrane transport	Membrane transport	03070 Bacterial secretion system	U	COG3297	NA
LFTS_00720	397.66	387.74	466.71	417.37	43.02	24.84	478.53	394.63	436.58	59.33	41.95	NA	NA	NA	NA	NA	NA	NA	NA	NA	NA	NA	NA	NA	NA	NA	NA	NA	NA	NA	NA	NA	NA	NA	NA	NA	NA	NA	NA	1029	type II secretion system protein N	NA	K07289	NA	Metabolism of cofactors and vitamins	00760 Nicotinate and nicotinamide metabolism	M	COG2982	NA
LFTS_00721	1020.83	980.1	1098.38	1033.1	60.09	34.69	971.23	764.08	867.66	146.47	103.57	NA	NA	NA	NA	NA	NA	NA	NA	NA	NA	NA	NA	NA	NA	NA	NA	NA	NA	NA	NA	NA	NA	NA	NA	NA	NA	NA	NA	480	general secretion pathway protein G	NA	K02456	Cellular community - prokaryotes; Membrane transport	Membrane transport	03070 Bacterial secretion system	NUW	COG2165	N_methyl_2
LFTS_00722	84.65	86.27	94.59	88.5	5.34	3.08	134.93	122.97	128.95	8.46	5.98	NA	NA	NA	NA	NA	NA	NA	NA	NA	NA	NA	NA	NA	NA	NA	NA	NA	NA	NA	NA	NA	NA	NA	NA	NA	NA	NA	NA	1203	type II secretion system protein F (GspF)	NA	K02455	Cellular community - prokaryotes; Membrane transport	Membrane transport	03070 Bacterial secretion system	NUW	COG1459	CaKB
LFTS_00723	168.5	138.34	169.13	158.66	17.6	10.16	181.17	149.33	165.25	22.52	15.92	NA	NA	NA	NA	NA	NA	NA	NA	NA	NA	NA	NA	NA	NA	NA	NA	NA	NA	NA	NA	NA	NA	NA	NA	NA	NA	NA	NA	1716	type II secretion system protein E (GspE)	NA	K02454	Cellular community - prokaryotes; Membrane transport	Membrane transport	03070 Bacterial secretion system	NUW	COG2804	Arch_ATPase
LFTS_00724	504.36	459.02	503.54	488.97	25.94	14.98	544.51	393.46	468.98	106.81	75.52	NA	NA	NA	NA	NA	NA	NA	NA	NA	NA	NA	NA	NA	NA	NA	NA	NA	NA	NA	NA	NA	NA	NA	NA	NA	NA	NA	NA	1668	general secretion pathway protein D	NA	K02453	Cellular community - prokaryotes; Membrane transport	Membrane transport	03070 Bacterial secretion system	U	COG1450	Secretin
LFTS_00725	505.07	496.79	571.41	524.42	40.9	23.61	600.72	482.97	541.84	83.26	58.87	NA	NA	NA	NA	NA	NA	NA	NA	NA	NA	NA	NA	NA	NA	NA	NA	NA	NA	NA	NA	NA	NA	NA	NA	NA	NA	NA	NA	972	general secretion pathway protein C	NA	K02452	Cellular community - prokaryotes; Membrane transport	Membrane transport	03070 Bacterial secretion system	U	COG3031	NA
LFTS_00726	372.81	367.63	357.8	366.08	7.62	4.4	446.46	429.01	437.73	12.34	8.73	NA	NA	NA	NA	NA	NA	NA	NA	NA	NA	NA	NA	NA	NA	NA	NA	NA	NA	NA	NA	NA	NA	NA	NA	NA	NA	NA	NA	213	sulfur carrier protein	NA	K03154	Folding, sorting and degradation	Folding, sorting and degradation	04122 Sulfur relay system	H	COG2104	NA
LFTS_00728	40.47	51.6	33.29	41.79	9.23	5.33	55.16	56.12	55.64	0.68	0.48	NA	NA	NA	NA	NA	NA	NA	NA	NA	NA	NA	NA	NA	NA	NA	NA	NA	NA	NA	NA	NA	NA	NA	NA	NA	NA	NA	NA	831	PEP-CTERM protein-sorting domain-containing protein	NA	NA	NA	NA	NA	NA	NA	NA
LFTS_00729	202.49	259.2	219.43	227.04	29.11	16.81	320.53	291.67	306.1	20.41	14.43	209.83	247.81	394.95	462.51	511.51	365.32	131.98	59.03	76.59	253.05	70.61	133.42	103.65	59.84	8.40391e+06	1.0328e+07	1.6044e+07	1.8778e+07	1.99759e+07	1.4706e+07	5.12413e+06	2.29158e+06	1.95519e+06	7.03798e+06	1.96151e+06	3.65156e+06	2.93273e+06	1.69321e+06	609	hypothetical protein	NA	NA	NA	NA	NA	NA	NA	NA
LFTS_00730	96.88	129.66	99.89	108.81	18.12	10.46	189.38	138.77	164.08	35.79	25.31	NA	NA	NA	NA	NA	NA	NA	NA	NA	NA	NA	NA	NA	NA	NA	NA	NA	NA	NA	NA	NA	NA	NA	NA	NA	NA	NA	NA	810	Cytochrome c	Cytochrome c	K03889	Energy metabolism	Energy metabolism	00190 Oxidative phosphorylation	C	COG2010	Cytochrom_C
LFTS_00731	24.8	38.36	41.24	34.8	8.78	5.07	161.54	125.73	143.64	25.32	17.91	691.78	278	319.52	444.95	392.59	425.37	162.29	72.58	214.72	165.78	254.15	211.55	44.27	25.56	2.77061e+07	1.1586e+07	1.298e+07	1.8065e+07	1.5332e+07	1.71338e+07	6.40154e+06	2.86286e+06	5.48108e+06	4.61059e+06	7.06011e+06	5.71726e+06	1.24172e+06	716909	810	Cytochrome c	Cytochrome c	K03889	Energy metabolism	Energy metabolism	00190 Oxidative phosphorylation	C	COG2010	Cytochrome_CBB3
LFTS_00732	11.71	13.75	17.71	14.39	3.05	1.76	148.73	130.74	139.73	12.73	9	NA	NA	NA	NA	NA	NA	NA	NA	NA	NA	NA	NA	NA	NA	NA	NA	NA	NA	NA	NA	NA	NA	NA	NA	NA	NA	NA	NA	678	Cytochrome c553	Cytochrome c	K00406	Energy metabolism; Signal transduction	Energy metabolism	00190 Oxidative phosphorylation	C	COG2010	Cytochrom_C
LFTS_00733	112.47	82.39	88.27	94.38	15.94	9.21	83.59	74.03	78.81	6.76	4.78	NA	NA	NA	NA	NA	NA	NA	NA	NA	NA	NA	NA	NA	NA	NA	NA	NA	NA	NA	NA	NA	NA	NA	NA	NA	NA	NA	NA	2874	diguanylate cyclase (GGDEF) domain-containing protein	NA	K14051	Cellular community - prokaryotes	Cellular community - prokaryotes	02024 Quorum sensing	T	COG2199;COG2200;COG2202	Sod_Ni
LFTS_00734	34.9	27.38	35	32.43	4.37	2.52	74.11	78.17	76.14	2.87	2.03	NA	NA	NA	NA	NA	NA	NA	NA	NA	NA	NA	NA	NA	NA	NA	NA	NA	NA	NA	NA	NA	NA	NA	NA	NA	NA	NA	NA	522	PEGA domain-containing protein	NA	NA	NA	NA	NA	NA	NA	NA
LFTS_00735	22.56	21.67	19.96	21.4	1.32	0.76	45.17	26.1	35.63	13.49	9.54	NA	NA	NA	NA	NA	NA	NA	NA	NA	NA	NA	NA	NA	NA	NA	NA	NA	NA	NA	NA	NA	NA	NA	NA	NA	NA	NA	NA	1491	C-3',4' desaturase CrtD	NA	K09835	Metabolism of terpenoids and polyketides	Metabolism of terpenoids and polyketides	00906 Carotenoid biosynthesis	Q	COG1233	Amino_oxidase
LFTS_00736	67.68	57.09	66.24	63.67	5.75	3.32	139.65	116.64	128.14	16.27	11.51	NA	NA	NA	NA	NA	NA	NA	NA	NA	NA	NA	NA	NA	NA	NA	NA	NA	NA	NA	NA	NA	NA	NA	NA	NA	NA	NA	NA	1056	Cellulose biosynthesis protein BcsQ	Cellulose production	K03496	NA	Energy metabolism	00190 Oxidative phosphorylation	N	COG1192	CbiA
LFTS_00737	2.58	5.59	1.99	3.39	1.93	1.11	5.47	4.77	5.12	0.5	0.35	NA	NA	NA	NA	NA	NA	NA	NA	NA	NA	NA	NA	NA	NA	NA	NA	NA	NA	NA	NA	NA	NA	NA	NA	NA	NA	NA	NA	2892	Tetratricopeptide repeat protein	NA	K05838	NA	Energy metabolism	00190 Oxidative phosphorylation	O	COG3118	YfiO
LFTS_00738	5.77	6.03	3.68	5.16	1.29	0.74	3.72	3.91	3.81	0.14	0.1	NA	NA	NA	NA	NA	NA	NA	NA	NA	NA	NA	NA	NA	NA	NA	NA	NA	NA	NA	NA	NA	NA	NA	NA	NA	NA	NA	NA	2268	cellulose synthase subunit	Cellulose production	NA	NA	NA	NA	NA	NA	BcsB
LFTS_00739	3.97	3.61	3.73	3.77	0.18	0.1	5.87	5.34	5.61	0.37	0.26	NA	NA	NA	NA	NA	NA	NA	NA	NA	NA	NA	NA	NA	NA	NA	NA	NA	NA	NA	NA	NA	NA	NA	NA	NA	NA	NA	NA	2238	cellulose synthase (UDP-forming)	Cellulose production	K00694	Carbohydrate metabolism; Cellular community - prokaryotes	Carbohydrate metabolism	00500 Starch and sucrose metabolism	N	COG1215	Cellulose_synt
LFTS_00740	167.52	116.52	132.83	138.96	26.04	15.04	330.22	286.12	308.17	31.18	22.05	590.38	174.05	637.94	397.22	705.86	501.09	215.86	96.53	376.94	256.17	378.01	337.04	70.04	40.44	2.3645e+07	7.25382e+06	2.59151e+07	1.61269e+07	2.75661e+07	2.01014e+07	8.41032e+06	3.76121e+06	9.6221e+06	7.12471e+06	1.0501e+07	9.08259e+06	1.7516e+06	1.01128e+06	672	Cytochrome c553	Cytochrome c	K00406	Energy metabolism; Signal transduction	Energy metabolism	00190 Oxidative phosphorylation	C	COG2010	Cytochrom_C
LFTS_00741	197.34	116.86	135.76	149.98	42.08	24.3	375.87	236.65	306.26	98.44	69.61	691.78	278	319.52	444.95	392.59	425.37	162.29	72.58	214.72	165.78	254.15	211.55	44.27	25.56	2.77061e+07	1.1586e+07	1.298e+07	1.8065e+07	1.5332e+07	1.71338e+07	6.40154e+06	2.86286e+06	5.48108e+06	4.61059e+06	7.06011e+06	5.71726e+06	1.24172e+06	716909	819	Cytochrome c	Cytochrome c	K03889	Energy metabolism	Energy metabolism	00190 Oxidative phosphorylation	C	COG2010	Cytochrom_C
LFTS_00742	9.51	9.28	9.92	9.57	0.32	0.19	27.5	16.23	21.86	7.97	5.64	NA	NA	NA	NA	NA	NA	NA	NA	NA	NA	NA	NA	NA	NA	NA	NA	NA	NA	NA	NA	NA	NA	NA	NA	NA	NA	NA	NA	2211	DNA polymerase-2	NA	K02319	Replication and repair; Nucleotide metabolism	Nucleotide metabolism	00230 Purine metabolism	L	COG0417	NA
LFTS_00743	8.85	7.06	9.89	8.6	1.43	0.82	20.14	11.7	15.92	5.97	4.22	NA	NA	NA	NA	NA	NA	NA	NA	NA	NA	NA	NA	NA	NA	NA	NA	NA	NA	NA	NA	NA	NA	NA	NA	NA	NA	NA	NA	264	hypothetical protein	NA	K08682	Metabolism of cofactors and vitamins	Metabolism of cofactors and vitamins	00770 Pantothenate and CoA biosynthesis	I	COG3124	NA
LFTS_00744	22.49	19.56	17.4	19.82	2.55	1.47	20.94	18.91	19.93	1.43	1.01	NA	NA	NA	NA	NA	NA	NA	NA	NA	NA	NA	NA	NA	NA	NA	NA	NA	NA	NA	NA	NA	NA	NA	NA	NA	NA	NA	NA	540	Rad51 protein	NA	K04483	NA	Overview	01200 Carbon metabolism	L	COG0468	Rad51
LFTS_00745	18.14	20.11	20.27	19.51	1.19	0.69	27.29	19.03	23.16	5.85	4.13	NA	NA	NA	NA	NA	NA	NA	NA	NA	NA	NA	NA	NA	NA	NA	NA	NA	NA	NA	NA	NA	NA	NA	NA	NA	NA	NA	NA	618	repressor LexA	NA	K01356	NA	Overview	01200 Carbon metabolism	KT	COG1974	LexA_DNA_bind
LFTS_00746	300.63	139.24	186.04	208.64	83.03	47.94	185.09	174.8	179.94	7.28	5.15	1538.91	2081.71	2066.84	1866.56	2263.01	1963.41	275.69	123.29	763.66	936.1	702.75	800.84	121.04	69.88	6.16339e+07	8.6759e+07	8.39612e+07	7.57819e+07	8.83771e+07	7.93026e+07	1.10026e+07	4.92051e+06	1.9494e+07	2.6035e+07	1.9522e+07	2.16837e+07	3.76838e+06	2.17567e+06	1647	glucose-6-phosphate isomerase	NA	K01810	Carbohydrate metabolism; Overview	Overview	01200 Carbon metabolism	G	COG0166	NA
LFTS_00747	335.51	207.16	235.88	259.52	67.36	38.89	185.65	152.32	168.99	23.56	16.66	NA	NA	NA	NA	NA	NA	NA	NA	NA	NA	NA	NA	NA	NA	NA	NA	NA	NA	NA	NA	NA	NA	NA	NA	NA	NA	NA	NA	717	FMN phosphatase YigB, HAD superfamily	NA	K07025	NA	Overview	01200 Carbon metabolism	H	COG1011	NA
LFTS_00748	505.42	364.99	429.48	433.29	70.29	40.58	309.13	301.45	305.29	5.43	3.84	NA	NA	NA	NA	NA	NA	NA	NA	NA	NA	NA	NA	NA	NA	NA	NA	NA	NA	NA	NA	NA	NA	NA	NA	NA	NA	NA	NA	378	hypothetical protein	NA	K06940	NA	Overview	01200 Carbon metabolism	R	COG0727	CxxCxxCC
LFTS_00749	107.06	76.01	82.5	88.52	16.38	9.46	117.3	92.94	105.12	17.22	12.18	NA	NA	NA	NA	NA	NA	NA	NA	NA	NA	NA	NA	NA	NA	NA	NA	NA	NA	NA	NA	NA	NA	NA	NA	NA	NA	NA	NA	3246	Multidrug efflux pump subunit AcrB	NA	K03296	NA	Overview	01200 Carbon metabolism	V	COG0841	ACR_tran
LFTS_00750	223.27	172.95	195.34	197.19	25.21	14.55	231.78	168.51	200.14	44.74	31.63	NA	NA	NA	NA	NA	NA	NA	NA	NA	NA	NA	NA	NA	NA	NA	NA	NA	NA	NA	NA	NA	NA	NA	NA	NA	NA	NA	NA	636	hypothetical protein	NA	K15539	NA	Energy metabolism	00190 Oxidative phosphorylation	D	COG1426	NA
LFTS_00751	648.38	460.69	528.93	546	95	54.85	451.22	286.97	369.09	116.14	82.13	378.82	545.79	368.56	302.98	323.74	383.98	95.71	42.8	187.15	405.29	441.59	344.67	137.62	79.46	1.5172e+07	2.2747e+07	1.4972e+07	1.2301e+07	1.2643e+07	1.5567e+07	4.22132e+06	1.88783e+06	4.77729e+06	1.1272e+07	1.2267e+07	9.43876e+06	4.0675e+06	2.34837e+06	603	outer membrane lipoprotein	NA	K07285	NA	Energy metabolism	00190 Oxidative phosphorylation	M	COG3065	Slp
LFTS_00752	259.01	256.95	262.67	259.54	2.9	1.67	483.05	407.38	445.21	53.5	37.83	632.55	101.83	946.46	1184.39	1313.65	835.78	485.32	217.04	286.18	167.65	132.44	195.42	80.55	46.5	2.5334e+07	4.2439e+06	3.84481e+07	4.80859e+07	5.13019e+07	3.34828e+07	1.92142e+07	8.59285e+06	7.30539e+06	4.66259e+06	3.6792e+06	5.21573e+06	1.87531e+06	1.08271e+06	312	Copper chaperone CopZ	Copper resistance	K08364	NA	Energy metabolism	00190 Oxidative phosphorylation	P	COG2608	NA
LFTS_00753	65.47	53.2	54.18	57.61	6.82	3.94	41.39	25.63	33.51	11.15	7.88	NA	NA	NA	NA	NA	NA	NA	NA	NA	NA	NA	NA	NA	NA	NA	NA	NA	NA	NA	NA	NA	NA	NA	NA	NA	NA	NA	NA	1320	arsenite efflux membrane protein ArsB (TC 3.A.4.1.1; TC 2.A.45.1.1)	Arsenic resistance	K03893	NA	Energy metabolism	00190 Oxidative phosphorylation	P	COG1055	CitMHS
LFTS_00754	121.1	135.8	136.62	131.18	8.73	5.04	162.52	110.54	136.53	36.76	25.99	NA	NA	NA	NA	NA	NA	NA	NA	NA	NA	NA	NA	NA	NA	NA	NA	NA	NA	NA	NA	NA	NA	NA	NA	NA	NA	NA	NA	810	arsenate reductase (thioredoxin)	Arsenic resistance	K03741	NA	Energy metabolism	00190 Oxidative phosphorylation	T	COG0394	LMWPc
LFTS_00755	461.58	660.69	642.46	588.25	110.07	63.55	1144.8	1331.02	1237.91	131.68	93.11	408.09	356.1	743.22	757.27	969.2	646.78	258.33	115.53	1182.67	1809.5	2304.04	1765.4	561.98	324.46	1.6344e+07	1.48411e+07	3.01919e+07	3.0745e+07	3.785e+07	2.59944e+07	9.97835e+06	4.46245e+06	3.01901e+07	5.0326e+07	6.40049e+07	4.81737e+07	1.70099e+07	9.82066e+06	507	Heavy-metal resistance	Metal tolerance	K11165	NA	Energy metabolism	00190 Oxidative phosphorylation		NA	NA
LFTS_00756	145.88	133.44	144.22	141.18	6.76	3.9	131.59	122.09	126.84	6.72	4.75	NA	NA	NA	NA	NA	NA	NA	NA	NA	NA	NA	NA	NA	NA	NA	NA	NA	NA	NA	NA	NA	NA	NA	NA	NA	NA	NA	NA	666	hypothetical protein	NA	K14770	NA	Energy metabolism	00190 Oxidative phosphorylation		NA	NA
LFTS_00757	48.67	60.71	62.43	57.27	7.5	4.33	84.78	81.92	83.35	2.02	1.43	NA	NA	NA	NA	NA	NA	NA	NA	NA	NA	NA	NA	NA	NA	NA	NA	NA	NA	NA	NA	NA	NA	NA	NA	NA	NA	NA	NA	1689	Galactose oxidase, central domain	NA	K10454	NA	Energy metabolism	00190 Oxidative phosphorylation		NA	Kelch_4
LFTS_00758	91.68	156.82	175.63	141.37	44.06	25.44	290.16	284.98	287.57	3.66	2.59	NA	NA	NA	NA	NA	NA	NA	NA	NA	NA	NA	NA	NA	NA	NA	NA	NA	NA	NA	NA	NA	NA	NA	NA	NA	NA	NA	NA	321	Cupredoxin-like domain-containing protein	NA	NA	NA	NA	NA	NA	NA	Cupredoxin_1
LFTS_00759	145.61	181.7	166.87	164.73	18.14	10.48	262.05	255.02	258.54	4.97	3.52	NA	NA	NA	NA	NA	NA	NA	NA	NA	NA	NA	NA	NA	NA	NA	NA	NA	NA	NA	NA	NA	NA	NA	NA	NA	NA	NA	NA	879	high-affinity iron transporter	NA	K07243	NA	Membrane transport	03070 Bacterial secretion system	P	COG0672	NA
LFTS_00760	107.37	94.08	102.23	101.23	6.7	3.87	118.54	109.34	113.94	6.51	4.6	NA	NA	NA	NA	NA	NA	NA	NA	NA	NA	NA	NA	NA	NA	NA	NA	NA	NA	NA	NA	NA	NA	NA	NA	NA	NA	NA	NA	1440	metallo-beta-lactamase family protein	NA	K07576	NA	Energy metabolism	00190 Oxidative phosphorylation	J	COG1236	Beta-Casp
LFTS_00761	83.64	73.11	75.9	77.55	5.46	3.15	99.26	78.88	89.07	14.41	10.19	NA	NA	NA	NA	NA	NA	NA	NA	NA	NA	NA	NA	NA	NA	NA	NA	NA	NA	NA	NA	NA	NA	NA	NA	NA	NA	NA	NA	2703	long-chain acyl-CoA synthetase	NA	K01897	Cell growth and death; Cellular community - prokaryotes; Transport and catabolism; Lipid metabolism; Endocrine system; Overview	Overview	01212 Fatty acid metabolism	IQ	COG0318;COG1022	AMP-binding
LFTS_00762	149.77	133.17	132.57	138.5	9.76	5.64	320.42	241.45	280.94	55.84	39.48	NA	NA	NA	NA	NA	NA	NA	NA	NA	NA	NA	NA	NA	NA	NA	NA	NA	NA	NA	NA	NA	NA	NA	NA	NA	NA	NA	NA	630	hypothetical protein	NA	NA	NA	NA	NA	NA	NA	NA
LFTS_00763	218.9	251.02	298.87	256.27	40.24	23.23	328.71	366.75	347.73	26.9	19.02	NA	NA	NA	NA	NA	NA	NA	NA	NA	NA	NA	NA	NA	NA	NA	NA	NA	NA	NA	NA	NA	NA	NA	NA	NA	NA	NA	NA	510	transcriptional regulator, BadM/Rrf2 family	NA	K13771	Infectious diseases	Infectious diseases	05132 Salmonella infection	K	COG1959	Rrf2
LFTS_00764	394.31	290.56	357.04	347.3	52.56	30.35	476.75	469.13	472.94	5.39	3.81	NA	NA	NA	NA	NA	NA	NA	NA	NA	NA	NA	NA	NA	NA	NA	NA	NA	NA	NA	NA	NA	NA	NA	NA	NA	NA	NA	NA	231	SAP domain-containing protein	NA	NA	NA	NA	NA	NA	NA	Rho_N
LFTS_00765	206.35	225.46	242.48	224.76	18.07	10.44	369.31	351.64	360.48	12.49	8.83	340.05	350.75	278.49	461.01	441.71	374.4	75.78	33.89	37.83	52.7	112.31	67.61	39.42	22.76	1.3619e+07	1.4618e+07	1.1313e+07	1.87171e+07	1.725e+07	1.51034e+07	2.93565e+06	1.31286e+06	965569	1.4658e+06	3.1199e+06	1.85043e+06	1.12749e+06	650958	747	Ferredoxin-NADP reductase	NA	K00523	Carbohydrate metabolism	Carbohydrate metabolism	00520 Amino sugar and nucleotide sugar metabolism	HC	COG0543	NA
LFTS_00766	675.57	530.73	568.02	591.44	75.21	43.42	642.64	574.29	608.46	48.33	34.17	NA	NA	NA	NA	NA	NA	NA	NA	NA	NA	NA	NA	NA	NA	NA	NA	NA	NA	NA	NA	NA	NA	NA	NA	NA	NA	NA	NA	363	Cytochrome c, mono- and diheme variants	Cytochrome c	K00406	Energy metabolism; Signal transduction	Energy metabolism	00190 Oxidative phosphorylation	C	COG2010	Cytochrome_CBB3
LFTS_00767	1940.3	2036.49	2010.38	1995.72	49.74	28.72	1679.58	1622.76	1651.17	40.18	28.41	102.92	45.07	480.98	1031.93	1341.75	600.53	571.39	255.53	1457.16	2477.6	1765.23	1900	523.4	302.18	4.12199e+06	1.87831e+06	1.9539e+07	4.1896e+07	5.23991e+07	2.39669e+07	2.25343e+07	1.00776e+07	3.71969e+07	6.89071e+07	4.90371e+07	5.17137e+07	1.60237e+07	9.25126e+06	195	Zn-finger domain of CDGSH type-containing protein	NA	NA	NA	NA	NA	NA	NA	zf-CDGSH
LFTS_00768	450.84	384.94	429.81	421.86	33.66	19.44	333.85	280.48	307.17	37.74	26.69	NA	NA	NA	NA	NA	NA	NA	NA	NA	NA	NA	NA	NA	NA	NA	NA	NA	NA	NA	NA	NA	NA	NA	NA	NA	NA	NA	NA	402	nitric oxide dioxygenase	NA	K05916	Infectious diseases	Infectious diseases	05132 Salmonella infection	C	COG1017;COG1018	NA
LFTS_00769	257.84	206.71	240.18	234.91	25.97	14.99	190.35	182.23	186.29	5.75	4.06	597.55	591.86	606.45	696.41	720.36	642.53	60.93	27.25	61.48	73.62	62.74	65.95	6.68	3.85	2.3932e+07	2.4667e+07	2.46359e+07	2.82739e+07	2.8132e+07	2.59282e+07	2.09789e+06	938206	1.5694e+06	2.0476e+06	1.7429e+06	1.78663e+06	242080	139765	1404	phosphomannomutase / phosphoglucomutase	Extracellular polysaccharide production and export	K15778	Carbohydrate metabolism; Biosynthesis of other secondary metabolites; Nucleotide metabolism	Carbohydrate metabolism	00010 Glycolysis / Gluconeogenesis	G	COG1109	Rsa3
LFTS_00770	222.48	186.52	219.98	209.66	20.08	11.59	215.81	161.39	188.6	38.48	27.21	NA	NA	NA	NA	NA	NA	NA	NA	NA	NA	NA	NA	NA	NA	NA	NA	NA	NA	NA	NA	NA	NA	NA	NA	NA	NA	NA	NA	1476	mannose-1-phosphate guanylyltransferase / mannose-6-phosphate isomerase	Extracellular polysaccharide production and export	K16011	Carbohydrate metabolism; Cellular community - prokaryotes	Carbohydrate metabolism	00051 Fructose and mannose metabolism	GM	COG0662;COG0836	NTP_transferase
LFTS_00771	54.75	116.1	145.32	105.39	46.22	26.69	533.7	618.52	576.11	59.98	42.41	NA	NA	NA	NA	NA	NA	NA	NA	NA	NA	NA	NA	NA	NA	NA	NA	NA	NA	NA	NA	NA	NA	NA	NA	NA	NA	NA	NA	273	hypothetical protein	NA	K11261	Energy metabolism; Overview	Overview	01200 Carbon metabolism	C	COG2191	NA
LFTS_00772	80.23	106.74	103.34	96.77	14.42	8.33	281.56	328.47	305.01	33.17	23.45	NA	NA	NA	NA	NA	NA	NA	NA	NA	NA	NA	NA	NA	NA	NA	NA	NA	NA	NA	NA	NA	NA	NA	NA	NA	NA	NA	NA	687	hypothetical protein	NA	NA	NA	NA	NA	NA	NA	NA
LFTS_00773	198.83	178.84	189.65	189.11	10.01	5.78	229	179.94	204.47	34.69	24.53	NA	NA	NA	NA	NA	NA	NA	NA	NA	NA	NA	NA	NA	NA	NA	NA	NA	NA	NA	NA	NA	NA	NA	NA	NA	NA	NA	NA	834	short chain dehydrogenase	NA	K07124	NA	Replication and repair	03440 Homologous recombination	R	COG0300	adh_short
LFTS_00774	301.71	216.19	269.4	262.43	43.18	24.93	265.21	197.75	231.48	47.71	33.73	184.23	202.81	176.4	130.63	131.86	165.19	32.44	14.51	190.88	105.69	291.5	196.02	93.01	53.7	7.37862e+06	8.4524e+06	7.16582e+06	5.3036e+06	5.14971e+06	6.69003e+06	1.42314e+06	636446	4.8725e+06	2.9394e+06	8.0977e+06	5.3032e+06	2.60598e+06	1.50456e+06	963	GTP-binding protein Era	NA	K03595	NA	Replication and repair	03440 Homologous recombination	J	COG1159	KH_2
LFTS_00775	73.75	70.45	81.72	75.31	5.79	3.34	98.07	95.41	96.74	1.87	1.33	NA	NA	NA	NA	NA	NA	NA	NA	NA	NA	NA	NA	NA	NA	NA	NA	NA	NA	NA	NA	NA	NA	NA	NA	NA	NA	NA	NA	741	DNA replication and repair protein RecO	NA	K03584	Replication and repair	Replication and repair	03440 Homologous recombination	L	COG1381	RecO_N
LFTS_00776	122.85	140.64	154.84	139.44	16.03	9.26	114.47	90.81	102.64	16.73	11.83	NA	NA	NA	NA	NA	NA	NA	NA	NA	NA	NA	NA	NA	NA	NA	NA	NA	NA	NA	NA	NA	NA	NA	NA	NA	NA	NA	NA	654	hypothetical protein	NA	NA	NA	NA	NA	NA	NA	NA
LFTS_00777	116.89	83.36	103.98	101.41	16.91	9.77	85.04	61.55	73.29	16.61	11.75	NA	NA	NA	NA	NA	NA	NA	NA	NA	NA	NA	NA	NA	NA	NA	NA	NA	NA	NA	NA	NA	NA	NA	NA	NA	NA	NA	NA	999	hypothetical protein	NA	NA	NA	NA	NA	NA	NA	NA
LFTS_00778	82.22	79.8	88.33	83.45	4.4	2.54	76.55	63.81	70.18	9.01	6.37	NA	NA	NA	NA	NA	NA	NA	NA	NA	NA	NA	NA	NA	NA	NA	NA	NA	NA	NA	NA	NA	NA	NA	NA	NA	NA	NA	NA	1176	SAM-dependent methyltransferase	NA	K06969	NA	Translation	03010 Ribosome	J	COG1092	NA
LFTS_00779	382.62	332.81	352.57	356	25.08	14.48	256.95	225.52	241.24	22.23	15.72	985.64	1333.67	1427.59	1089.47	1276.22	1222.52	181.04	80.97	499.98	785.52	629.64	638.38	142.97	82.54	3.94751e+07	5.5583e+07	5.79932e+07	4.42321e+07	4.984e+07	4.94247e+07	7.70509e+06	3.44582e+06	1.2763e+07	2.1847e+07	1.7491e+07	1.7367e+07	4.54327e+06	2.62306e+06	1830	GTP-binding protein	NA	K06207	NA	Metabolism of cofactors and vitamins	00860 Porphyrin and chlorophyll metabolism	T	COG1217	Septin
LFTS_00780	497.68	428.5	440.96	455.71	36.88	21.29	298.6	341.57	320.08	30.38	21.48	1401.01	1351.33	1054.08	923.33	1198.86	1185.72	200.08	89.48	760.14	709.83	697.92	722.63	33.02	19.07	5.6111e+07	5.63191e+07	4.282e+07	3.74871e+07	4.6819e+07	4.79112e+07	8.27201e+06	3.69936e+06	1.9404e+07	1.97419e+07	1.9388e+07	1.95113e+07	199891	115407	657	peptidyl-prolyl cis-trans isomerase A (cyclophilin A)	NA	K03767	Drug resistance	Drug resistance	01503 Cationic antimicrobial peptide (CAMP) resistance	O	COG0652	NA
LFTS_00781	255.16	235.51	247.44	246.04	9.9	5.72	144.46	160.97	152.71	11.67	8.25	NA	NA	NA	NA	NA	NA	NA	NA	NA	NA	NA	NA	NA	NA	NA	NA	NA	NA	NA	NA	NA	NA	NA	NA	NA	NA	NA	NA	789	phosphoribosyl 1,2-cyclic phosphate phosphodiesterase	NA	K06167	Metabolism of other amino acids	Metabolism of other amino acids	00440 Phosphonate and phosphinate metabolism	P	COG1235	Lactamase_B_2
LFTS_00782	183.94	172.38	163.55	173.29	10.23	5.9	119.06	129.43	124.24	7.33	5.18	466.09	480.24	359.16	355.25	502.96	432.74	70.21	31.4	172.77	249.6	206.72	209.7	38.5	22.23	1.8667e+07	2.0015e+07	1.459e+07	1.4423e+07	1.9642e+07	1.74674e+07	2.748e+06	1.22894e+06	4.41041e+06	6.9419e+06	5.74251e+06	5.69827e+06	1.26633e+06	731115	2448	5-methyltetrahydrofolate--homocysteine methyltransferase	NA	K00548	Amino acid metabolism; Overview; Metabolism of cofactors and vitamins; Metabolism of other amino acids	Overview	01230 Biosynthesis of amino acids	E	COG0646;COG1410	S-methyl_trans
LFTS_00783	255.14	198.45	206.9	220.16	30.59	17.66	195.59	146.12	170.86	34.97	24.73	543.82	494.64	689	632.69	593.37	590.7	75.59	33.81	85.67	41.55	40.83	56.02	25.68	14.83	2.178e+07	2.0615e+07	2.79891e+07	2.56869e+07	2.3173e+07	2.38488e+07	2.98809e+06	1.33631e+06	2.1868e+06	1.1556e+06	1.1342e+06	1.4922e+06	601638	347356	714	Vitamin B12 dependent methionine synthase, activation domain	NA	K00548	Amino acid metabolism; Overview; Metabolism of cofactors and vitamins; Metabolism of other amino acids	Overview	01230 Biosynthesis of amino acids	E	COG0646;COG1410	NA
LFTS_00784	1574.52	1127.05	1401.02	1367.53	225.61	130.25	1418.06	1169.04	1293.55	176.09	124.51	1943.91	1919.7	1876.72	1954.39	1569.56	1852.86	161.16	72.07	1926.09	2219.79	1770.15	1972.01	228.31	131.81	7.78541e+07	8.00068e+07	7.62382e+07	7.9348e+07	6.1296e+07	7.49486e+07	7.76914e+06	3.47447e+06	4.91671e+07	6.17369e+07	4.91739e+07	5.33593e+07	7.25522e+06	4.1888e+06	1389	hydroxymethylpyrimidine synthase	NA	K03147	Metabolism of cofactors and vitamins	Metabolism of cofactors and vitamins	00730 Thiamine metabolism	H	COG0422	NA
LFTS_00785	62.31	63.34	64.55	63.4	1.12	0.65	97.71	87.52	92.62	7.21	5.1	NA	NA	NA	NA	NA	NA	NA	NA	NA	NA	NA	NA	NA	NA	NA	NA	NA	NA	NA	NA	NA	NA	NA	NA	NA	NA	NA	NA	3081	ATP-dependent Clp protease ATP-binding subunit ClpC	Chaperones	K13525	Folding, sorting and degradation; Infectious diseases	Folding, sorting and degradation	04141 Protein processing in endoplasmic reticulum	MDT	COG0464	NA
LFTS_00786	137.01	106.36	138.27	127.21	18.07	10.43	179.19	139.74	159.47	27.9	19.73	NA	NA	NA	NA	NA	NA	NA	NA	NA	NA	NA	NA	NA	NA	NA	NA	NA	NA	NA	NA	NA	NA	NA	NA	NA	NA	NA	NA	1899	Excinuclease ABC subunit C	NA	K03703	Replication and repair	Replication and repair	03420 Nucleotide excision repair	L	COG0322	NA
LFTS_00787	393.84	443.56	317.3	384.9	63.6	36.72	406.96	451.16	429.06	31.26	22.1	NA	NA	NA	NA	NA	NA	NA	NA	NA	NA	NA	NA	NA	NA	NA	NA	NA	NA	NA	NA	NA	NA	NA	NA	NA	NA	NA	NA	255	hypothetical protein	NA	K12569	Cardiovascular diseases	Cardiovascular diseases	05410 Hypertrophic cardiomyopathy (HCM)		NA	CreD
LFTS_00788	243.99	247.02	236.19	242.4	5.59	3.23	265.46	236.8	251.13	20.27	14.33	NA	NA	NA	NA	NA	NA	NA	NA	NA	NA	NA	NA	NA	NA	NA	NA	NA	NA	NA	NA	NA	NA	NA	NA	NA	NA	NA	NA	873	shikimate dehydrogenase	NA	K00014	Overview; Amino acid metabolism	Overview	01230 Biosynthesis of amino acids	E	COG0169	Shikimate_dh_N
LFTS_00789	152.69	147.01	144.25	147.98	4.3	2.48	129.66	139.94	134.8	7.27	5.14	NA	NA	NA	NA	NA	NA	NA	NA	NA	NA	NA	NA	NA	NA	NA	NA	NA	NA	NA	NA	NA	NA	NA	NA	NA	NA	NA	NA	930	fused signal recognition particle receptor	NA	K03110	Cellular community - prokaryotes; Folding, sorting and degradation; Membrane transport	Folding, sorting and degradation	03060 Protein export	U	COG0552	CbiA
LFTS_00790	247.29	155.98	213.92	205.73	46.21	26.68	128.22	102.48	115.35	18.2	12.87	NA	NA	NA	NA	NA	NA	NA	NA	NA	NA	NA	NA	NA	NA	NA	NA	NA	NA	NA	NA	NA	NA	NA	NA	NA	NA	NA	NA	510	putative rRNA maturation factor	NA	K07042	NA	Cell growth and death	04112 Cell cycle - Caulobacter	J	COG0319	NA
LFTS_00791	156	134.57	159.83	150.13	13.61	7.86	135.73	126.04	130.89	6.86	4.85	NA	NA	NA	NA	NA	NA	NA	NA	NA	NA	NA	NA	NA	NA	NA	NA	NA	NA	NA	NA	NA	NA	NA	NA	NA	NA	NA	NA	1584	phosphodiesterase	NA	K07037	NA	Cell growth and death	04112 Cell cycle - Caulobacter	R	COG1480	NA
LFTS_00792	237.78	245.22	284.59	255.86	25.15	14.52	264.47	200	232.23	45.58	32.23	90.45	167.83	105.31	121.33	111.27	119.24	29.38	13.14	81.46	106.18	88.61	92.09	12.72	7.35	3.62251e+06	6.9945e+06	4.27781e+06	4.92591e+06	4.34541e+06	4.83323e+06	1.29344e+06	578446	2.07949e+06	2.9532e+06	2.46151e+06	2.49807e+06	438002	252881	996	phosphate starvation-inducible protein PhoH	NA	K06217	NA	Cell growth and death	04112 Cell cycle - Caulobacter	T	COG1702	IstB_IS21
LFTS_00793	881	816.82	910.75	869.52	48.01	27.72	1084.86	808.97	946.92	195.09	137.95	349.01	397.18	453.56	426.24	406.86	406.57	38.72	17.32	160.39	590.64	274.76	341.93	222.85	128.67	1.3978e+07	1.6553e+07	1.8425e+07	1.73051e+07	1.58889e+07	1.643e+07	1.66329e+06	743844	4.0942e+06	1.6427e+07	7.63269e+06	9.38465e+06	6.35034e+06	3.66637e+06	474	Nucleotide-binding universal stress protein, UspA family	NA	K06149	NA	Cell growth and death	04112 Cell cycle - Caulobacter	T	COG0589	NA
LFTS_00794	119.73	130.26	123.25	124.41	5.36	3.09	123.23	102.54	112.89	14.63	10.35	NA	NA	NA	NA	NA	NA	NA	NA	NA	NA	NA	NA	NA	NA	NA	NA	NA	NA	NA	NA	NA	NA	NA	NA	NA	NA	NA	NA	792	leader peptidase (prepilin peptidase) / N-methyltransferase	NA	K02654	NA	Carbohydrate metabolism	00650 Butanoate metabolism	NU	COG1989	NA
LFTS_00795	674.22	502.25	536.78	571.08	90.97	52.52	310.77	308.04	309.4	1.93	1.36	151.01	384.82	130.75	117.26	121.96	181.16	114.58	51.24	494.11	667.45	453.82	538.46	113.51	65.53	6.0481e+06	1.6038e+07	5.31129e+06	4.76069e+06	4.7628e+06	7.38417e+06	4.86633e+06	2.17629e+06	1.2613e+07	1.8563e+07	1.2607e+07	1.45943e+07	3.43699e+06	1.98435e+06	318	hypothetical protein	NA	K00074	Amino acid metabolism; Carbohydrate metabolism; Xenobiotics biodegradation and metabolism	Carbohydrate metabolism	00650 Butanoate metabolism	I	COG1250	NA
LFTS_00796	421.98	344.51	383.94	383.47	38.74	22.37	238.26	263.51	250.88	17.85	12.62	1578.34	1633.96	2885.31	3011.83	2777.76	2377.44	709.22	317.17	502.57	1840.27	1719.72	1354.19	739.98	427.23	6.32131e+07	6.8098e+07	1.1721e+08	1.2228e+08	1.0848e+08	9.58561e+07	2.80608e+07	1.25492e+07	1.2829e+07	5.11819e+07	4.77729e+07	3.72613e+07	2.12275e+07	1.22557e+07	828	Polyphosphate:AMP phosphotransferase	NA	K00947	NA	Carbohydrate metabolism	00650 Butanoate metabolism		NA	PPK2
LFTS_00797	485.26	401.6	452.62	446.49	42.16	24.34	366.88	294.62	330.75	51.1	36.13	2326.53	603.21	1339.02	1478.53	1260.78	1401.61	616.97	275.92	758.06	496.69	445.55	566.77	167.63	96.78	9.31783e+07	2.514e+07	5.4395e+07	6.00279e+07	4.9237e+07	5.63956e+07	2.44863e+07	1.09506e+07	1.93509e+07	1.3814e+07	1.2377e+07	1.51807e+07	3.68235e+06	2.126e+06	978	Protein-disulfide isomerase	NA	K03981	NA	Carbohydrate metabolism	00650 Butanoate metabolism	O	COG1651	NA
LFTS_00799	297.12	273.04	295.85	288.67	13.55	7.82	200.79	216.77	208.78	11.3	7.99	236.05	581.28	414.54	420.67	438.56	418.22	122.69	54.87	124.34	30.1	147.76	100.73	62.28	35.96	9.45398e+06	2.4226e+07	1.684e+07	1.7079e+07	1.7127e+07	1.69452e+07	5.2247e+06	2.33655e+06	3.17391e+06	837193	4.10471e+06	2.70527e+06	1.68342e+06	971921	981	two-component system, chemotaxis family, response regulator CheV	Chemotaxis	K03415	Signal transduction; Cell motility	Signal transduction	02020 Two-component system	TNT	COG0784;COG0835	CheW
LFTS_00800	306.76	228.8	277.02	270.86	39.34	22.71	210	211.36	210.68	0.96	0.68	NA	NA	NA	NA	NA	NA	NA	NA	NA	NA	NA	NA	NA	NA	NA	NA	NA	NA	NA	NA	NA	NA	NA	NA	NA	NA	NA	NA	603	hypothetical protein	NA	K16211	NA	Translation	03010 Ribosome	GEPR	COG0477	NA
LFTS_00801	407.7	455.2	425.84	429.58	23.97	13.84	518.41	494.1	506.25	17.19	12.16	NA	NA	NA	NA	NA	NA	NA	NA	NA	NA	NA	NA	NA	NA	NA	NA	NA	NA	NA	NA	NA	NA	NA	NA	NA	NA	NA	NA	228	hypothetical protein	NA	K02027	NA	Translation	03010 Ribosome	G	COG1653;COG2182	NA
LFTS_00802	633.93	765.73	676.32	692	67.28	38.85	533.3	535.12	534.21	1.29	0.91	NA	NA	NA	NA	NA	NA	NA	NA	NA	NA	NA	NA	NA	NA	NA	NA	NA	NA	NA	NA	NA	NA	NA	NA	NA	NA	NA	NA	504	ribosome maturation factor RimP	NA	K09748	NA	Translation	03010 Ribosome	J	COG0779	NA
LFTS_00803	786.25	779.3	795.07	786.87	7.91	4.56	690.95	699.75	695.35	6.22	4.4	1893.72	2793.65	2450.14	2504.69	2512.13	2430.87	328.85	147.07	726.45	1564.72	1250.85	1180.67	423.52	244.52	7.58439e+07	1.1643e+08	9.95322e+07	1.0169e+08	9.81061e+07	9.83205e+07	1.45433e+07	6.50394e+06	1.8544e+07	4.3518e+07	3.47481e+07	3.227e+07	1.26701e+07	7.31507e+06	1449	NusA antitermination factor	NA	K02600	NA	Translation	03010 Ribosome	K	COG0195	NusA_N
LFTS_00804	406.79	375.48	380.81	387.69	16.75	9.67	297.41	342.02	319.71	31.55	22.31	1531.66	1941.97	1351.92	1453.06	1965.07	1648.73	285.55	127.7	588.67	737.48	558.97	628.38	95.65	55.22	6.13432e+07	8.0935e+07	5.49189e+07	5.89938e+07	7.67418e+07	6.65865e+07	1.15139e+07	5.14919e+06	1.5027e+07	2.05109e+07	1.5528e+07	1.7022e+07	3.0319e+06	1.75047e+06	2625	bacterial translation initiation factor 2 (bIF-2)	NA	K02519	NA	Translation	03010 Ribosome	J	COG0532	Ras
LFTS_00805	232	229.94	252.3	238.08	12.36	7.14	237.13	339.47	288.3	72.37	51.17	NA	NA	NA	NA	NA	NA	NA	NA	NA	NA	NA	NA	NA	NA	NA	NA	NA	NA	NA	NA	NA	NA	NA	NA	NA	NA	NA	NA	300	hypothetical protein	NA	K09764	NA	Translation	03010 Ribosome	S	COG1550	NA
LFTS_00806	270.12	210.29	258.36	246.26	31.7	18.3	217.3	157.9	187.6	42	29.7	NA	NA	NA	NA	NA	NA	NA	NA	NA	NA	NA	NA	NA	NA	NA	NA	NA	NA	NA	NA	NA	NA	NA	NA	NA	NA	NA	NA	396	ribosome-binding factor A	NA	K02834	NA	Translation	03010 Ribosome	J	COG0858	RBFA
LFTS_00807	205.38	244.65	223.64	224.55	19.65	11.35	221.84	255.08	238.46	23.51	16.62	NA	NA	NA	NA	NA	NA	NA	NA	NA	NA	NA	NA	NA	NA	NA	NA	NA	NA	NA	NA	NA	NA	NA	NA	NA	NA	NA	NA	978	tRNA pseudouridine55 synthase	NA	K03177	NA	Translation	03010 Ribosome	J	COG0130	TruB_N
LFTS_00808	2205.8	2571.02	2416.68	2397.83	183.34	105.85	1949.36	2020.49	1984.92	50.3	35.57	875.6	966.05	544.47	495.52	388.83	654.09	251.95	112.67	1888.91	1833.59	1651.36	1791.29	124.3	71.76	3.5068e+07	4.02618e+07	2.2118e+07	2.0118e+07	1.5185e+07	2.65502e+07	1.06154e+07	4.74736e+06	4.82181e+07	5.0996e+07	4.58739e+07	48362639	2.5641e+06	1.48038e+06	270	SSU ribosomal protein S15P	NA	K02956	Translation	Translation	03010 Ribosome	J	COG0184	Ribosomal_S15
LFTS_00809	725.74	792.64	718.18	745.52	40.98	23.66	570.15	540.19	555.17	21.19	14.98	2927.83	3469.31	2188.17	2181.91	2328.62	2619.17	565.55	252.92	1849.06	3231.52	2370.93	2483.84	698.11	403.05	1.1726e+08	1.4459e+08	8.88901e+07	8.85851e+07	9.09393e+07	1.06053e+08	2.46921e+07	1.10427e+07	4.72009e+07	8.98752e+07	6.58632e+07	6.76464e+07	2.1393e+07	1.23512e+07	2142	polyribonucleotide nucleotidyltransferase	NA	K00962	Nucleotide metabolism; Folding, sorting and degradation	Nucleotide metabolism	00230 Purine metabolism	J	COG1185	RNase_PH
LFTS_00810	4188.42	5753.73	4228.22	4723.45	892.47	515.27	6632.55	5979.81	6306.18	461.56	326.37	NA	NA	NA	NA	NA	NA	NA	NA	NA	NA	NA	NA	NA	NA	NA	NA	NA	NA	NA	NA	NA	NA	NA	NA	NA	NA	NA	NA	120	hypothetical protein	NA	NA	NA	NA	NA	NA	NA	NA
LFTS_00811	305.36	276.54	289.3	290.4	14.44	8.34	320.06	285.77	302.92	24.25	17.15	NA	NA	NA	NA	NA	NA	NA	NA	NA	NA	NA	NA	NA	NA	NA	NA	NA	NA	NA	NA	NA	NA	NA	NA	NA	NA	NA	NA	1236	putative Zn-dependent peptidase	NA	K01412	NA	Metabolism of cofactors and vitamins	00770 Pantothenate and CoA biosynthesis		NA	NA
LFTS_00812	185.51	171.55	180.8	179.28	7.1	4.1	275.34	243.61	259.47	22.44	15.86	NA	NA	NA	NA	NA	NA	NA	NA	NA	NA	NA	NA	NA	NA	NA	NA	NA	NA	NA	NA	NA	NA	NA	NA	NA	NA	NA	NA	768	pyridoxine 5-phosphate synthase	NA	K03474	Metabolism of cofactors and vitamins	Metabolism of cofactors and vitamins	00750 Vitamin B6 metabolism	H	COG0854	NA
LFTS_00813	257.96	357.11	288.27	301.11	50.81	29.33	257.54	268.95	263.25	8.07	5.71	NA	NA	NA	NA	NA	NA	NA	NA	NA	NA	NA	NA	NA	NA	NA	NA	NA	NA	NA	NA	NA	NA	NA	NA	NA	NA	NA	NA	402	holo-[acyl-carrier protein] synthase	NA	K00997	Metabolism of cofactors and vitamins	Metabolism of cofactors and vitamins	00770 Pantothenate and CoA biosynthesis	I	COG0736	NA
LFTS_00814	143.1	151.28	149.19	147.86	4.25	2.45	169.65	170.63	170.14	0.69	0.49	NA	NA	NA	NA	NA	NA	NA	NA	NA	NA	NA	NA	NA	NA	NA	NA	NA	NA	NA	NA	NA	NA	NA	NA	NA	NA	NA	NA	1557	NAD(P)H-hydrate epimerase	NA	K12615	Folding, sorting and degradation	Folding, sorting and degradation	03018 RNA degradation		NA	YjeF_N
LFTS_00815	134.47	112.99	116	121.16	11.63	6.71	105.1	85.37	95.23	13.95	9.87	NA	NA	NA	NA	NA	NA	NA	NA	NA	NA	NA	NA	NA	NA	NA	NA	NA	NA	NA	NA	NA	NA	NA	NA	NA	NA	NA	NA	792	DNA polymerase	NA	K02334	NA	Folding, sorting and degradation	03018 RNA degradation	L	COG1573	UDG
LFTS_00816	153.89	209.56	178.05	180.5	27.92	16.12	204.43	174	189.21	21.52	15.21	NA	NA	NA	NA	NA	NA	NA	NA	NA	NA	NA	NA	NA	NA	NA	NA	NA	NA	NA	NA	NA	NA	NA	NA	NA	NA	NA	NA	258	hypothetical protein	NA	K08992	NA	Amino acid metabolism	00270 Cysteine and methionine metabolism	S	COG3771	NA
LFTS_00817	66.04	69.71	73.39	69.71	3.67	2.12	71.69	71.88	71.79	0.14	0.1	67.95	101.4	41.24	47.6	37.28	59.09	26.43	11.82	28.68	13.64	13.9	18.74	8.61	4.97	2.7215e+06	4.22591e+06	1.6754e+06	1.9326e+06	1.4558e+06	2.40224e+06	1.12609e+06	503602	732059	379311	386000	499123	201756	116484	2532	DNA mismatch repair protein MutS	NA	K03555	Replication and repair	Replication and repair	03430 Mismatch repair	L	COG0249	NA
LFTS_00818	275.13	335.68	309.28	306.7	30.36	17.53	321.2	342.03	331.62	14.73	10.42	NA	NA	NA	NA	NA	NA	NA	NA	NA	NA	NA	NA	NA	NA	NA	NA	NA	NA	NA	NA	NA	NA	NA	NA	NA	NA	NA	NA	1146	hypothetical protein	NA	NA	NA	NA	NA	NA	NA	NA
LFTS_00819	268	277.09	296.82	280.64	14.74	8.51	218.98	207.84	213.41	7.88	5.57	NA	NA	NA	NA	NA	NA	NA	NA	NA	NA	NA	NA	NA	NA	NA	NA	NA	NA	NA	NA	NA	NA	NA	NA	NA	NA	NA	NA	1173	hypothetical protein	NA	NA	NA	NA	NA	NA	NA	NA
LFTS_00820	300.87	247.65	241.38	263.3	32.69	18.87	169.94	141.05	155.49	20.43	14.45	557.05	509.95	406.47	381.11	491.08	469.13	73.4	32.83	605.79	735.65	514.05	618.5	111.35	64.29	2.231e+07	2.1253e+07	1.6512e+07	1.5473e+07	1.9178e+07	1.89452e+07	2.94444e+06	1.31679e+06	1.5464e+07	2.046e+07	1.428e+07	1.67346e+07	3.28009e+06	1.89376e+06	798	Enoyl-[acyl-carrier-protein] reductase [NADH]	NA	K00208	Lipid metabolism; Overview; Metabolism of cofactors and vitamins	Overview	01212 Fatty acid metabolism	I	COG0623	adh_short_C2
LFTS_00821	198.4	149.69	177.93	175.34	24.46	14.12	197.02	210.28	203.65	9.38	6.63	343.87	604.34	1081.43	1057.1	845.19	786.39	313.35	140.14	94.99	89.27	104.6	96.29	7.74	4.47	1.3772e+07	2.51871e+07	4.39311e+07	4.2918e+07	3.3007e+07	3.1763e+07	1.26587e+07	5.66112e+06	2.42489e+06	2.48291e+06	2.90561e+06	2.60447e+06	262403	151498	930	menaquinol-cytochrome c reductase iron-sulfur subunit	Cytochrome b/c1	K03886	Energy metabolism	Energy metabolism	00190 Oxidative phosphorylation	C	COG0723	Rieske
LFTS_00822	180.81	137.2	174.76	164.26	23.62	13.64	138.43	136.23	137.33	1.56	1.1	NA	NA	NA	NA	NA	NA	NA	NA	NA	NA	NA	NA	NA	NA	NA	NA	NA	NA	NA	NA	NA	NA	NA	NA	NA	NA	NA	NA	1377	ubiquinol-cytochrome c reductase cytochrome b subunit	Cytochrome b/c1	K00412	Circulatory system; Endocrine and metabolic diseases; Energy metabolism; Signal transduction; Neurodegenerative diseases	Energy metabolism	00190 Oxidative phosphorylation	C	COG1290	Cytochrom_B_N_2
LFTS_00823	522.72	384.72	451.57	453	69.01	39.84	362.81	332.17	347.49	21.67	15.32	32.84	173.66	152.58	189.4	170.36	143.77	63.37	28.34	120.1	124.55	108.3	117.65	8.4	4.85	1.3153e+06	7.2374e+06	6.19842e+06	7.68951e+06	6.65312e+06	5.81875e+06	2.58039e+06	1.15399e+06	3.0659e+06	3.46391e+06	3.00841e+06	3.17941e+06	248058	143216	252	Glutaredoxin	Oxidative stress response	K03671	Cardiovascular diseases; Immune system	Immune system	04621 NOD-like receptor signaling pathway	O	COG0526	NA
LFTS_00824	135.93	121.66	135.33	130.98	8.07	4.66	152.63	120.48	136.55	22.73	16.08	NA	NA	NA	NA	NA	NA	NA	NA	NA	NA	NA	NA	NA	NA	NA	NA	NA	NA	NA	NA	NA	NA	NA	NA	NA	NA	NA	NA	189	hypothetical protein	NA	K06199	NA	Replication and repair	03440 Homologous recombination	DP	COG0239	CRCB
LFTS_00825	135.18	175.04	159.16	156.46	20.06	11.58	158.55	128.23	143.39	21.44	15.16	116.82	260.1	130.29	135.61	132.82	155.13	59.12	26.44	432.91	326.53	526.04	428.49	99.83	57.64	4.67861e+06	1.084e+07	5.29258e+06	5.50591e+06	5.187e+06	6.30082e+06	2.55561e+06	1.1429e+06	1.1051e+07	9.08138e+06	1.4613e+07	1.15818e+07	2.80376e+06	1.61875e+06	387	2-iminobutanoate/2-iminopropanoate deaminase	NA	K07567	NA	NA	NA		NA	Ribonuc_L-PSP
LFTS_00826	88.97	85.3	83.83	86.03	2.65	1.53	89.02	91.83	90.43	1.99	1.41	NA	NA	NA	NA	NA	NA	NA	NA	NA	NA	NA	NA	NA	NA	NA	NA	NA	NA	NA	NA	NA	NA	NA	NA	NA	NA	NA	NA	2142	ATP-dependent DNA helicase RecG	NA	K03655	Replication and repair	Replication and repair	03440 Homologous recombination	L	COG1200	ResIII
LFTS_00827	448.94	429.85	430.65	436.48	10.8	6.24	359.39	353.06	356.23	4.47	3.16	NA	NA	NA	NA	NA	NA	NA	NA	NA	NA	NA	NA	NA	NA	NA	NA	NA	NA	NA	NA	NA	NA	NA	NA	NA	NA	NA	NA	360	hypothetical protein	NA	K14945	NA	Overview	01212 Fatty acid metabolism		NA	NA
LFTS_00828	303.03	308.11	345.8	318.98	23.36	13.49	282.37	250.12	266.25	22.8	16.12	NA	NA	NA	NA	NA	NA	NA	NA	NA	NA	NA	NA	NA	NA	NA	NA	NA	NA	NA	NA	NA	NA	NA	NA	NA	NA	NA	NA	948	exopolyphosphatase / guanosine-5'-triphosphate,3'-diphosphate pyrophosphatase	NA	K01524	Nucleotide metabolism	Nucleotide metabolism	00230 Purine metabolism	FTP	COG0248	Ppx-GppA
LFTS_00829	302.67	250.14	313.08	288.63	33.74	19.48	337.66	294.43	316.04	30.57	21.61	NA	NA	NA	NA	NA	NA	NA	NA	NA	NA	NA	NA	NA	NA	NA	NA	NA	NA	NA	NA	NA	NA	NA	NA	NA	NA	NA	NA	1764	Tetratricopeptide repeat-containing protein	NA	K12600	Folding, sorting and degradation	Folding, sorting and degradation	03018 RNA degradation	R	COG0457	ChAPs
LFTS_00830	50.42	53.27	46.4	50.03	3.45	1.99	104.72	106.33	105.53	1.14	0.81	NA	NA	NA	NA	NA	NA	NA	NA	NA	NA	NA	NA	NA	NA	NA	NA	NA	NA	NA	NA	NA	NA	NA	NA	NA	NA	NA	NA	1260	tRNA nucleotidyltransferase (CCA-adding enzyme)	NA	K00974	Translation	Translation	03013 RNA transport	J	COG0617	PolyA_pol
LFTS_00831	384.13	403.15	430.31	405.86	23.21	13.4	518.69	498.05	508.37	14.59	10.32	NA	NA	NA	NA	NA	NA	NA	NA	NA	NA	NA	NA	NA	NA	NA	NA	NA	NA	NA	NA	NA	NA	NA	NA	NA	NA	NA	NA	501	Thiol-disulfide isomerase or thioredoxin	NA	K03671	Cardiovascular diseases; Immune system	Immune system	04621 NOD-like receptor signaling pathway	O	COG0526	NA
LFTS_00832	73.61	69.52	69.06	70.73	2.51	1.45	48.83	45.3	47.07	2.49	1.76	NA	NA	NA	NA	NA	NA	NA	NA	NA	NA	NA	NA	NA	NA	NA	NA	NA	NA	NA	NA	NA	NA	NA	NA	NA	NA	NA	NA	3084	hydrophobic/amphiphilic exporter-1, HAE1 family	NA	K03296	NA	Immune system	04621 NOD-like receptor signaling pathway	V	COG0841	ACR_tran
LFTS_00833	326.45	278.21	346.32	316.99	35.03	20.22	277.92	233.56	255.74	31.37	22.18	247.28	754.52	379.44	143.99	177.48	340.54	248.4	111.09	1830.58	452.75	712.4	998.58	732.14	422.7	9.90352e+06	3.14459e+07	1.5414e+07	5.84588e+06	6.93118e+06	1.39081e+07	1.04828e+07	4.68805e+06	4.67292e+07	1.2592e+07	1.979e+07	2.63704e+07	1.79948e+07	1.03893e+07	621	myosin	NA	NA	NA	NA	NA	NA	NA	NA
LFTS_00834	239.38	262.11	285.27	262.25	22.94	13.25	175.31	164.5	169.9	7.64	5.4	NA	NA	NA	NA	NA	NA	NA	NA	NA	NA	NA	NA	NA	NA	NA	NA	NA	NA	NA	NA	NA	NA	NA	NA	NA	NA	NA	NA	441	Fur family transcriptional regulator, ferric uptake regulator	NA	K03711	NA	Immune system	04621 NOD-like receptor signaling pathway	P	COG0735	NA
LFTS_00835	342.55	358.18	408.62	369.78	34.53	19.94	359.07	372.03	365.55	9.16	6.48	NA	NA	NA	NA	NA	NA	NA	NA	NA	NA	NA	NA	NA	NA	NA	NA	NA	NA	NA	NA	NA	NA	NA	NA	NA	NA	NA	NA	465	hypothetical protein	NA	NA	NA	NA	NA	NA	NA	NA
LFTS_00836	193.74	139.16	168.02	166.97	27.31	15.76	130.86	101.68	116.27	20.64	14.59	NA	NA	NA	NA	NA	NA	NA	NA	NA	NA	NA	NA	NA	NA	NA	NA	NA	NA	NA	NA	NA	NA	NA	NA	NA	NA	NA	NA	786	S-adenosyl-l-methionine hydroxide adenosyltransferase	NA	K09134	NA	Immune system	04621 NOD-like receptor signaling pathway	H	COG1912	SAM_adeno_trans
LFTS_00837	256.06	167.5	199.83	207.8	44.81	25.87	158.52	138.19	148.35	14.38	10.17	NA	NA	NA	NA	NA	NA	NA	NA	NA	NA	NA	NA	NA	NA	NA	NA	NA	NA	NA	NA	NA	NA	NA	NA	NA	NA	NA	NA	768	Phospholipid methyltransferase	NA	K16168	NA	Immune system	04621 NOD-like receptor signaling pathway	S	COG1755	NA
LFTS_00838	730.12	939.55	855.01	841.56	105.36	60.83	549.49	535.64	542.57	9.79	6.92	3091.36	5335.12	3746.4	4398.29	4111.61	4136.56	829.21	370.83	1871	5118.29	2208.46	3065.92	1785.4	1030.8	1.2381e+08	2.2235e+08	1.5219e+08	1.78569e+08	1.6057e+08	1.67498e+08	3.64772e+07	1.63131e+07	4.7761e+07	1.4235e+08	6.135e+07	8.38204e+07	5.11417e+07	2.95267e+07	1776	SSU ribosomal protein S1P	NA	K02945	Translation	Translation	03010 Ribosome	J	COG0539	S1
LFTS_00839	392.94	466.8	416.78	425.51	37.69	21.76	320.65	317.91	319.28	1.93	1.37	NA	NA	NA	NA	NA	NA	NA	NA	NA	NA	NA	NA	NA	NA	NA	NA	NA	NA	NA	NA	NA	NA	NA	NA	NA	NA	NA	NA	888	protease-4	Chaperones	K04773	NA	Translation	03010 Ribosome	O	COG0616	CLP_protease
LFTS_00840	531.59	552.41	536.06	540.02	10.96	6.33	415.67	478.62	447.14	44.51	31.48	669.26	553.71	535.8	530.72	610.89	580.08	59.15	26.45	587.66	2379.22	1093.58	1353.49	923.63	533.26	2.68041e+07	2.3077e+07	2.1766e+07	2.15469e+07	2.3857e+07	2.34102e+07	2.12158e+06	948801	1.5001e+07	6.61712e+07	30378978	3.71837e+07	2.6255e+07	1.51583e+07	297	integration host factor subunit beta	NA	K05788	NA	Folding, sorting and degradation	03060 Protein export	L	COG0776	NA
LFTS_00841	445.77	481.81	462.96	463.51	18.03	10.41	360.38	429.5	394.94	48.88	34.56	363.49	423.9	271.18	426.13	241.39	345.22	85.64	38.3	60.02	49.09	166.31	91.8	64.75	37.39	1.4558e+07	1.7667e+07	1.1016e+07	1.7301e+07	9.42682e+06	1.39938e+07	3.69027e+06	1.65034e+06	1.53201e+06	1.3652e+06	4.62e+06	2.50573e+06	1.8329e+06	1.05823e+06	1335	signal recognition particle subunit FFH/SRP54 (srp54)	NA	K03106	Cellular community - prokaryotes; Folding, sorting and degradation; Membrane transport	Folding, sorting and degradation	03060 Protein export	U	COG0541	CbiA
LFTS_00842	911.43	899.36	889.1	899.96	11.18	6.45	719.22	745.55	732.39	18.61	13.16	98.56	679.28	222.52	475.15	439.02	382.91	226.97	101.51	23.03	74.27	33.11	43.47	27.15	15.67	3.94751e+06	2.831e+07	9.03943e+06	1.92909e+07	1.71449e+07	1.55466e+07	9.43878e+06	4.22115e+06	587830	2.0656e+06	919710	1.19105e+06	775351	447649	246	SSU ribosomal protein S16P	NA	K02959	Translation	Translation	03010 Ribosome	J	COG0228	Ribosomal_S16
LFTS_00843	986.79	949.68	962.65	966.38	18.83	10.87	850.85	897.06	873.96	32.67	23.1	347.69	1060.5	184.35	252.86	247.84	418.65	363.51	162.57	986.17	921.5	819.96	909.21	83.79	48.37	1.3925e+07	4.41981e+07	7.48889e+06	1.0266e+07	9.67889e+06	1.71114e+07	1.53178e+07	6.85031e+06	2.5174e+07	2.56289e+07	2.2778e+07	2.4527e+07	1.53162e+06	884281	231	hypothetical protein	NA	K06960	NA	Folding, sorting and degradation	03060 Protein export	R	COG1837	KH_4
LFTS_00844	474.83	563.26	542.85	526.98	46.3	26.73	618.31	713.68	665.99	67.43	47.68	NA	NA	NA	NA	NA	NA	NA	NA	NA	NA	NA	NA	NA	NA	NA	NA	NA	NA	NA	NA	NA	NA	NA	NA	NA	NA	NA	NA	726	tRNA (guanine37-N1)-methyltransferase	NA	K00554	NA	Overview	01220 Degradation of aromatic compounds	J	COG0336	tRNA_m1G_MT
LFTS_00845	1248.24	870.4	1060.09	1059.58	188.92	109.07	758.89	800.13	779.51	29.16	20.62	760.12	1191.62	1093.89	1054.86	1432.18	1106.54	242.96	108.65	177.78	538.5	233.21	316.5	194.25	112.15	3.04431e+07	4.96631e+07	4.44371e+07	4.28271e+07	5.59308e+07	4.46602e+07	9.45506e+06	4.22843e+06	4.5382e+06	1.49769e+07	6.47851e+06	8.66455e+06	5.55211e+06	3.20551e+06	357	large subunit ribosomal protein L19	NA	K02884	Translation	Translation	03010 Ribosome	J	COG0335	Ribosomal_L19
LFTS_00846	494.31	424.26	442.22	453.6	36.38	21.01	332.8	337.02	334.91	2.99	2.11	NA	NA	NA	NA	NA	NA	NA	NA	NA	NA	NA	NA	NA	NA	NA	NA	NA	NA	NA	NA	NA	NA	NA	NA	NA	NA	NA	NA	687	RNase HII	NA	K03470	Replication and repair	Replication and repair	03030 DNA replication	L	COG0164	RNase_HII
LFTS_00847	68.06	66.54	69.72	68.1	1.59	0.92	67.73	48.17	57.95	13.82	9.78	NA	NA	NA	NA	NA	NA	NA	NA	NA	NA	NA	NA	NA	NA	NA	NA	NA	NA	NA	NA	NA	NA	NA	NA	NA	NA	NA	NA	906	Cell division protein FtsX	NA	K09811	Membrane transport	Membrane transport	02010 ABC transporters	D	COG2177	NA
LFTS_00848	40.19	39.46	38.38	39.34	0.91	0.53	31.5	33.34	32.42	1.3	0.92	NA	NA	NA	NA	NA	NA	NA	NA	NA	NA	NA	NA	NA	NA	NA	NA	NA	NA	NA	NA	NA	NA	NA	NA	NA	NA	NA	NA	1197	Septal ring factor EnvC, activator of murein hydrolases AmiA and AmiB	NA	K06194	NA	Glycan biosynthesis and metabolism	00550 Peptidoglycan biosynthesis	M	COG0739	Biotin_lipoyl_2
LFTS_00849	887.83	975.97	931.89	931.9	44.07	25.44	674.76	620.87	647.82	38.11	26.95	3186.5	2870.91	4103.11	3857.41	3303.72	3464.33	504.4	225.57	2152.97	1598.58	1592.51	1781.36	321.85	185.82	1.2762e+08	1.1965e+08	1.6668e+08	1.5661e+08	1.2902e+08	1.39916e+08	2.04672e+07	9.15322e+06	5.49589e+07	4.44599e+07	4.42391e+07	4.7886e+07	6.12634e+06	3.53704e+06	1299	carboxyl-terminal processing protease	NA	K03797	NA	Glycan biosynthesis and metabolism	00550 Peptidoglycan biosynthesis	O	COG0793	NA
LFTS_00850	5899.03	4216.08	5289.22	5134.78	852.04	491.93	6862.99	7475.99	7169.49	433.46	306.5	10813.2	9090.69	9941.66	9873.7	9608.78	9865.61	626.55	280.2	40980.1	58478.4	73348.9	57602.5	16202.2	9354.33	4.33072e+08	3.78871e+08	4.0386e+08	4.0087e+08	3.75251e+08	3.98385e+08	2.32126e+07	1.0381e+07	1.0461e+09	1.62641e+09	2.03759e+09	1.57003e+09	4.98147e+08	2.87605e+08	264	chaperonin GroES	NA	K04078	NA	Immune system	04621 NOD-like receptor signaling pathway	O	COG0234	ADH_N
LFTS_00851	8569.71	5597.39	7912.86	7359.99	1561.38	901.47	8680.05	7254.14	7967.09	1008.27	712.95	116044	91917	99616.1	93219.6	93017.7	98762.9	10123.9	4527.56	178129	179494	202167	186597	13501.5	7795.07	4.6476e+09	3.8308e+09	4.0467e+09	3.7847e+09	3.63261e+09	3.98848e+09	3.97136e+08	1.77604e+08	4.5471e+09	4.9921e+09	5.61609e+09	5.05177e+09	5.36988e+08	3.1003e+08	1626	chaperonin GroEL	Chaperones	K04077	Aging; Endocrine and metabolic diseases; Folding, sorting and degradation; Infectious diseases	Folding, sorting and degradation	03018 RNA degradation	O	COG0459	Cauli_DNA-bind
LFTS_00852	2595.05	2933.76	2707.2	2745.34	172.55	99.62	2663.2	2712.39	2687.79	34.78	24.59	3259.41	5977.91	4534.63	4960.11	3827.63	4511.94	1047.32	468.38	6050.45	6842.35	7535.76	6809.52	743.2	429.09	1.3054e+08	2.4914e+08	1.8421e+08	2.01379e+08	1.4948e+08	1.8295e+08	4.63393e+07	2.07235e+07	1.5445e+08	1.903e+08	2.0934e+08	1.84696e+08	2.78708e+07	1.60912e+07	333	thioredoxin	Oxidative stress response	K03671	Cardiovascular diseases; Immune system	Immune system	04621 NOD-like receptor signaling pathway	O	COG0526	Redoxin
LFTS_00853	242.79	214.85	253.15	236.93	19.81	11.44	162.22	145.36	153.79	11.92	8.43	NA	NA	NA	NA	NA	NA	NA	NA	NA	NA	NA	NA	NA	NA	NA	NA	NA	NA	NA	NA	NA	NA	NA	NA	NA	NA	NA	NA	1695	DNA repair protein RecN (Recombination protein N)	NA	K03631	NA	Immune system	04621 NOD-like receptor signaling pathway	L	COG0497	SMC_N
LFTS_00854	50.99	43.42	51.67	48.69	4.58	2.64	35.32	35.7	35.51	0.27	0.19	NA	NA	NA	NA	NA	NA	NA	NA	NA	NA	NA	NA	NA	NA	NA	NA	NA	NA	NA	NA	NA	NA	NA	NA	NA	NA	NA	NA	2748	hypothetical protein	NA	K09118	NA	Amino acid metabolism	00270 Cysteine and methionine metabolism	S	COG1615	NA
LFTS_00855	159.83	157.27	174	163.7	9.01	5.2	126.01	111.21	118.61	10.47	7.4	NA	NA	NA	NA	NA	NA	NA	NA	NA	NA	NA	NA	NA	NA	NA	NA	NA	NA	NA	NA	NA	NA	NA	NA	NA	NA	NA	NA	1470	arginine decarboxylase	Proton consuming reactions	K01582	Amino acid metabolism; Biosynthesis of other secondary metabolites	Amino acid metabolism	00310 Lysine degradation	E	COG1982	OKR_DC_1
LFTS_00856	811.61	612.08	819.68	747.79	117.6	67.89	547.48	483.72	515.6	45.09	31.88	NA	NA	NA	NA	NA	NA	NA	NA	NA	NA	NA	NA	NA	NA	NA	NA	NA	NA	NA	NA	NA	NA	NA	NA	NA	NA	NA	NA	861	spermidine synthase	Spermidine	K00797	Amino acid metabolism; Metabolism of other amino acids	Amino acid metabolism	00270 Cysteine and methionine metabolism	E	COG0421	Spermine_synth
LFTS_00857	2276.28	2177.13	2395.6	2283	109.39	63.15	1706.37	1584.54	1645.45	86.15	60.92	NA	NA	NA	NA	NA	NA	NA	NA	NA	NA	NA	NA	NA	NA	NA	NA	NA	NA	NA	NA	NA	NA	NA	NA	NA	NA	NA	NA	465	S-adenosylmethionine decarboxylase	Spermidine	K01611	Amino acid metabolism	Amino acid metabolism	00270 Cysteine and methionine metabolism	E	COG1586	AdoMet_dc
LFTS_00858	193.11	170.81	201	188.31	15.66	9.04	173.2	143.22	158.21	21.2	14.99	NA	NA	NA	NA	NA	NA	NA	NA	NA	NA	NA	NA	NA	NA	NA	NA	NA	NA	NA	NA	NA	NA	NA	NA	NA	NA	NA	NA	2223	diguanylate cyclase (GGDEF) domain-containing protein	Putative diguanylate cyclases (GGDEF domain-containing proteins)	K13590	Cell growth and death	Cell growth and death	04112 Cell cycle - Caulobacter	T	COG2199	NA
LFTS_00859	345.59	373.89	359.04	359.5	14.16	8.17	340.26	309.89	325.07	21.48	15.19	NA	NA	NA	NA	NA	NA	NA	NA	NA	NA	NA	NA	NA	NA	NA	NA	NA	NA	NA	NA	NA	NA	NA	NA	NA	NA	NA	NA	615	hypothetical protein	NA	NA	NA	NA	NA	NA	NA	NA
LFTS_00860	148.08	193.63	175.42	172.37	22.93	13.24	154.24	130.36	142.3	16.89	11.94	NA	NA	NA	NA	NA	NA	NA	NA	NA	NA	NA	NA	NA	NA	NA	NA	NA	NA	NA	NA	NA	NA	NA	NA	NA	NA	NA	NA	735	hypothetical protein	NA	NA	NA	NA	NA	NA	NA	NA
LFTS_00861	140.22	170.53	199.96	170.24	29.87	17.25	190.32	181.04	185.68	6.57	4.64	NA	NA	NA	NA	NA	NA	NA	NA	NA	NA	NA	NA	NA	NA	NA	NA	NA	NA	NA	NA	NA	NA	NA	NA	NA	NA	NA	NA	543	phosphatidylglycerophosphatase A	NA	K01095	Lipid metabolism	Lipid metabolism	00564 Glycerophospholipid metabolism	I	COG1267	NA
LFTS_00862	385.59	396.52	469.95	417.35	45.87	26.49	399.93	284.04	341.99	81.95	57.94	1510.22	1502.76	1500.21	2331.1	1615.37	1691.93	360.54	161.24	356.45	529.34	710.38	532.06	176.98	102.18	6.04848e+07	6.263e+07	6.09431e+07	94642182	6.30848e+07	6.8357e+07	1.47347e+07	6.58954e+06	9.09902e+06	1.4722e+07	1.9734e+07	1.45183e+07	5.32041e+06	3.07174e+06	1083	recombination protein RecA	NA	K03553	Replication and repair	Replication and repair	03440 Homologous recombination	L	COG0468	RecA
LFTS_00863	291.16	325.6	328.69	315.15	20.83	12.03	295.41	314.92	305.17	13.8	9.76	714	760.35	784.68	672.05	819.25	750.07	58.05	25.96	140.29	256.09	84.73	160.37	87.43	50.48	2.8596e+07	3.1689e+07	3.18761e+07	2.72849e+07	3.1994e+07	3.0288e+07	2.19527e+06	981754	3.5811e+06	7.12239e+06	2.3538e+06	4.35243e+06	2.4761e+06	1.42958e+06	2676	alanyl-tRNA synthetase	NA	K01872	Translation	Translation	00970 Aminoacyl-tRNA biosynthesis	J	COG0013	tRNA-synt_2c
LFTS_00864	1658.65	1639.8	1835.25	1711.23	107.82	62.25	1377.13	1274.12	1325.63	72.84	51.51	120.51	270.56	272.04	161.24	167.89	198.45	68.94	30.83	346.45	526.14	832.34	568.31	245.68	141.84	4.82631e+06	11275984	1.1051e+07	6.54631e+06	6.55662e+06	8.05124e+06	2.92815e+06	1.30951e+06	8.84377e+06	1.4633e+07	2.3122e+07	1.55329e+07	7.18151e+06	4.14624e+06	285	hypothetical protein	NA	NA	NA	NA	NA	NA	NA	NA
LFTS_00865	1034.7	1094.79	1127.97	1085.82	47.28	27.29	998.93	952.56	975.75	32.79	23.18	NA	NA	NA	NA	NA	NA	NA	NA	NA	NA	NA	NA	NA	NA	NA	NA	NA	NA	NA	NA	NA	NA	NA	NA	NA	NA	NA	NA	516	putative holliday junction resolvase	NA	K07447	NA	Translation	00970 Aminoacyl-tRNA biosynthesis	K	COG0816	NA
LFTS_00866	209.43	199.28	191.81	200.17	8.84	5.11	199.19	177.69	188.44	15.2	10.75	NA	NA	NA	NA	NA	NA	NA	NA	NA	NA	NA	NA	NA	NA	NA	NA	NA	NA	NA	NA	NA	NA	NA	NA	NA	NA	NA	NA	1026	hypothetical protein	NA	K07082	NA	Translation	00970 Aminoacyl-tRNA biosynthesis	D	COG1559	YceG
LFTS_00867	182.54	170.3	197.84	183.56	13.8	7.97	171.98	175.35	173.66	2.38	1.69	189.72	357.03	141.42	93.39	207.8	197.87	99.5	44.5	155.06	256.8	217.09	209.65	51.27	29.6	7.59822e+06	1.488e+07	5.7449e+06	3.79161e+06	8.115e+06	8.02594e+06	4.1923e+06	1.87485e+06	3.9583e+06	7.14202e+06	6.03052e+06	5.71028e+06	1.61584e+06	932903	2715	valyl-tRNA synthetase	NA	K01873	Translation	Translation	00970 Aminoacyl-tRNA biosynthesis	J	COG0525	tRNA-synt_1
LFTS_00868	180.15	183.82	203.69	189.22	12.67	7.31	200.31	210.18	205.25	6.98	4.94	358.92	429.47	295.03	401.46	277.37	352.45	65.78	29.42	1491.91	1387.99	1185.7	1355.2	155.72	89.9	1.4375e+07	1.78991e+07	1.1985e+07	1.6299e+07	1.0832e+07	1.4278e+07	2.92995e+06	1.31031e+06	3.8084e+07	3.8603e+07	3.2938e+07	3.65417e+07	3.13162e+06	1.80804e+06	879	nicotinate-nucleotide pyrophosphorylase [carboxylating]	NA	K00767	Metabolism of cofactors and vitamins	Metabolism of cofactors and vitamins	00760 Nicotinate and nicotinamide metabolism	H	COG0157	QRPTase_C
LFTS_00869	186.11	199.06	203.91	196.36	9.2	5.31	169.34	174.52	171.93	3.66	2.59	NA	NA	NA	NA	NA	NA	NA	NA	NA	NA	NA	NA	NA	NA	NA	NA	NA	NA	NA	NA	NA	NA	NA	NA	NA	NA	NA	NA	768	BirA family transcriptional regulator, biotin operon repressor / biotin-[acetyl-CoA-carboxylase] ligase	NA	K03524	Metabolism of cofactors and vitamins	Metabolism of cofactors and vitamins	00780 Biotin metabolism	KH	COG1654;COG0340	BPL_LplA_LipB
LFTS_00870	86.24	116.33	97.04	99.87	15.24	8.8	100.76	93.65	97.2	5.03	3.56	NA	NA	NA	NA	NA	NA	NA	NA	NA	NA	NA	NA	NA	NA	NA	NA	NA	NA	NA	NA	NA	NA	NA	NA	NA	NA	NA	NA	780	type III pantothenate kinase	NA	K03525	Metabolism of cofactors and vitamins	Metabolism of cofactors and vitamins	00770 Pantothenate and CoA biosynthesis	H	COG1521	NA
LFTS_00871	178.68	278.47	182.56	213.23	56.53	32.64	302.57	335.7	319.14	23.43	16.57	NA	NA	NA	NA	NA	NA	NA	NA	NA	NA	NA	NA	NA	NA	NA	NA	NA	NA	NA	NA	NA	NA	NA	NA	NA	NA	NA	NA	183	hypothetical protein	NA	NA	NA	NA	NA	NA	NA	NA
LFTS_00872	29.74	33.29	38.64	33.89	4.48	2.59	47.71	42.36	45.03	3.79	2.68	NA	NA	NA	NA	NA	NA	NA	NA	NA	NA	NA	NA	NA	NA	NA	NA	NA	NA	NA	NA	NA	NA	NA	NA	NA	NA	NA	NA	4350	PAS domain S-box-containing protein/diguanylate cyclase (GGDEF) domain-containing protein	NA	K13069	NA	Metabolism of cofactors and vitamins	00770 Pantothenate and CoA biosynthesis	T	COG2199	NA
LFTS_00873	317.54	406.66	330.43	351.54	48.16	27.81	250.83	235.79	243.31	10.64	7.52	NA	NA	NA	NA	NA	NA	NA	NA	NA	NA	NA	NA	NA	NA	NA	NA	NA	NA	NA	NA	NA	NA	NA	NA	NA	NA	NA	NA	1218	Transposase (or an inactivated derivative)	NA	K07493	NA	Metabolism of cofactors and vitamins	00770 Pantothenate and CoA biosynthesis	X	COG3328	NA
LFTS_00874	266.58	262.4	274.71	267.9	6.26	3.61	225.51	214.5	220	7.79	5.51	798.8	1166.83	1139.26	1085.08	1449.85	1127.96	232.08	103.79	521.88	566.62	524.49	537.66	25.11	14.5	3.1992e+07	4.86299e+07	4.62801e+07	4.4054e+07	5.66208e+07	4.55154e+07	8.92514e+06	3.99144e+06	1.3322e+07	15758971	1.457e+07	1.45503e+07	1.21859e+06	703555	990	membrane fusion protein, multidrug efflux system	NA	K03543	NA	Membrane transport	02010 ABC transporters	V	COG1566	Biotin_lipoyl_2
LFTS_00875	281.15	289.93	306.97	292.68	13.13	7.58	201.05	195.53	198.29	3.9	2.76	660.37	1625.48	1203.26	1305.8	1242.34	1207.45	348.2	155.72	220.68	427.4	138.57	262.22	148.83	85.93	2.64479e+07	6.77449e+07	4.888e+07	5.30151e+07	4.85171e+07	4.8921e+07	1.48012e+07	6.61932e+06	5.63319e+06	1.1887e+07	3.84931e+06	7.12316e+06	4.22091e+06	2.43694e+06	1374	outer membrane protein	NA	K12340	Drug resistance; Signal transduction; Membrane transport; Infectious diseases; Environmental adaptation	Membrane transport	03070 Bacterial secretion system	M	COG1538	OEP
LFTS_00876	794.52	769.25	777.85	780.54	12.85	7.42	559.75	480.61	520.18	55.96	39.57	1378.04	2329.9	1915.73	2072.74	1927.97	1924.88	348.22	155.73	956.79	1932.36	1915.77	1601.64	558.51	322.46	5.5191e+07	9.71028e+07	7.78228e+07	8.41529e+07	7.52929e+07	7.79125e+07	1.52508e+07	6.82037e+06	2.44241e+07	5.37429e+07	5.32191e+07	4.37953e+07	1.67781e+07	9.68682e+06	963	malate dehydrogenase (NAD)	Reductive TCA cycle carbon dioxide fixation	K00024	Carbohydrate metabolism; Overview; Amino acid metabolism; Energy metabolism	Overview	01200 Carbon metabolism	C	COG0039	Ldh_1_N
LFTS_00877	776.93	760.98	805.2	781.03	22.39	12.93	622.17	574.34	598.26	33.82	23.92	NA	NA	NA	NA	NA	NA	NA	NA	NA	NA	NA	NA	NA	NA	NA	NA	NA	NA	NA	NA	NA	NA	NA	NA	NA	NA	NA	NA	588	LPS export ABC transporter protein LptC	NA	K11719	NA	Overview	01200 Carbon metabolism	M	COG3117	LptC
LFTS_00878	279.97	308.3	317.78	302.02	19.67	11.36	253.07	283.98	268.52	21.86	15.45	NA	NA	NA	NA	NA	NA	NA	NA	NA	NA	NA	NA	NA	NA	NA	NA	NA	NA	NA	NA	NA	NA	NA	NA	NA	NA	NA	NA	639	lipopolysaccharide export system protein LptA	NA	K09774	NA	Translation	03010 Ribosome	M	COG1934	NA
LFTS_00879	288.27	282.86	290	287.04	3.72	2.15	209.77	191.36	200.57	13.02	9.21	NA	NA	NA	NA	NA	NA	NA	NA	NA	NA	NA	NA	NA	NA	NA	NA	NA	NA	NA	NA	NA	NA	NA	NA	NA	NA	NA	NA	747	lipopolysaccharide export system ATP-binding protein	NA	K06861	Membrane transport	Membrane transport	02010 ABC transporters	M	COG1137	SMC_N
LFTS_00880	407.32	397.72	396.59	400.55	5.9	3.4	261.15	269.48	265.32	5.89	4.17	440.6	626.05	857.12	839.85	839.27	720.58	183.22	81.94	324.13	586.11	379.81	430.02	138.02	79.68	1.7646e+07	2.60919e+07	3.4819e+07	3.40979e+07	3.27761e+07	2.90862e+07	7.27049e+06	3.25146e+06	8.27409e+06	1.6301e+07	1.0551e+07	1.17087e+07	4.1368e+06	2388383	1461	RNA polymerase, sigma 54 subunit, RpoN/SigL	NA	K03092	Cellular community - prokaryotes; Signal transduction	Signal transduction	02020 Two-component system	K	COG1508	Sigma54_DBD
LFTS_00881	663.28	520.81	606.54	596.88	71.72	41.41	387.87	397.66	392.77	6.92	4.9	1820.19	2485.8	857.94	814.14	827.24	1361.06	760.44	340.08	1294.78	966.38	817.65	1026.27	244.14	140.95	7.28992e+07	1.036e+08	3.4852e+07	3.3054e+07	3.2306e+07	5.53423e+07	3.19545e+07	1.42905e+07	3.30519e+07	2.6877e+07	2.2714e+07	27547650	5.20147e+06	3.00307e+06	531	putative sigma-54 modulation protein	NA	K05808	NA	Nucleotide metabolism	00230 Purine metabolism	J	COG1544	Ribosomal_S30AE
LFTS_00882	382.52	380.62	364.26	375.8	10.04	5.8	314.11	313.49	313.8	0.44	0.31	NA	NA	NA	NA	NA	NA	NA	NA	NA	NA	NA	NA	NA	NA	NA	NA	NA	NA	NA	NA	NA	NA	NA	NA	NA	NA	NA	NA	867	hypothetical protein	NA	K06958	NA	Cellular community - prokaryotes	02024 Quorum sensing	T	COG1660	ATP_bind_2
LFTS_00883	308.92	354.81	343.37	335.7	23.89	13.79	306.88	321.39	314.13	10.26	7.26	NA	NA	NA	NA	NA	NA	NA	NA	NA	NA	NA	NA	NA	NA	NA	NA	NA	NA	NA	NA	NA	NA	NA	NA	NA	NA	NA	NA	564	putative arylsulfatase	NA	K07177	Cellular community - prokaryotes	Cellular community - prokaryotes	02024 Quorum sensing	T	COG3480	NA
LFTS_00884	288.55	324.13	298.22	303.64	18.4	10.62	232.96	230.12	231.54	2.01	1.42	NA	NA	NA	NA	NA	NA	NA	NA	NA	NA	NA	NA	NA	NA	NA	NA	NA	NA	NA	NA	NA	NA	NA	NA	NA	NA	NA	NA	1206	chorismate synthase	NA	K01736	Overview; Amino acid metabolism	Overview	01230 Biosynthesis of amino acids	E	COG0082	Chorismate_synt
LFTS_00885	325.79	369.28	336.65	343.91	22.63	13.07	283.54	273.59	278.56	7.04	4.98	NA	NA	NA	NA	NA	NA	NA	NA	NA	NA	NA	NA	NA	NA	NA	NA	NA	NA	NA	NA	NA	NA	NA	NA	NA	NA	NA	NA	552	shikimate kinase	NA	K00891	Overview; Amino acid metabolism	Overview	01230 Biosynthesis of amino acids	E	COG0703	SKI
LFTS_00886	249.91	301.16	269.04	273.37	25.9	14.95	322.7	317.37	320.03	3.77	2.66	NA	NA	NA	NA	NA	NA	NA	NA	NA	NA	NA	NA	NA	NA	NA	NA	NA	NA	NA	NA	NA	NA	NA	NA	NA	NA	NA	NA	357	3-dehydroquinate synthase	NA	K01735	Overview; Amino acid metabolism	Overview	01230 Biosynthesis of amino acids	E	COG0337	NA
LFTS_00887	382.74	467.96	474.17	441.62	51.08	29.49	361.66	353.87	357.76	5.51	3.9	NA	NA	NA	NA	NA	NA	NA	NA	NA	NA	NA	NA	NA	NA	NA	NA	NA	NA	NA	NA	NA	NA	NA	NA	NA	NA	NA	NA	753	3-dehydroquinate synthase	NA	K01735	Overview; Amino acid metabolism	Overview	01230 Biosynthesis of amino acids	E	COG0337	NA
LFTS_00888	252	247.9	265.12	255.01	9	5.19	199.71	196.43	198.07	2.32	1.64	242.8	688.97	502.28	327.59	528.92	458.11	175.82	78.63	1034.05	557.42	500.84	697.43	292.88	169.1	9.72408e+06	2.8714e+07	2.0404e+07	1.33e+07	2.0656e+07	1.85596e+07	7.35932e+06	3.29119e+06	2.63961e+07	1.5503e+07	1.3913e+07	1.8604e+07	6.79479e+06	3.92297e+06	1266	GAF domain-containing protein	NA	K08484	Membrane transport	Membrane transport	02060 Phosphotransferase system (PTS)	T	COG3605	L31
LFTS_00889	167	260.61	210.48	212.7	46.84	27.05	184.5	186.04	185.27	1.09	0.77	NA	NA	NA	NA	NA	NA	NA	NA	NA	NA	NA	NA	NA	NA	NA	NA	NA	NA	NA	NA	NA	NA	NA	NA	NA	NA	NA	NA	372	hypothetical protein	NA	NA	NA	NA	NA	NA	NA	Cytochrom_B561
LFTS_00890	56.08	60.32	62	59.47	3.05	1.76	59.32	46.77	53.05	8.87	6.27	NA	NA	NA	NA	NA	NA	NA	NA	NA	NA	NA	NA	NA	NA	NA	NA	NA	NA	NA	NA	NA	NA	NA	NA	NA	NA	NA	NA	783	hypothetical protein	NA	NA	NA	NA	NA	NA	NA	NA
LFTS_00891	58.82	61.38	56.71	58.97	2.34	1.35	56.14	48.96	52.55	5.07	3.59	NA	NA	NA	NA	NA	NA	NA	NA	NA	NA	NA	NA	NA	NA	NA	NA	NA	NA	NA	NA	NA	NA	NA	NA	NA	NA	NA	NA	405	putative N-acetyltransferase YhbS	NA	K03824	NA	Metabolism of cofactors and vitamins	00790 Folate biosynthesis	R	COG3153	NA
LFTS_00892	241.86	189.2	216.92	215.99	26.34	15.21	192.85	154.24	173.54	27.31	19.31	295.08	443.1	700.96	664.78	598.55	540.49	169.03	75.59	423.55	899	878.71	733.75	268.83	155.21	1.1818e+07	1.8467e+07	2.8475e+07	2.699e+07	2.3375e+07	2.1825e+07	6.79554e+06	3.03906e+06	1.0812e+07	2.5003e+07	2.441e+07	2.0075e+07	8.02749e+06	4.63467e+06	450	7-cyano-7-deazaguanine reductase	NA	K09457	Metabolism of cofactors and vitamins	Metabolism of cofactors and vitamins	00790 Folate biosynthesis	J	COG0780	QueF
LFTS_00893	56.38	50	39	48.46	8.79	5.07	32.78	34.55	33.67	1.25	0.89	NA	NA	NA	NA	NA	NA	NA	NA	NA	NA	NA	NA	NA	NA	NA	NA	NA	NA	NA	NA	NA	NA	NA	NA	NA	NA	NA	NA	522	DDE superfamily endonuclease	NA	NA	NA	NA	NA	NA	NA	NA
LFTS_00896	674.95	620.54	668.81	654.77	29.8	17.2	447	333.72	390.36	80.1	56.64	NA	NA	NA	NA	NA	NA	NA	NA	489.05	913.28	774.96	725.76	216.35	124.91	1.5714e+06	2.66411e+06	1.0717e+06	NA	2.30079e+06	NA	NA	NA	1.2484e+07	2.54001e+07	2.1528e+07	1.9804e+07	6.62836e+06	3.82689e+06	672	Cell division and transport-associated protein TolQ (TC 2.C.1.2.1)	NA	K03562	NA	Membrane transport	02010 ABC transporters	U	COG0811	BTP
LFTS_00897	429.49	417.09	449.6	432.06	16.41	9.47	319.52	270.53	295.02	34.65	24.5	NA	NA	NA	NA	NA	NA	NA	NA	NA	NA	NA	NA	NA	NA	NA	NA	NA	NA	NA	NA	NA	NA	NA	NA	NA	NA	NA	NA	447	biopolymer transport protein TolR	NA	K03560	NA	Membrane transport	02010 ABC transporters	U	COG0848	ExbD
LFTS_00898	202.58	195.28	230.75	209.54	18.73	10.82	213.06	185.61	199.34	19.41	13.73	NA	NA	NA	NA	NA	NA	NA	NA	NA	NA	NA	NA	NA	NA	NA	NA	NA	NA	NA	NA	NA	NA	NA	NA	NA	NA	NA	NA	837	protein TonB	NA	K03832	NA	Metabolism of cofactors and vitamins	00790 Folate biosynthesis	M	COG0810	NA
LFTS_00899	187.33	165.54	187.21	180.03	12.55	7.24	196.53	180.47	188.5	11.36	8.03	NA	NA	NA	NA	NA	NA	NA	NA	NA	NA	NA	NA	NA	NA	NA	NA	NA	NA	NA	NA	NA	NA	NA	NA	NA	NA	NA	NA	1344	TolB protein	NA	K03641	NA	Metabolism of cofactors and vitamins	00790 Folate biosynthesis	U	COG0823	NA
LFTS_00900	563.36	452.73	485.3	500.46	56.85	32.82	417.59	379.94	398.76	26.62	18.82	758.89	725.7	498.09	466.87	416.31	573.17	157.56	70.46	489.05	419.35	714.2	540.87	154.1	88.97	3.03939e+07	3.02449e+07	2.0234e+07	1.89549e+07	1.6258e+07	2.32172e+07	6.64061e+06	2.96977e+06	1.2484e+07	1.1663e+07	1.984e+07	1.46624e+07	4.50273e+06	2.59965e+06	825	tol-pal system protein YbgF	NA	K05807	NA	Metabolism of cofactors and vitamins	00860 Porphyrin and chlorophyll metabolism	M	COG4105	YfiO
LFTS_00901	158.4	170.29	161.67	163.45	6.14	3.55	199.77	209.37	204.57	6.79	4.8	NA	NA	NA	NA	NA	NA	NA	NA	NA	NA	NA	NA	NA	NA	NA	NA	NA	NA	NA	NA	NA	NA	NA	NA	NA	NA	NA	NA	1905	DNA mismatch repair protein MutL	NA	K03572	Replication and repair	Replication and repair	03430 Mismatch repair	L	COG0323	NA
LFTS_00902	99.76	117.27	115.61	110.88	9.67	5.58	133	145.65	139.32	8.94	6.32	NA	NA	NA	NA	NA	NA	NA	NA	NA	NA	NA	NA	NA	NA	NA	NA	NA	NA	NA	NA	NA	NA	NA	NA	NA	NA	NA	NA	885	tRNA dimethylallyltransferase	NA	K00791	Metabolism of terpenoids and polyketides	Metabolism of terpenoids and polyketides	00908 Zeatin biosynthesis	J	COG0324	NA
LFTS_00903	298.99	257.4	301.76	286.05	24.85	14.35	314.04	241.62	277.83	51.21	36.21	971.96	1081.29	673.78	774.39	555.71	811.42	214.66	96	92.97	215.85	141.47	150.1	61.89	35.73	3.89271e+07	4.50649e+07	2.73709e+07	3.144e+07	2.17019e+07	3.2901e+07	9.25214e+06	4.13768e+06	2.3732e+06	6.0032e+06	3.93009e+06	4.10216e+06	1.82111e+06	1.05142e+06	903	methylthioadenosine phosphorylase	NA	K00772	Amino acid metabolism	Amino acid metabolism	00270 Cysteine and methionine metabolism	F	COG0005	PNP_UDP_1
LFTS_00904	376.37	335.8	361.85	358.01	20.55	11.87	306.03	270.28	288.16	25.28	17.88	NA	NA	NA	NA	NA	NA	NA	NA	NA	NA	NA	NA	NA	NA	NA	NA	NA	NA	NA	NA	NA	NA	NA	NA	NA	NA	NA	NA	942	Sugar or nucleoside kinase, ribokinase family	NA	K00852	Carbohydrate metabolism	Carbohydrate metabolism	00030 Pentose phosphate pathway	G	COG0524	NA
LFTS_00905	279.66	274.58	309.11	287.78	18.64	10.76	210.99	203.92	207.46	5	3.53	NA	NA	NA	NA	NA	NA	NA	NA	NA	NA	NA	NA	NA	NA	NA	NA	NA	NA	NA	NA	NA	NA	NA	NA	NA	NA	NA	NA	765	Tfp pilus assembly protein PilF	NA	K02656	NA	Carbohydrate metabolism	00030 Pentose phosphate pathway	NW	COG3063	ChAPs
LFTS_00906	331.8	298.4	296.73	308.98	19.78	11.42	310.12	307.75	308.94	1.68	1.19	NA	NA	NA	NA	NA	NA	NA	NA	NA	NA	NA	NA	NA	NA	NA	NA	NA	NA	NA	NA	NA	NA	NA	NA	NA	NA	NA	NA	1008	cytoskeleton protein RodZ	NA	K15539	NA	Carbohydrate metabolism	00030 Pentose phosphate pathway	D	COG1426	SnoaL
LFTS_00907	360.53	354.51	339.72	351.58	10.71	6.18	352.02	360.79	356.4	6.2	4.38	664.09	956.72	620.85	468.33	573.89	656.78	182.82	81.76	846.56	174.88	217.59	413.01	376.07	217.12	2.6597e+07	3.9873e+07	2.5221e+07	1.9014e+07	2.2412e+07	2.66234e+07	7.95548e+06	3.5578e+06	2.16101e+07	4.86369e+06	6.04462e+06	1.08395e+07	9.34629e+06	5.39608e+06	1008	PEGA domain-containing protein	NA	K07286	NA	Carbohydrate metabolism	00030 Pentose phosphate pathway	S	COG3056	NA
LFTS_00909	324.22	240.76	302.92	289.3	43.37	25.04	279.98	252.86	266.42	19.17	13.56	NA	NA	NA	NA	NA	NA	NA	NA	NA	NA	NA	NA	NA	NA	NA	NA	NA	NA	NA	NA	NA	NA	NA	NA	NA	NA	NA	NA	1239	hypothetical protein	NA	K07729	NA	Carbohydrate metabolism	00030 Pentose phosphate pathway	K	COG1476	CENP-B_N
LFTS_00910	6.17	8.2	18.95	11.11	6.87	3.97	25.01	16.77	20.89	5.83	4.12	NA	NA	NA	NA	NA	NA	NA	NA	NA	NA	NA	NA	NA	NA	NA	NA	NA	NA	NA	NA	NA	NA	NA	NA	NA	NA	NA	NA	303	hypothetical protein	NA	K07733	NA	Membrane transport	02010 ABC transporters	KX	COG3311	NA
LFTS_00911	8.29	6.43	3.86	6.19	2.22	1.28	16.58	12.12	14.35	3.16	2.23	NA	NA	NA	NA	NA	NA	NA	NA	NA	NA	NA	NA	NA	NA	NA	NA	NA	NA	NA	NA	NA	NA	NA	NA	NA	NA	NA	NA	1353	hypothetical protein	NA	NA	NA	NA	NA	NA	NA	NA
LFTS_00912	15.81	11.33	38.06	21.74	14.32	8.27	22.28	14.53	18.41	5.48	3.87	NA	NA	NA	NA	NA	NA	NA	NA	NA	NA	NA	NA	NA	NA	NA	NA	NA	NA	NA	NA	NA	NA	NA	NA	NA	NA	NA	NA	384	hypothetical protein	NA	NA	NA	NA	NA	NA	NA	NA
LFTS_00913	22.43	17.9	31.51	23.94	6.93	4	28.25	20.98	24.62	5.14	3.63	NA	NA	NA	NA	NA	NA	NA	NA	NA	NA	NA	NA	NA	NA	NA	NA	NA	NA	NA	NA	NA	NA	NA	NA	NA	NA	NA	NA	729	putative mobilization protein, MobD	NA	K03496	NA	Membrane transport	02010 ABC transporters	N	COG1192	NA
LFTS_00914	25.95	16.3	17.72	19.99	5.21	3.01	24.8	17.3	21.05	5.31	3.75	NA	NA	NA	NA	NA	NA	NA	NA	NA	NA	NA	NA	NA	NA	NA	NA	NA	NA	NA	NA	NA	NA	NA	NA	NA	NA	NA	NA	648	hypothetical protein	NA	K02415	NA	Replication and repair	03440 Homologous recombination	N	COG1580	NA
LFTS_00915	21.99	22.69	19.59	21.42	1.62	0.94	24.35	20.57	22.46	2.68	1.89	NA	NA	NA	NA	NA	NA	NA	NA	NA	NA	NA	NA	NA	NA	NA	NA	NA	NA	NA	NA	NA	NA	NA	NA	NA	NA	NA	NA	2931	Ti-type conjugative transfer relaxase TraA	NA	K03581	Replication and repair	Replication and repair	03440 Homologous recombination	L	COG0507	TrwC
LFTS_00916	32.65	31.74	22.45	28.95	5.64	3.26	309.36	259.17	284.26	35.49	25.09	NA	NA	NA	NA	NA	NA	NA	NA	NA	NA	NA	NA	NA	NA	NA	NA	NA	NA	NA	NA	NA	NA	NA	NA	NA	NA	NA	NA	372	hypothetical protein	NA	NA	NA	NA	NA	NA	NA	NA
LFTS_00917	57.49	49.4	37.48	48.12	10.07	5.81	560.85	515.88	538.37	31.8	22.49	NA	NA	NA	NA	NA	NA	NA	NA	NA	NA	NA	NA	NA	NA	NA	NA	NA	NA	NA	NA	NA	NA	NA	NA	NA	NA	NA	NA	390	hypothetical protein	NA	K03546	NA	Membrane transport	02010 ABC transporters	L	COG0419	NA
LFTS_00918	40.97	42.05	58.87	47.3	10.04	5.79	492.29	359.76	426.03	93.71	66.27	127.74	192.99	91.05	173.1	121.61	141.3	41.17	18.41	2730.61	1816.69	1937.19	2161.49	496.53	286.67	5.1162e+06	8.04332e+06	3.69889e+06	7.02799e+06	4.74909e+06	5.7271e+06	1.76781e+06	790586	6.97041e+07	5.05259e+07	5.38141e+07	5.80147e+07	1.0256e+07	5.92128e+06	399	Cu and Ag efflux protein CusF	Copper/silver resistance	K07810	Signal transduction	Signal transduction	02020 Two-component system	P	COG5569	CusF_Ec
LFTS_00919	15.85	10.74	13.45	13.35	2.56	1.48	163.67	125.7	144.68	26.85	18.98	NA	NA	NA	NA	NA	NA	NA	NA	NA	NA	NA	NA	NA	NA	NA	NA	NA	NA	NA	NA	NA	NA	NA	NA	NA	NA	NA	NA	3183	Cu(I)/Ag(I) efflux system membrane protein CusA/SilA	Copper/silver resistance	K07787	Signal transduction	Signal transduction	02020 Two-component system	P	COG3696	ACR_tran
LFTS_00920	12.6	3.45	12.01	9.36	5.12	2.96	197.27	143.07	170.17	38.32	27.1	NA	NA	NA	NA	NA	NA	NA	NA	NA	NA	NA	NA	NA	NA	NA	NA	NA	NA	NA	NA	NA	NA	NA	NA	NA	NA	NA	NA	1260	membrane fusion protein, Cu(I)/Ag(I) efflux system	Copper/silver resistance	K07798	Signal transduction	Signal transduction	02020 Two-component system	MV	COG0845	Biotin_lipoyl_2
LFTS_00921	8.74	10.34	10.13	9.74	0.87	0.5	284.57	238.21	261.39	32.78	23.18	NA	NA	NA	NA	NA	NA	NA	NA	NA	NA	NA	NA	NA	NA	NA	NA	NA	NA	NA	NA	NA	NA	NA	NA	NA	NA	NA	NA	1443	Outer membrane protein TolC	NA	K15725	NA	Signal transduction	02020 Two-component system	M	COG1538	OEP
LFTS_00922	1957.74	1843.07	2006.13	1935.64	83.74	48.35	1758.27	2158.59	1958.43	283.07	200.16	386.11	701.93	899.02	1226.85	1161.14	875.01	344.68	154.15	293.5	301.1	408	334.2	64.02	36.96	1.5464e+07	2.9254e+07	3.65209e+07	4.98099e+07	4.53459e+07	3.5279e+07	1.36287e+07	6.09495e+06	7.49221e+06	8.37408e+06	1.1334e+07	9.06676e+06	2.01237e+06	1.16184e+06	204	hypothetical protein	NA	NA	NA	NA	NA	NA	NA	NA
LFTS_00923	1958.27	1193.13	1671.41	1607.6	386.54	223.17	1348.85	1380.88	1364.87	22.65	16.02	NA	NA	NA	NA	NA	NA	NA	NA	NA	NA	NA	NA	NA	NA	NA	NA	NA	NA	NA	NA	NA	NA	NA	NA	NA	NA	NA	NA	312	hypothetical protein	NA	NA	NA	NA	NA	NA	NA	NA
LFTS_00924	1333.97	791.96	1282.03	1135.99	299.07	172.67	1155.3	902.91	1029.11	178.46	126.19	NA	NA	NA	NA	NA	NA	NA	NA	NA	NA	NA	NA	NA	NA	NA	NA	NA	NA	NA	NA	NA	NA	NA	NA	NA	NA	NA	NA	1068	Site-specific recombinase XerD	NA	K04763	NA	Translation	00970 Aminoacyl-tRNA biosynthesis	LX	COG0582	NA
LFTS_00925	107.98	119.29	105.05	110.77	7.52	4.34	115.48	99.03	107.26	11.63	8.22	NA	NA	NA	NA	NA	NA	NA	NA	NA	NA	NA	NA	NA	NA	NA	NA	NA	NA	NA	NA	NA	NA	NA	NA	NA	NA	NA	NA	969	hypothetical protein	NA	K09958	NA	Translation	00970 Aminoacyl-tRNA biosynthesis	S	COG3558	SnoaL_2
LFTS_00926	915.52	617.73	563.28	698.84	189.61	109.47	307.53	360.99	334.26	37.8	26.73	NA	NA	NA	NA	NA	NA	NA	NA	NA	NA	NA	NA	NA	NA	NA	NA	NA	NA	NA	NA	NA	NA	NA	NA	NA	NA	NA	NA	999	Peptidase family M23	NA	K08259	NA	Translation	00970 Aminoacyl-tRNA biosynthesis		NA	Biotin_lipoyl_2
LFTS_00927	1819.85	2009.96	2002.29	1944.04	107.61	62.13	2016.93	2163.14	2090.04	103.38	73.1	1932.83	1911.61	1824.17	1831.49	2001	1900.22	73.92	33.06	1696.12	1784.27	1240.95	1573.78	291.59	168.35	7.74102e+07	7.96698e+07	7.41031e+07	7.43583e+07	7.8145e+07	7.67373e+07	2.43069e+06	1.08704e+06	4.32969e+07	4.96242e+07	3.44729e+07	4.24647e+07	7.60984e+06	4.39354e+06	2442	ATP-dependent Clp protease ATP-binding subunit ClpC	Chaperones	K03696	NA	Translation	00970 Aminoacyl-tRNA biosynthesis	O	COG0542	Clp_N
LFTS_00928	173.7	261.64	246.92	227.42	47.1	27.19	340.2	323	331.6	12.16	8.6	NA	NA	NA	NA	NA	NA	NA	NA	NA	NA	NA	NA	NA	NA	NA	NA	NA	NA	NA	NA	NA	NA	NA	NA	NA	NA	NA	NA	1038	N6-L-threonylcarbamoyladenine synthase	NA	K01409	NA	Metabolism of cofactors and vitamins	00860 Porphyrin and chlorophyll metabolism	J	COG0533	NA
LFTS_00929	123.05	124.08	132.84	126.66	5.38	3.1	125.03	112.83	118.93	8.63	6.1	291.28	430.36	434.75	423.5	514.76	418.93	80.44	35.97	68.66	125.89	141.92	112.16	38.51	22.23	1.1666e+07	1.79361e+07	1.7661e+07	1.7194e+07	2.0103e+07	1.6912e+07	3.13816e+06	1.40343e+06	1.7528e+06	3.5012e+06	3.9425e+06	3.0655e+06	1.15805e+06	668600	1788	arginyl-tRNA synthetase	NA	K01887	Translation	Translation	00970 Aminoacyl-tRNA biosynthesis	J	COG0018	tRNA-synt_1d
LFTS_00930	124.07	130.63	129.93	128.21	3.6	2.08	100.73	88.3	94.52	8.79	6.22	NA	NA	NA	NA	NA	NA	NA	NA	NA	NA	NA	NA	NA	NA	NA	NA	NA	NA	NA	NA	NA	NA	NA	NA	NA	NA	NA	NA	1137	tRNA-guanine transglycosylase	NA	K00773	NA	Folding, sorting and degradation	03060 Protein export	J	COG0343	NA
LFTS_00931	240.78	151.63	172.21	188.2	46.68	26.95	140.08	121.91	131	12.85	9.09	NA	NA	NA	NA	NA	NA	NA	NA	NA	NA	NA	NA	NA	NA	NA	NA	NA	NA	NA	NA	NA	NA	NA	NA	NA	NA	NA	NA	291	preprotein translocase subunit YajC	NA	K03210	Cellular community - prokaryotes; Folding, sorting and degradation; Membrane transport	Folding, sorting and degradation	03060 Protein export	U	COG1862	YajC
LFTS_00932	146.81	112.46	141.85	133.7	18.57	10.72	103.92	82.28	93.1	15.3	10.82	NA	NA	NA	NA	NA	NA	NA	NA	NA	NA	NA	NA	NA	NA	NA	NA	NA	NA	NA	NA	NA	NA	NA	NA	NA	NA	NA	NA	1575	preprotein translocase subunit SecD	NA	K12257	Cellular community - prokaryotes; Folding, sorting and degradation; Membrane transport	Folding, sorting and degradation	03060 Protein export	U	COG0342;COG0341	SecD_SecF
LFTS_00933	126.69	164.05	144.28	145.01	18.69	10.79	193.98	240.15	217.06	32.65	23.09	NA	NA	NA	NA	NA	NA	NA	NA	NA	NA	NA	NA	NA	NA	NA	NA	NA	NA	NA	NA	NA	NA	NA	NA	NA	NA	NA	NA	966	protein translocase subunit secF	NA	K12257	Cellular community - prokaryotes; Folding, sorting and degradation; Membrane transport	Folding, sorting and degradation	03060 Protein export	U	COG0342;COG0341	SecD_SecF
LFTS_00934	827.69	1193.87	970.74	997.43	184.54	106.55	1647.97	1761.79	1704.88	80.48	56.91	NA	NA	NA	NA	NA	NA	NA	NA	NA	NA	NA	NA	NA	NA	NA	NA	NA	NA	NA	NA	NA	NA	NA	NA	NA	NA	NA	NA	114	hypothetical protein	NA	NA	NA	NA	NA	NA	NA	NA
LFTS_00935	492.02	468.17	513.46	491.22	22.66	13.08	622.16	514.89	568.52	75.85	53.63	NA	NA	NA	NA	NA	NA	NA	NA	NA	NA	NA	NA	NA	NA	NA	NA	NA	NA	NA	NA	NA	NA	NA	NA	NA	NA	NA	NA	1650	single-stranded-DNA-specific exonuclease	NA	K07462	Replication and repair	Replication and repair	03410 Base excision repair	L	COG0608	NA
LFTS_00936	368.34	333.4	351.19	350.98	17.47	10.09	444.2	382.69	413.44	43.5	30.76	NA	NA	NA	NA	NA	NA	NA	NA	NA	NA	NA	NA	NA	NA	NA	NA	NA	NA	NA	NA	NA	NA	NA	NA	NA	NA	NA	NA	2289	GTP pyrophosphokinase	NA	K00951	Nucleotide metabolism	Nucleotide metabolism	00230 Purine metabolism	TK	COG0317	RelA_SpoT
LFTS_00937	448.1	463.53	454.81	455.48	7.74	4.47	545.06	458.4	501.73	61.28	43.33	86.81	212.58	105	74.88	136.82	123.22	55.15	24.66	68.79	160.42	184.43	137.88	61.03	35.23	3.47671e+06	8.8596e+06	4.2654e+06	3.04019e+06	5.34319e+06	4.99702e+06	2.32998e+06	1.042e+06	1.756e+06	4.46151e+06	5.12351e+06	3.78034e+06	1.7841e+06	1.03005e+06	909	FdhE protein	NA	K02380	NA	Replication and repair	03410 Base excision repair	CO	COG3058	zf-C3HC4_3
LFTS_00938	561.64	535.15	567.57	554.79	17.26	9.97	635.65	602.25	618.95	23.62	16.7	NA	NA	NA	NA	NA	NA	NA	NA	NA	NA	NA	NA	NA	NA	NA	NA	NA	NA	NA	NA	NA	NA	NA	NA	NA	NA	NA	NA	252	hypothetical protein	NA	K06575	Immune system; Infectious diseases	Immune system	04640 Hematopoietic cell lineage		NA	NA
LFTS_00939	295.3	184.83	176.25	218.79	66.39	38.33	571.38	533.9	552.64	26.5	18.74	NA	NA	NA	NA	NA	NA	NA	NA	NA	NA	NA	NA	NA	NA	NA	NA	NA	NA	NA	NA	NA	NA	NA	NA	NA	NA	NA	NA	696	transcriptional regulator, TetR family	NA	K09017	NA	Folding, sorting and degradation	04122 Sulfur relay system	K	COG1309	NA
LFTS_00940	281.97	159.75	161.88	201.2	69.96	40.39	536.46	440.74	488.6	67.68	47.86	568.68	307.85	376.9	389.78	376.34	403.91	97.56	43.63	580.52	536.6	819.02	645.38	151.97	87.74	2.2776e+07	1.283e+07	1.53109e+07	1.5825e+07	1.4697e+07	1.62878e+07	3.79973e+06	1.69929e+06	1.4819e+07	1.4924e+07	2.2752e+07	1.74983e+07	4.55013e+06	2.62702e+06	603	Cytochrome c554 and c-prime	Cytochrome c	K04013	NA	Folding, sorting and degradation	03018 RNA degradation		NA	Cytochrome_C554
LFTS_00941	253.63	141.36	161.96	185.65	59.77	34.51	321.46	262.02	291.74	42.03	29.72	NA	NA	NA	NA	NA	NA	NA	NA	NA	NA	NA	NA	NA	NA	NA	NA	NA	NA	NA	NA	NA	NA	NA	NA	NA	NA	NA	NA	954	membrane fusion protein, multidrug efflux system	NA	K03543	NA	Folding, sorting and degradation	03018 RNA degradation	V	COG1566	Biotin_lipoyl_2
LFTS_00942	179	134.18	122.59	145.26	29.79	17.2	272.67	219.75	246.21	37.42	26.46	NA	NA	NA	NA	NA	NA	NA	NA	NA	NA	NA	NA	NA	NA	NA	NA	NA	NA	NA	NA	NA	NA	NA	NA	NA	NA	NA	NA	1584	MFS transporter, DHA2 family, multidrug resistance protein	NA	K03446	NA	Folding, sorting and degradation	03018 RNA degradation	GEPR	COG0477	NA
LFTS_00943	207.27	119.84	101.03	142.71	56.69	32.73	375.45	304.66	340.06	50.06	35.4	1348.1	1504.89	1481.11	1867.87	1349.5	1510.29	212.66	95.11	1884.43	809.97	782.81	1159.07	628.33	362.77	5.39919e+07	6.2719e+07	6.0167e+07	7.5835e+07	5.27018e+07	6.1083e+07	9.24207e+06	4.13318e+06	4.81039e+07	2.2527e+07	2.1746e+07	3.07923e+07	1.49974e+07	8.65873e+06	1395	outer membrane protein	NA	K12340	Drug resistance; Signal transduction; Membrane transport; Infectious diseases; Environmental adaptation	Membrane transport	03070 Bacterial secretion system	M	COG1538	OEP
LFTS_00944	124.66	100.76	89.37	104.93	18.01	10.4	182.55	149.68	166.11	23.24	16.44	183.65	161.73	159.73	121.25	124.02	150.08	26.77	11.97	188.09	130.3	168.95	162.45	29.44	17	7.35529e+06	6.74048e+06	6.48889e+06	4.92291e+06	4.8432e+06	6.07015e+06	1.12892e+06	504867	4.80139e+06	3.6238e+06	4.69339e+06	4.37286e+06	650952	375827	993	membrane fusion protein, multidrug efflux system	NA	K03543	NA	Folding, sorting and degradation	03018 RNA degradation	V	COG1566	Biotin_lipoyl_2
LFTS_00945	67.63	40.97	42.78	50.46	14.9	8.6	89.92	74.75	82.34	10.73	7.58	NA	NA	NA	NA	NA	NA	NA	NA	NA	NA	NA	NA	NA	NA	NA	NA	NA	NA	NA	NA	NA	NA	NA	NA	NA	NA	NA	NA	1623	MFS transporter, DHA2 family, multidrug resistance protein	NA	K03446	NA	Folding, sorting and degradation	03018 RNA degradation	GEPR	COG0477	NA
LFTS_00946	94.83	119.72	117.31	110.62	13.73	7.92	154.03	148.44	151.23	3.95	2.79	NA	NA	NA	NA	NA	NA	NA	NA	NA	NA	NA	NA	NA	NA	NA	NA	NA	NA	NA	NA	NA	NA	NA	NA	NA	NA	NA	NA	1059	heat-inducible transcription repressor HrcA	NA	K03705	NA	Folding, sorting and degradation	03018 RNA degradation	K	COG1420	NA
LFTS_00947	208.15	202.79	242.69	217.88	21.65	12.5	261.08	264.16	262.62	2.18	1.54	153.18	544.21	82.72	138.2	75.54	198.77	196.04	87.67	345.96	466.92	543.53	452.14	99.61	57.51	6.13499e+06	2.2681e+07	3.36049e+06	5.6107e+06	2.94999e+06	8.14743e+06	8.24071e+06	3.68536e+06	8.8314e+06	1.2986e+07	1.5099e+07	12305455	3.18874e+06	1.84102e+06	570	molecular chaperone GrpE	NA	K03687	NA	Folding, sorting and degradation	03018 RNA degradation	O	COG0576	NA
LFTS_00948	255.05	182.59	245.12	227.59	39.28	22.68	249.45	207.46	228.46	29.69	21	5405.96	4770.04	6642.27	6811.12	7011.26	6128.13	984.46	440.27	7575.5	7940.45	7349.33	7621.76	298.26	172.2	2.1651e+08	1.988e+08	2.69829e+08	2.7653e+08	2.7381e+08	2.47096e+08	3.66224e+07	1.6378e+07	1.9338e+08	2.20841e+08	2.04161e+08	2.06127e+08	1.38357e+07	7.98804e+06	1923	molecular chaperone DnaK	Chaperones	K04043	Aging; Folding, sorting and degradation; Infectious diseases	Folding, sorting and degradation	03018 RNA degradation	O	COG0443	NA
LFTS_00949	255.05	254.92	225.31	245.09	17.13	9.89	221.3	220.45	220.88	0.6	0.43	NA	NA	NA	NA	NA	NA	NA	NA	NA	NA	NA	NA	NA	NA	NA	NA	NA	NA	NA	NA	NA	NA	NA	NA	NA	NA	NA	NA	1119	molecular chaperone DnaJ	NA	K03686	NA	Folding, sorting and degradation	03018 RNA degradation	O	COG0484	CTDII
LFTS_00950	140.57	185.58	184.27	170.14	25.62	14.79	222.96	266.31	244.63	30.65	21.68	NA	NA	NA	NA	NA	NA	NA	NA	NA	NA	NA	NA	NA	NA	NA	NA	NA	NA	NA	NA	NA	NA	NA	NA	NA	NA	NA	NA	864	16S rRNA (uracil1498-N3)-methyltransferase	NA	K09761	NA	Xenobiotics biodegradation and metabolism	00983 Drug metabolism - other enzymes	J	COG1385	NA
LFTS_00951	153.61	141.81	149.48	148.3	5.99	3.46	143.83	145.35	144.59	1.07	0.76	NA	NA	NA	NA	NA	NA	NA	NA	NA	NA	NA	NA	NA	NA	NA	NA	NA	NA	NA	NA	NA	NA	NA	NA	NA	NA	NA	NA	447	RDD family protein	NA	NA	NA	NA	NA	NA	NA	RDD
LFTS_00952	238.95	233.82	227.41	233.39	5.78	3.34	223.18	204.31	213.75	13.34	9.43	595.58	641.13	484.92	475.72	423.17	524.1	90.65	40.54	132.81	210.35	203.62	182.26	42.96	24.8	2.3853e+07	2.67201e+07	1.9699e+07	1.9314e+07	1.6526e+07	2.12224e+07	4.03621e+06	1.80505e+06	3.3903e+06	5.85038e+06	5.65659e+06	4.96576e+06	1.36782e+06	789714	606	Thiopurine S-methyltransferase (TPMT)	NA	K00569	Xenobiotics biodegradation and metabolism	Xenobiotics biodegradation and metabolism	00983 Drug metabolism - other enzymes	QR	COG0500	NA
LFTS_00953	192.03	284.26	232	236.1	46.25	26.7	202.36	183.98	193.17	12.99	9.19	NA	NA	NA	NA	NA	NA	NA	NA	NA	NA	NA	NA	NA	NA	NA	NA	NA	NA	NA	NA	NA	NA	NA	NA	NA	NA	NA	NA	540	adenosylcobinamide kinase /adenosylcobinamide-phosphate guanylyltransferase	NA	K02231	Metabolism of cofactors and vitamins	Metabolism of cofactors and vitamins	00860 Porphyrin and chlorophyll metabolism	H	COG2087	NA
LFTS_00954	128.75	126.34	109.95	121.68	10.23	5.91	124.75	118.36	121.55	4.52	3.2	NA	NA	NA	NA	NA	NA	NA	NA	NA	NA	NA	NA	NA	NA	NA	NA	NA	NA	NA	NA	NA	NA	NA	NA	NA	NA	NA	NA	1092	nicotinate-nucleotide-dimethylbenzimidazole phosphoribosyltransferase	NA	K00768	Metabolism of cofactors and vitamins	Metabolism of cofactors and vitamins	00860 Porphyrin and chlorophyll metabolism	H	COG2038	NA
LFTS_00955	91.27	100.8	101.33	97.8	5.66	3.27	43.87	45.75	44.81	1.33	0.94	NA	NA	NA	NA	NA	NA	NA	NA	NA	NA	NA	NA	NA	NA	NA	NA	NA	NA	NA	NA	NA	NA	NA	NA	NA	NA	NA	NA	783	cobalamin-5'-phosphate synthase	NA	K02233	Metabolism of cofactors and vitamins	Metabolism of cofactors and vitamins	00860 Porphyrin and chlorophyll metabolism	H	COG0368	NA
LFTS_00956	171.61	151.21	198.13	173.65	23.53	13.58	9.52	8.61	9.06	0.64	0.45	NA	NA	NA	NA	NA	NA	NA	NA	NA	NA	NA	NA	NA	NA	NA	NA	NA	NA	NA	NA	NA	NA	NA	NA	NA	NA	NA	NA	411	Peroxiredoxin family protein	Oxidative stress response	K07092	NA	Folding, sorting and degradation	04122 Sulfur relay system	R	COG2044	NA
LFTS_00957	219.82	165.72	155.58	180.37	34.53	19.94	12.94	8.4	10.67	3.21	2.27	NA	NA	NA	NA	NA	NA	NA	NA	NA	NA	NA	NA	NA	NA	NA	NA	NA	NA	NA	NA	NA	NA	NA	NA	NA	NA	NA	NA	255	recombinase	NA	K04085	Folding, sorting and degradation	Folding, sorting and degradation	04122 Sulfur relay system	O	COG0425	TusA
LFTS_00958	199.16	134.89	174	169.35	32.38	18.7	10.11	7.21	8.66	2.05	1.45	NA	NA	NA	NA	NA	NA	NA	NA	NA	NA	NA	NA	NA	NA	NA	NA	NA	NA	NA	NA	NA	NA	NA	NA	NA	NA	NA	NA	387	Sulfur relay (sulfurtransferase) complex TusC component, DsrF/TusC family	NA	K06039	NA	Folding, sorting and degradation	04122 Sulfur relay system	P	COG1553	NA
LFTS_00959	422.18	367.04	404.06	397.76	28.1	16.22	11.62	11.7	11.66	0.06	0.04	NA	NA	NA	NA	NA	NA	NA	NA	NA	NA	NA	NA	NA	NA	NA	NA	NA	NA	NA	NA	NA	NA	NA	NA	NA	NA	NA	NA	447	tRNA 2-thiouridine synthesizing protein D	NA	K07235	Folding, sorting and degradation	Folding, sorting and degradation	04122 Sulfur relay system	P	COG1553	NA
LFTS_00960	254.27	226.16	244.24	241.56	14.24	8.22	6.92	7.62	7.27	0.5	0.35	NA	NA	NA	NA	NA	NA	NA	NA	NA	NA	NA	NA	NA	NA	NA	NA	NA	NA	NA	NA	NA	NA	NA	NA	NA	NA	NA	NA	327	Sulfur relay (sulfurtransferase) complex TusBCD TusD component, DsrE family	NA	K06039	NA	Metabolism of cofactors and vitamins	00860 Porphyrin and chlorophyll metabolism	P	COG1553	NA
LFTS_00961	272.83	239.54	272.04	261.47	18.99	10.97	251.13	203.41	227.27	33.74	23.86	1705.26	1960.1	1201.58	1129.24	1374.72	1474.18	350.96	156.96	212.95	560.44	280.22	351.2	184.3	106.41	6.82961e+07	8.16908e+07	4.88119e+07	4.58469e+07	5.3687e+07	5.96665e+07	1.50341e+07	6.72346e+06	5.43591e+06	1.5587e+07	7.78438e+06	9.60243e+06	5.31415e+06	3.06812e+06	1017	putative oxidoreductase	NA	K05275	Metabolism of cofactors and vitamins	Metabolism of cofactors and vitamins	00750 Vitamin B6 metabolism	R	COG0667	Aldo_ket_red
LFTS_00962	192.89	211.79	196.08	200.25	10.12	5.84	175.52	167.69	171.61	5.53	3.91	164.51	384.03	395.02	374.04	348.86	333.29	95.89	42.88	44.51	17.95	27.89	30.12	13.42	7.75	6.58851e+06	1.6005e+07	1.6047e+07	1.5186e+07	1.3624e+07	1.34901e+07	3.98085e+06	1.78029e+06	1.1362e+06	499329	774728	803420	319406	184409	804	alpha-ribazole phosphatase	NA	K15634	Energy metabolism; Overview; Amino acid metabolism; Carbohydrate metabolism	Overview	01200 Carbon metabolism	G	COG0406	NA
LFTS_00963	124.36	130.35	130.5	128.4	3.5	2.02	106.78	85.68	96.23	14.92	10.55	311.98	253.81	325.06	275.67	356.08	304.52	40.44	18.08	136.46	176.07	171.05	161.19	21.56	12.45	1.2495e+07	1.0578e+07	1.3205e+07	1.1192e+07	1.3906e+07	1.22752e+07	1.38078e+06	617502	3.48351e+06	4.89691e+06	4.75159e+06	4.37734e+06	777480	448878	1416	cobyrinic acid a,c-diamide synthase	NA	K02224	Metabolism of cofactors and vitamins	Metabolism of cofactors and vitamins	00860 Porphyrin and chlorophyll metabolism	H	COG1797	CbiA
LFTS_00964	157.56	111.93	121.54	130.34	24.06	13.89	83.37	62.32	72.85	14.89	10.53	1032.13	1042.02	1122.15	1129.86	1146.42	1094.51	53.28	23.83	166.44	344.61	276.59	262.54	89.91	51.91	4.1337e+07	4.34279e+07	4.55851e+07	4.5872e+07	4.4771e+07	4.41986e+07	1.85964e+06	831656	4.24861e+06	9.58429e+06	7.68349e+06	7.17213e+06	2.70434e+06	1.56135e+06	1005	precorrin-8X methylmutase	NA	K06042	Metabolism of cofactors and vitamins	Metabolism of cofactors and vitamins	00860 Porphyrin and chlorophyll metabolism	H	COG2082	CbiC
LFTS_00965	3274.39	2203.1	2477.83	2651.77	556.42	321.25	1906.25	1447.19	1676.72	324.6	229.53	9701.32	9340.44	10420.2	10129.1	9619.24	9842.06	429.45	192.06	3774.41	3835.73	4614.91	4075.02	468.57	270.53	3.88541e+08	3.89279e+08	4.23298e+08	4.11241e+08	3.75659e+08	3.97604e+08	1.92302e+07	8.59999e+06	9.63492e+07	1.0668e+08	1.282e+08	1.1041e+08	1.62496e+07	9.38173e+06	1011	isocitrate dehydrogenase (NAD+)	Reductive TCA cycle carbon dioxide fixation; Oxidative stress response	K00030	Carbohydrate metabolism; Overview	Overview	01200 Carbon metabolism	CE	COG0473	Iso_dh
LFTS_00966	3251.14	2609.8	2867.29	2909.41	322.74	186.33	1958.31	1721.3	1839.8	167.59	118.5	3655.15	9684.05	8266.73	8955.73	8774.23	7867.18	2408.81	1077.25	7733.77	7621.16	7842.5	7732.48	110.67	63.9	1.4639e+08	4.036e+08	3.35819e+08	3.63601e+08	3.42659e+08	3.18414e+08	9.97266e+07	4.45991e+07	1.9742e+08	2.1196e+08	2.17861e+08	2.0908e+08	1.05205e+07	6.074e+06	351	putative isocitrate dehydrogenase (NADP)	Reductive TCA cycle carbon dioxide fixation; Oxidative stress response	NA	NA	NA	NA	NA	NA	NA
LFTS_00967	7.19	3.19	8.03	6.13	2.59	1.49	10.66	9.2	9.93	1.03	0.73	NA	NA	NA	NA	NA	NA	NA	NA	NA	NA	NA	NA	NA	NA	NA	NA	NA	NA	NA	NA	NA	NA	NA	NA	NA	NA	NA	NA	195	hypothetical protein	NA	NA	NA	NA	NA	NA	NA	NA
LFTS_00968	63.64	60.85	53.07	59.19	5.48	3.16	46.01	41.81	43.91	2.97	2.1	NA	NA	NA	NA	NA	NA	NA	NA	NA	NA	NA	NA	NA	NA	NA	NA	NA	NA	NA	NA	NA	NA	NA	NA	NA	NA	NA	NA	2400	diguanylate cyclase (GGDEF) domain-containing protein	Genes encoding proteins with EAL and GGDEF domains	K14051	Cellular community - prokaryotes	Cellular community - prokaryotes	02024 Quorum sensing	T	COG2199;COG2200;COG2202	NA
LFTS_00969	67.83	41.02	55.13	54.66	13.41	7.74	54.16	47.28	50.72	4.87	3.44	NA	NA	NA	NA	NA	NA	NA	NA	NA	NA	NA	NA	NA	NA	NA	NA	NA	NA	NA	NA	NA	NA	NA	NA	NA	NA	NA	NA	606	hypothetical protein	NA	NA	NA	NA	NA	NA	NA	NA
LFTS_00970	66.73	31.87	65.01	54.54	19.65	11.34	59.55	81.58	70.56	15.58	11.02	NA	NA	NA	NA	NA	NA	NA	NA	NA	NA	NA	NA	NA	NA	NA	NA	NA	NA	NA	NA	NA	NA	NA	NA	NA	NA	NA	NA	273	hypothetical protein	NA	NA	NA	NA	NA	NA	NA	NA
LFTS_00971	37.32	35.1	30.92	34.44	3.25	1.88	37.92	28.82	33.37	6.43	4.55	NA	NA	NA	NA	NA	NA	NA	NA	NA	NA	NA	NA	NA	NA	NA	NA	NA	NA	NA	NA	NA	NA	NA	NA	NA	NA	NA	NA	1452	type IV secretion system protein VirB10	NA	K03195	Membrane transport	Membrane transport	03070 Bacterial secretion system	U	COG2948	NA
LFTS_00972	60.32	73.75	61.04	65.04	7.55	4.36	58.56	62.09	60.32	2.5	1.76	NA	NA	NA	NA	NA	NA	NA	NA	NA	NA	NA	NA	NA	NA	NA	NA	NA	NA	NA	NA	NA	NA	NA	NA	NA	NA	NA	NA	573	hypothetical protein	NA	K01317	NA	Membrane transport	03070 Bacterial secretion system		NA	NA
LFTS_00973	35.56	42.12	31.99	36.56	5.14	2.97	38.47	29.05	33.76	6.66	4.71	NA	NA	NA	NA	NA	NA	NA	NA	NA	NA	NA	NA	NA	NA	NA	NA	NA	NA	NA	NA	NA	NA	NA	NA	NA	NA	NA	NA	1077	type IV secretion system protein VirB9	NA	K03204	Membrane transport	Membrane transport	03070 Bacterial secretion system	U	COG3504	CagX
LFTS_00974	27.68	34.99	26.29	29.65	4.67	2.7	27.34	23.33	25.33	2.84	2.01	NA	NA	NA	NA	NA	NA	NA	NA	NA	NA	NA	NA	NA	NA	NA	NA	NA	NA	NA	NA	NA	NA	NA	NA	NA	NA	NA	NA	675	type IV secretion system protein VirB5	NA	K03203	Membrane transport	Membrane transport	03070 Bacterial secretion system	U	COG3736	NA
LFTS_00975	31.25	24.87	27.16	27.76	3.23	1.86	28.3	26.89	27.6	1	0.71	NA	NA	NA	NA	NA	NA	NA	NA	NA	NA	NA	NA	NA	NA	NA	NA	NA	NA	NA	NA	NA	NA	NA	NA	NA	NA	NA	NA	1749	Type IV secretory pathway, TrbL components	NA	K07344	Cellular community - prokaryotes	Cellular community - prokaryotes	02024 Quorum sensing	U	COG3846	NA
LFTS_00976	25.95	30.29	34.09	30.11	4.07	2.35	33.89	32.1	33	1.27	0.9	NA	NA	NA	NA	NA	NA	NA	NA	NA	NA	NA	NA	NA	NA	NA	NA	NA	NA	NA	NA	NA	NA	NA	NA	NA	NA	NA	NA	1026	hypothetical protein	NA	K11435	NA	Membrane transport	03070 Bacterial secretion system		NA	NA
LFTS_00977	22.85	20.27	22.84	21.99	1.49	0.86	28.78	26.99	27.89	1.27	0.89	NA	NA	NA	NA	NA	NA	NA	NA	NA	NA	NA	NA	NA	NA	NA	NA	NA	NA	NA	NA	NA	NA	NA	NA	NA	NA	NA	NA	2514	type IV secretion system protein VirB4	NA	K03199	Membrane transport	Membrane transport	03070 Bacterial secretion system	U	COG3451	CagE_TrbE_VirB
LFTS_00978	44.49	38.84	49.71	44.35	5.44	3.14	47.11	39.15	43.13	5.63	3.98	NA	NA	NA	NA	NA	NA	NA	NA	NA	NA	NA	NA	NA	NA	NA	NA	NA	NA	NA	NA	NA	NA	NA	NA	NA	NA	NA	NA	336	type IV secretion system protein VirB3	NA	K03198	Membrane transport	Membrane transport	03070 Bacterial secretion system	U	COG3702	NA
LFTS_00979	45.3	30.13	58.53	44.65	14.21	8.2	43.71	39.1	41.41	3.25	2.3	NA	NA	NA	NA	NA	NA	NA	NA	NA	NA	NA	NA	NA	NA	NA	NA	NA	NA	NA	NA	NA	NA	NA	NA	NA	NA	NA	NA	330	TrbC/VIRB2 family protein	NA	K03197	Infectious diseases; Membrane transport	Membrane transport	03070 Bacterial secretion system	U	COG3838	NA
LFTS_00980	12.62	10.58	15.15	12.78	2.29	1.32	13.03	10.17	11.6	2.02	1.43	NA	NA	NA	NA	NA	NA	NA	NA	NA	NA	NA	NA	NA	NA	NA	NA	NA	NA	NA	NA	NA	NA	NA	NA	NA	NA	NA	NA	999	type IV secretion system protein VirB11	NA	K03196	Infectious diseases; Membrane transport	Membrane transport	03070 Bacterial secretion system	U	COG0630	Zeta_toxin
LFTS_00981	18.68	8.29	15.31	14.09	5.3	3.06	11.57	11.96	11.76	0.27	0.19	NA	NA	NA	NA	NA	NA	NA	NA	NA	NA	NA	NA	NA	NA	NA	NA	NA	NA	NA	NA	NA	NA	NA	NA	NA	NA	NA	NA	375	hypothetical protein	NA	K02171	Drug resistance	Drug resistance	01501 beta-Lactam resistance	K	COG3682	SecIII_SopE_N
LFTS_00982	12.57	8.15	9.73	10.15	2.24	1.29	10.71	10.73	10.72	0.01	0.01	NA	NA	NA	NA	NA	NA	NA	NA	NA	NA	NA	NA	NA	NA	NA	NA	NA	NA	NA	NA	NA	NA	NA	NA	NA	NA	NA	NA	1449	hypothetical protein	NA	NA	NA	NA	NA	NA	NA	Relaxase
LFTS_00983	7.08	3.53	6.92	5.84	2	1.16	5.67	7.17	6.42	1.06	0.75	NA	NA	NA	NA	NA	NA	NA	NA	NA	NA	NA	NA	NA	NA	NA	NA	NA	NA	NA	NA	NA	NA	NA	NA	NA	NA	NA	NA	528	conjugative transfer signal peptidase TraF	NA	K12062	NA	Drug resistance	01501 beta-Lactam resistance		NA	NA
LFTS_00984	29.48	34.69	26.18	30.12	4.29	2.48	19.19	22.05	20.62	2.03	1.43	NA	NA	NA	NA	NA	NA	NA	NA	NA	NA	NA	NA	NA	NA	NA	NA	NA	NA	NA	NA	NA	NA	NA	NA	NA	NA	NA	NA	1236	Apolipoprotein N-acyltransferase	NA	K03820	NA	Drug resistance	01501 beta-Lactam resistance	M	COG0815	NA
LFTS_00985	93.2	77.37	87.76	86.11	8.05	4.65	81.56	72.84	77.2	6.17	4.36	NA	NA	NA	NA	NA	NA	NA	NA	NA	NA	NA	NA	NA	NA	NA	NA	NA	NA	NA	NA	NA	NA	NA	NA	NA	NA	NA	NA	1719	AlwI restriction endonuclease	NA	NA	NA	NA	NA	NA	NA	RE_AlwI
LFTS_00986	173.69	161.27	169.6	168.18	6.33	3.65	200.98	218.09	209.53	12.1	8.56	NA	NA	NA	NA	NA	NA	NA	NA	NA	NA	NA	NA	NA	NA	NA	NA	NA	NA	NA	NA	NA	NA	NA	NA	NA	NA	NA	NA	1896	DNA adenine methylase	NA	K06223	Replication and repair	Replication and repair	03430 Mismatch repair	L	COG0338	NA
LFTS_00987	54.63	73.25	47.59	58.49	13.26	7.66	63.99	61.57	62.78	1.71	1.21	NA	NA	NA	NA	NA	NA	NA	NA	NA	NA	NA	NA	NA	NA	NA	NA	NA	NA	NA	NA	NA	NA	NA	NA	NA	NA	NA	NA	1086	hypothetical protein	NA	K14440	NA	Replication and repair	03430 Mismatch repair		NA	SNF2_N
LFTS_00988	239.54	261.33	195.42	232.1	33.58	19.39	126.31	168.13	147.22	29.57	20.91	NA	NA	NA	NA	NA	NA	NA	NA	NA	NA	NA	NA	NA	NA	NA	NA	NA	NA	NA	NA	NA	NA	NA	NA	NA	NA	NA	NA	195	hypothetical protein	NA	NA	NA	NA	NA	NA	NA	NA
LFTS_00989	373.69	475.08	375.84	408.2	57.92	33.44	400.92	422.96	411.94	15.58	11.02	NA	NA	NA	NA	NA	NA	NA	NA	NA	NA	NA	NA	NA	NA	NA	NA	NA	NA	NA	NA	NA	NA	NA	NA	NA	NA	NA	NA	225	T4 immunity holin family protein	NA	K05566	NA	Membrane transport	03070 Bacterial secretion system	P	COG2111	CcoS
LFTS_00990	40.18	41.43	46.03	42.55	3.08	1.78	55.33	47.68	51.51	5.41	3.83	NA	NA	NA	NA	NA	NA	NA	NA	NA	NA	NA	NA	NA	NA	NA	NA	NA	NA	NA	NA	NA	NA	NA	NA	NA	NA	NA	NA	930	hypothetical protein	NA	NA	NA	NA	NA	NA	NA	NA
LFTS_00991	59.63	67.88	56.27	61.26	5.97	3.45	82.87	87.92	85.4	3.57	2.52	NA	NA	NA	NA	NA	NA	NA	NA	NA	NA	NA	NA	NA	NA	NA	NA	NA	NA	NA	NA	NA	NA	NA	NA	NA	NA	NA	NA	705	exodeoxyribonuclease X	NA	K10857	Replication and repair	Replication and repair	03430 Mismatch repair	L	COG0847	RNase_T
LFTS_00992	34.96	42.88	31.75	36.53	5.73	3.31	44.53	50.41	47.47	4.15	2.94	NA	NA	NA	NA	NA	NA	NA	NA	NA	NA	NA	NA	NA	NA	NA	NA	NA	NA	NA	NA	NA	NA	NA	NA	NA	NA	NA	NA	855	CRISPR/Cas system-associated exonuclease Cas4, RecB family	NA	K07465	NA	Energy metabolism	00920 Sulfur metabolism	L	COG2887	Cas_Cas4
LFTS_00993	97.57	132.58	97.44	109.2	20.25	11.69	142.6	147.04	144.82	3.14	2.22	NA	NA	NA	NA	NA	NA	NA	NA	NA	NA	NA	NA	NA	NA	NA	NA	NA	NA	NA	NA	NA	NA	NA	NA	NA	NA	NA	NA	225	hypothetical protein	NA	NA	NA	NA	NA	NA	NA	NA
LFTS_00994	745.48	835.19	813.98	798.22	46.89	27.07	1104.55	981.22	1042.89	87.2	61.66	NA	NA	NA	NA	NA	NA	NA	NA	NA	NA	NA	NA	NA	NA	NA	NA	NA	NA	NA	NA	NA	NA	NA	NA	NA	NA	NA	NA	1230	transposase, IS605 OrfB family, central region	NA	K07496	NA	Replication and repair	03430 Mismatch repair	X	COG0675	Zn_Tnp_IS1595
LFTS_00995	275.39	253.66	236.74	255.26	19.38	11.19	261.51	211.73	236.62	35.2	24.89	NA	NA	NA	NA	NA	NA	NA	NA	NA	NA	NA	NA	NA	NA	NA	NA	NA	NA	NA	NA	NA	NA	NA	NA	NA	NA	NA	NA	441	hypothetical protein	NA	NA	NA	NA	NA	NA	NA	LPAM_1
LFTS_00996	174.39	189.4	210.79	191.53	18.29	10.56	185.91	155.64	170.78	21.4	15.13	NA	NA	NA	NA	NA	NA	NA	NA	NA	NA	NA	NA	NA	NA	NA	NA	NA	NA	NA	NA	NA	NA	NA	NA	NA	NA	NA	NA	525	hypothetical protein	NA	NA	NA	NA	NA	NA	NA	NA
LFTS_00997	13.2	11.7	14.75	13.21	1.52	0.88	17.03	16.33	16.68	0.5	0.35	NA	NA	NA	NA	NA	NA	NA	NA	NA	NA	NA	NA	NA	NA	NA	NA	NA	NA	NA	NA	NA	NA	NA	NA	NA	NA	NA	NA	531	hypothetical protein	NA	NA	NA	NA	NA	NA	NA	NA
LFTS_00998	20.56	27.36	33.65	27.19	6.54	3.78	22.77	16.69	19.73	4.3	3.04	NA	NA	NA	NA	NA	NA	NA	NA	NA	NA	NA	NA	NA	NA	NA	NA	NA	NA	NA	NA	NA	NA	NA	NA	NA	NA	NA	NA	636	Phosphoadenosine phosphosulfate reductase family protein	NA	K00390	Energy metabolism	Energy metabolism	00920 Sulfur metabolism	EH	COG0175	NA
LFTS_00999	281.46	442.2	274.39	332.68	94.91	54.8	363.17	486.75	424.96	87.39	61.79	NA	NA	NA	NA	NA	NA	NA	NA	NA	NA	NA	NA	NA	NA	NA	NA	NA	NA	NA	NA	NA	NA	NA	NA	NA	NA	NA	NA	156	hypothetical protein	NA	K12415	Cellular community - prokaryotes; Signal transduction	Signal transduction	02020 Two-component system		NA	XhlA
LFTS_01000	70.14	93.31	86.22	83.22	11.87	6.86	46.98	39.8	43.39	5.08	3.59	NA	NA	NA	NA	NA	NA	NA	NA	NA	NA	NA	NA	NA	NA	NA	NA	NA	NA	NA	NA	NA	NA	NA	NA	NA	NA	NA	NA	333	hypothetical protein	NA	NA	NA	NA	NA	NA	NA	NA
LFTS_01001	142.05	136.21	153.5	143.92	8.8	5.08	70.21	56.38	63.3	9.78	6.92	NA	NA	NA	NA	NA	NA	NA	NA	NA	NA	NA	NA	NA	NA	NA	NA	NA	NA	NA	NA	NA	NA	NA	NA	NA	NA	NA	NA	1095	Streptogramin lyase	NA	K00504	NA	Energy metabolism	00190 Oxidative phosphorylation		NA	Reg_prop
LFTS_01002	145.97	161.84	206.63	171.48	31.45	18.16	85.31	79.41	82.36	4.17	2.95	NA	NA	NA	NA	NA	NA	NA	NA	NA	NA	NA	NA	NA	NA	NA	NA	NA	NA	NA	NA	NA	NA	NA	NA	NA	NA	NA	NA	96	Site-specific recombinase XerD	NA	K03733	NA	Energy metabolism	00190 Oxidative phosphorylation	LX	COG0582	NA
LFTS_01003	640.87	763.32	656.92	687.03	66.55	38.42	502.21	646.4	574.3	101.96	72.09	NA	NA	NA	NA	NA	NA	NA	NA	NA	NA	NA	NA	NA	NA	NA	NA	NA	NA	NA	NA	NA	NA	NA	NA	NA	NA	NA	NA	828	hypothetical protein	NA	NA	NA	NA	NA	NA	NA	NA
LFTS_01004	421.91	357.51	429.39	402.93	39.52	22.82	517.84	455.66	486.75	43.97	31.09	NA	NA	NA	NA	NA	NA	NA	NA	NA	NA	NA	NA	NA	NA	NA	NA	NA	NA	NA	NA	NA	NA	NA	NA	NA	NA	NA	NA	186	hypothetical protein	NA	NA	NA	NA	NA	NA	NA	NA
LFTS_01005	242.21	239.38	262.93	248.17	12.86	7.43	365.79	304.49	335.14	43.35	30.65	NA	NA	NA	NA	NA	NA	NA	NA	NA	NA	NA	NA	NA	NA	NA	NA	NA	NA	NA	NA	NA	NA	NA	NA	NA	NA	NA	NA	135	hypothetical protein	NA	NA	NA	NA	NA	NA	NA	NA
LFTS_01006	29.08	27.39	27.61	28.03	0.92	0.53	15.29	14.19	14.74	0.77	0.55	NA	NA	NA	NA	NA	NA	NA	NA	NA	NA	NA	NA	NA	NA	NA	NA	NA	NA	NA	NA	NA	NA	NA	NA	NA	NA	NA	NA	1815	diguanylate cyclase (GGDEF) domain-containing protein	Genes encoding proteins with EAL and GGDEF domains	K14051	Cellular community - prokaryotes	Cellular community - prokaryotes	02024 Quorum sensing	T	COG2199;COG2200;COG2202	NA
LFTS_01007	134.2	96.14	135.55	121.96	22.37	12.92	95.67	86.16	90.91	6.72	4.75	NA	NA	NA	NA	NA	NA	NA	NA	NA	NA	NA	NA	NA	NA	NA	NA	NA	NA	NA	NA	NA	NA	NA	NA	NA	NA	NA	NA	543	hypothetical protein	NA	K07038	NA	Cellular community - prokaryotes	02024 Quorum sensing	R	COG1988	NA
LFTS_01008	186.33	210.55	231.76	209.55	22.73	13.12	147.11	149.2	148.16	1.48	1.05	NA	NA	NA	NA	NA	NA	NA	NA	NA	NA	NA	NA	NA	NA	NA	NA	NA	NA	NA	NA	NA	NA	NA	NA	NA	NA	NA	NA	732	hypothetical protein	NA	NA	NA	NA	NA	NA	NA	NA
LFTS_01009	361.31	338.62	394.85	364.93	28.29	16.33	258.57	185.78	222.17	51.47	36.39	NA	NA	NA	NA	NA	NA	NA	NA	NA	NA	NA	NA	NA	NA	NA	NA	NA	NA	NA	NA	NA	NA	NA	NA	NA	NA	NA	NA	468	hypothetical protein	NA	K08326	NA	Metabolism of cofactors and vitamins	00860 Porphyrin and chlorophyll metabolism	E	COG0006	NA
LFTS_01010	428.75	588.44	627.92	548.37	105.46	60.89	472.98	467.92	470.45	3.58	2.53	NA	NA	NA	NA	NA	NA	NA	NA	NA	NA	NA	NA	NA	NA	NA	NA	NA	NA	NA	NA	NA	NA	NA	NA	NA	NA	NA	NA	207	hypothetical protein	NA	NA	NA	NA	NA	NA	NA	NA
LFTS_01011	27.69	38.27	36.97	34.31	5.77	3.33	28.65	26.89	27.77	1.25	0.88	NA	NA	NA	NA	NA	NA	NA	NA	NA	NA	NA	NA	NA	NA	NA	NA	NA	NA	NA	NA	NA	NA	NA	NA	NA	NA	NA	NA	1299	DNA repair protein radc	NA	K03630	NA	Signal transduction	02020 Two-component system	L	COG2003	RadC
LFTS_01012	26.38	25.47	29	26.95	1.83	1.06	32.56	30.18	31.37	1.69	1.19	NA	NA	NA	NA	NA	NA	NA	NA	NA	NA	NA	NA	NA	NA	NA	NA	NA	NA	NA	NA	NA	NA	NA	NA	NA	NA	NA	NA	1098	transposase, IS605 OrfB family, central region	NA	K07496	NA	Replication and repair	03410 Base excision repair	X	COG0675	Rubredoxin
LFTS_01013	64.07	63.44	61.61	63.04	1.28	0.74	61.41	47.92	54.66	9.54	6.75	NA	NA	NA	NA	NA	NA	NA	NA	NA	NA	NA	NA	NA	NA	NA	NA	NA	NA	NA	NA	NA	NA	NA	NA	NA	NA	NA	NA	627	hypothetical protein	NA	NA	NA	NA	NA	NA	NA	NA
LFTS_01014	38.39	28.38	47.67	38.15	9.65	5.57	36.28	33.9	35.09	1.68	1.19	NA	NA	NA	NA	NA	NA	NA	NA	NA	NA	NA	NA	NA	NA	NA	NA	NA	NA	NA	NA	NA	NA	NA	NA	NA	NA	NA	NA	219	hypothetical protein	NA	NA	NA	NA	NA	NA	NA	NA
LFTS_01015	5.66	11.3	31.64	16.2	13.66	7.89	12.59	20.23	16.41	5.4	3.82	NA	NA	NA	NA	NA	NA	NA	NA	NA	NA	NA	NA	NA	NA	NA	NA	NA	NA	NA	NA	NA	NA	NA	NA	NA	NA	NA	NA	165	hypothetical protein	NA	NA	NA	NA	NA	NA	NA	NA
LFTS_01016	18.4	20.1	22.76	20.42	2.2	1.27	21.83	14.72	18.27	5.03	3.56	NA	NA	NA	NA	NA	NA	NA	NA	NA	NA	NA	NA	NA	NA	NA	NA	NA	NA	NA	NA	NA	NA	NA	NA	NA	NA	NA	NA	711	hypothetical protein	NA	NA	NA	NA	NA	NA	NA	NA
LFTS_01017	165	157.69	161.02	161.23	3.66	2.11	157.2	115.51	136.36	29.47	20.84	NA	NA	NA	NA	NA	NA	NA	NA	NA	NA	NA	NA	NA	NA	NA	NA	NA	NA	NA	NA	NA	NA	NA	NA	NA	NA	NA	NA	201	hypothetical protein	NA	NA	NA	NA	NA	NA	NA	NA
LFTS_01018	72.77	78.81	76.6	76.06	3.05	1.76	65.77	67.97	66.87	1.56	1.1	NA	NA	NA	NA	NA	NA	NA	NA	NA	NA	NA	NA	NA	NA	NA	NA	NA	NA	NA	NA	NA	NA	NA	NA	NA	NA	NA	NA	552	Transglycosylase SLT domain-containing protein	NA	K08309	NA	Amino acid metabolism	00260 Glycine, serine and threonine metabolism	M	COG0741	SLT
LFTS_01019	1958.21	1511.67	1866.98	1778.96	235.93	136.21	1798.78	1412.75	1605.76	272.96	193.01	NA	NA	NA	NA	NA	NA	NA	NA	NA	NA	NA	NA	NA	NA	NA	NA	NA	NA	NA	NA	NA	NA	NA	NA	NA	NA	NA	NA	333	hypothetical protein	NA	NA	NA	NA	NA	NA	NA	SmpA_OmlA
LFTS_01020	386.85	388.68	457.42	410.99	40.23	23.23	597.71	758.16	677.94	113.45	80.22	NA	NA	NA	NA	NA	NA	NA	NA	NA	NA	NA	NA	NA	NA	NA	NA	NA	NA	NA	NA	NA	NA	NA	NA	NA	NA	NA	NA	291	hypothetical protein	NA	NA	NA	NA	NA	NA	NA	CHAT
LFTS_01021	31.28	36.07	48.16	38.5	8.7	5.02	33.97	26.99	30.48	4.94	3.49	NA	NA	NA	NA	NA	NA	NA	NA	NA	NA	NA	NA	NA	NA	NA	NA	NA	NA	NA	NA	NA	NA	NA	NA	NA	NA	NA	NA	1344	exodeoxyribonuclease-5	NA	K01144	NA	Metabolism of other amino acids	00410 beta-Alanine metabolism		NA	ResIII
LFTS_01022	28.46	22.27	29.94	26.89	4.06	2.35	24.97	19.64	22.31	3.77	2.66	NA	NA	NA	NA	NA	NA	NA	NA	NA	NA	NA	NA	NA	NA	NA	NA	NA	NA	NA	NA	NA	NA	NA	NA	NA	NA	NA	NA	279	hypothetical protein	NA	NA	NA	NA	NA	NA	NA	NA
LFTS_01023	47.21	52.12	60.62	53.32	6.78	3.92	52.7	37.93	45.32	10.45	7.39	NA	NA	NA	NA	NA	NA	NA	NA	NA	NA	NA	NA	NA	NA	NA	NA	NA	NA	NA	NA	NA	NA	NA	NA	NA	NA	NA	NA	465	hypothetical protein	NA	NA	NA	NA	NA	NA	NA	NA
LFTS_01024	69.2	60.53	70.17	66.63	5.31	3.07	41.58	34.99	38.29	4.66	3.29	NA	NA	NA	NA	NA	NA	NA	NA	NA	NA	NA	NA	NA	NA	NA	NA	NA	NA	NA	NA	NA	NA	NA	NA	NA	NA	NA	NA	729	hypothetical protein	NA	NA	NA	NA	NA	NA	NA	NA
LFTS_01025	469.53	400.36	435.45	435.11	34.59	19.97	557.64	513.22	535.43	31.41	22.21	NA	NA	NA	NA	NA	NA	NA	NA	NA	NA	NA	NA	NA	NA	NA	NA	NA	NA	NA	NA	NA	NA	NA	NA	NA	NA	NA	NA	579	hypothetical protein	NA	NA	NA	NA	NA	NA	NA	CRAL_TRIO
LFTS_01026	371.44	292.01	348	337.15	40.81	23.56	430.26	442.22	436.24	8.46	5.98	NA	NA	NA	NA	NA	NA	NA	NA	NA	NA	NA	NA	NA	NA	NA	NA	NA	NA	NA	NA	NA	NA	NA	NA	NA	NA	NA	NA	249	hypothetical protein	NA	NA	NA	NA	NA	NA	NA	NA
LFTS_01027	48.97	47.99	64.88	53.95	9.48	5.48	81.33	73.13	77.23	5.8	4.1	NA	NA	NA	NA	NA	NA	NA	NA	NA	NA	NA	NA	NA	NA	NA	NA	NA	NA	NA	NA	NA	NA	NA	NA	NA	NA	NA	NA	1593	hypothetical protein	NA	K10300	NA	Metabolism of other amino acids	00410 beta-Alanine metabolism		NA	NA
LFTS_01028	306.2	302.48	263.01	290.57	23.93	13.82	261.64	204.42	233.03	40.46	28.61	NA	NA	NA	NA	NA	NA	NA	NA	NA	NA	NA	NA	NA	NA	NA	NA	NA	NA	NA	NA	NA	NA	NA	NA	NA	NA	NA	NA	1167	transposase, IS605 OrfB family, central region	NA	K07496	NA	Metabolism of other amino acids	00410 beta-Alanine metabolism	X	COG0675	zf-ribbon_3
LFTS_01029	379.53	429.85	428.48	412.62	28.66	16.55	703.34	837.26	770.3	94.7	66.96	NA	NA	NA	NA	NA	NA	NA	NA	NA	NA	NA	NA	NA	NA	NA	NA	NA	NA	NA	NA	NA	NA	NA	NA	NA	NA	NA	NA	240	hypothetical protein	NA	K08197	NA	Signal transduction	02020 Two-component system		NA	Potass_KdpF
LFTS_01030	41.57	48.74	41.73	44.01	4.1	2.37	40.01	30.59	35.3	6.66	4.71	NA	NA	NA	NA	NA	NA	NA	NA	NA	NA	NA	NA	NA	NA	NA	NA	NA	NA	NA	NA	NA	NA	NA	NA	NA	NA	NA	NA	663	Uracil DNA glycosylase superfamily protein	NA	K02334	NA	Overview	01210 2-Oxocarboxylic acid metabolism	L	COG1573	UDG
LFTS_01031	23.69	30.02	41.61	31.78	9.09	5.25	28.2	27.2	27.7	0.7	0.5	NA	NA	NA	NA	NA	NA	NA	NA	NA	NA	NA	NA	NA	NA	NA	NA	NA	NA	NA	NA	NA	NA	NA	NA	NA	NA	NA	NA	414	hypothetical protein	NA	NA	NA	NA	NA	NA	NA	NA
LFTS_01032	21.43	28.51	33.52	27.82	6.08	3.51	15.7	26.82	21.26	7.86	5.56	NA	NA	NA	NA	NA	NA	NA	NA	NA	NA	NA	NA	NA	NA	NA	NA	NA	NA	NA	NA	NA	NA	NA	NA	NA	NA	NA	NA	327	hypothetical protein	NA	K07070	NA	Cell motility	02040 Flagellar assembly	R	COG3529	Lar_restr_allev
LFTS_01033	13.33	13.06	13.32	13.24	0.15	0.09	11.56	12.34	11.95	0.55	0.39	NA	NA	NA	NA	NA	NA	NA	NA	NA	NA	NA	NA	NA	NA	NA	NA	NA	NA	NA	NA	NA	NA	NA	NA	NA	NA	NA	NA	666	hypothetical protein	NA	NA	NA	NA	NA	NA	NA	NA
LFTS_01034	70.87	71.17	76.91	72.98	3.41	1.97	56.17	38.78	47.47	12.3	8.7	NA	NA	NA	NA	NA	NA	NA	NA	NA	NA	NA	NA	NA	NA	NA	NA	NA	NA	NA	NA	NA	NA	NA	NA	NA	NA	NA	NA	1371	DNA methylase	NA	K00590	NA	Amino acid metabolism	00270 Cysteine and methionine metabolism	L	COG0863	zinc_ribbon_2
LFTS_01035	78.96	89.68	88.24	85.63	5.82	3.36	76.23	61.18	68.71	10.64	7.52	NA	NA	NA	NA	NA	NA	NA	NA	NA	NA	NA	NA	NA	NA	NA	NA	NA	NA	NA	NA	NA	NA	NA	NA	NA	NA	NA	NA	2952	hypothetical protein	NA	K00558	Amino acid metabolism; Cancers	Amino acid metabolism	00270 Cysteine and methionine metabolism	L	COG0270	LAGLIDADG_3
LFTS_01036	27.02	20.54	14.38	20.65	6.32	3.65	14.31	13.18	13.74	0.8	0.57	NA	NA	NA	NA	NA	NA	NA	NA	NA	NA	NA	NA	NA	NA	NA	NA	NA	NA	NA	NA	NA	NA	NA	NA	NA	NA	NA	NA	363	hypothetical protein	NA	K09940	NA	Carbohydrate metabolism	00500 Starch and sucrose metabolism	S	COG3296	NA
LFTS_01037	13.28	18.65	18.97	16.97	3.2	1.84	13.32	15.27	14.3	1.38	0.97	NA	NA	NA	NA	NA	NA	NA	NA	NA	NA	NA	NA	NA	NA	NA	NA	NA	NA	NA	NA	NA	NA	NA	NA	NA	NA	NA	NA	633	hypothetical protein	NA	K07024	Carbohydrate metabolism	Carbohydrate metabolism	00500 Starch and sucrose metabolism	HR	COG0561	NA
LFTS_01038	9.48	37.83	19.67	22.33	14.36	8.29	22.67	19.93	21.3	1.94	1.37	NA	NA	NA	NA	NA	NA	NA	NA	NA	NA	NA	NA	NA	NA	NA	NA	NA	NA	NA	NA	NA	NA	NA	NA	NA	NA	NA	NA	345	hypothetical protein	NA	K00149	Amino acid metabolism; Metabolism of other amino acids; Carbohydrate metabolism; Lipid metabolism	Carbohydrate metabolism	00010 Glycolysis / Gluconeogenesis		NA	RBM1CTR
LFTS_01039	19.08	23.36	19.62	20.68	2.33	1.34	17.88	16.28	17.08	1.13	0.8	NA	NA	NA	NA	NA	NA	NA	NA	NA	NA	NA	NA	NA	NA	NA	NA	NA	NA	NA	NA	NA	NA	NA	NA	NA	NA	NA	NA	612	hypothetical protein	NA	NA	NA	NA	NA	NA	NA	NA
LFTS_01040	26.39	14.04	22.12	20.85	6.27	3.62	19.85	12.25	16.05	5.38	3.8	NA	NA	NA	NA	NA	NA	NA	NA	NA	NA	NA	NA	NA	NA	NA	NA	NA	NA	NA	NA	NA	NA	NA	NA	NA	NA	NA	NA	354	hypothetical protein	NA	NA	NA	NA	NA	NA	NA	NA
LFTS_01041	20.45	13.89	14.28	16.21	3.68	2.12	13.32	10.16	11.74	2.24	1.58	NA	NA	NA	NA	NA	NA	NA	NA	NA	NA	NA	NA	NA	NA	NA	NA	NA	NA	NA	NA	NA	NA	NA	NA	NA	NA	NA	NA	2193	ribonucleoside-diphosphate reductase class II	NA	K00525	Nucleotide metabolism	Nucleotide metabolism	00230 Purine metabolism	F	COG0209	Ribonuc_red_lgC
LFTS_01042	6.13	5.71	5.48	5.77	0.33	0.19	4.73	3.92	4.33	0.57	0.4	NA	NA	NA	NA	NA	NA	NA	NA	NA	NA	NA	NA	NA	NA	NA	NA	NA	NA	NA	NA	NA	NA	NA	NA	NA	NA	NA	NA	762	transposase, IS605 OrfB family, central region	NA	K07496	NA	Folding, sorting and degradation	03018 RNA degradation	X	COG0675	NA
LFTS_01043	20.05	17.26	7.91	15.07	6.36	3.67	10.03	9.81	9.92	0.15	0.11	NA	NA	NA	NA	NA	NA	NA	NA	NA	NA	NA	NA	NA	NA	NA	NA	NA	NA	NA	NA	NA	NA	NA	NA	NA	NA	NA	NA	396	hypothetical protein	NA	K15151	NA	Folding, sorting and degradation	03018 RNA degradation		NA	NA
LFTS_01044	28.48	27.79	14.85	23.71	7.68	4.43	14.16	13.37	13.76	0.56	0.4	NA	NA	NA	NA	NA	NA	NA	NA	NA	NA	NA	NA	NA	NA	NA	NA	NA	NA	NA	NA	NA	NA	NA	NA	NA	NA	NA	NA	246	hypothetical protein	NA	NA	NA	NA	NA	NA	NA	NA
LFTS_01045	5.99	11.95	6.69	8.21	3.26	1.88	5.88	8.3	7.09	1.72	1.21	NA	NA	NA	NA	NA	NA	NA	NA	NA	NA	NA	NA	NA	NA	NA	NA	NA	NA	NA	NA	NA	NA	NA	NA	NA	NA	NA	NA	156	hypothetical protein	NA	NA	NA	NA	NA	NA	NA	NA
LFTS_01046	17.65	14.15	16.48	16.09	1.78	1.03	12.24	10.42	11.33	1.29	0.91	NA	NA	NA	NA	NA	NA	NA	NA	NA	NA	NA	NA	NA	NA	NA	NA	NA	NA	NA	NA	NA	NA	NA	NA	NA	NA	NA	NA	1932	Streptogramin lyase	NA	K01053	Carbohydrate metabolism; Xenobiotics biodegradation and metabolism; Overview	Overview	01200 Carbon metabolism	G	COG3386	Reg_prop
LFTS_01047	18.37	28.31	29.72	25.47	6.18	3.57	21.07	18.77	19.92	1.62	1.15	NA	NA	NA	NA	NA	NA	NA	NA	NA	NA	NA	NA	NA	NA	NA	NA	NA	NA	NA	NA	NA	NA	NA	NA	NA	NA	NA	NA	966	hypothetical protein	NA	NA	NA	NA	NA	NA	NA	NA
LFTS_01048	44.49	28.25	39.55	37.43	8.32	4.81	25.66	23.29	24.48	1.67	1.18	NA	NA	NA	NA	NA	NA	NA	NA	NA	NA	NA	NA	NA	NA	NA	NA	NA	NA	NA	NA	NA	NA	NA	NA	NA	NA	NA	NA	462	hypothetical protein	NA	NA	NA	NA	NA	NA	NA	NA
LFTS_01049	71.25	46.52	49.77	55.85	13.44	7.76	38.37	32.16	35.27	4.39	3.1	NA	NA	NA	NA	NA	NA	NA	NA	NA	NA	NA	NA	NA	NA	NA	NA	NA	NA	NA	NA	NA	NA	NA	NA	NA	NA	NA	NA	1416	hypothetical protein	NA	NA	NA	NA	NA	NA	NA	NA
LFTS_01050	6.77	4.5	15.13	8.8	5.6	3.23	6.2	10.11	8.15	2.76	1.95	NA	NA	NA	NA	NA	NA	NA	NA	NA	NA	NA	NA	NA	NA	NA	NA	NA	NA	NA	NA	NA	NA	NA	NA	NA	NA	NA	NA	138	hypothetical protein	NA	NA	NA	NA	NA	NA	NA	NA
LFTS_01051	20.31	27.02	6.3	17.88	10.57	6.1	22.73	20.7	21.72	1.44	1.02	NA	NA	NA	NA	NA	NA	NA	NA	NA	NA	NA	NA	NA	NA	NA	NA	NA	NA	NA	NA	NA	NA	NA	NA	NA	NA	NA	NA	414	single-strand DNA-binding protein	NA	K03111	Replication and repair	Replication and repair	03030 DNA replication	L	COG0629	NA
LFTS_01052	268.66	314.12	282.04	288.27	23.36	13.49	274.02	335.2	304.61	43.26	30.59	NA	NA	NA	NA	NA	NA	NA	NA	NA	NA	NA	NA	NA	NA	NA	NA	NA	NA	NA	NA	NA	NA	NA	NA	NA	NA	NA	NA	459	hypothetical protein	NA	K11581	NA	Replication and repair	03030 DNA replication		NA	NA
LFTS_01053	83.09	92.62	74.45	83.39	9.09	5.25	101.37	89.51	95.44	8.39	5.93	NA	NA	NA	NA	NA	NA	NA	NA	NA	NA	NA	NA	NA	NA	NA	NA	NA	NA	NA	NA	NA	NA	NA	NA	NA	NA	NA	NA	624	hypothetical protein	NA	K06952	NA	Replication and repair	03030 DNA replication		COG3810	NA
LFTS_01054	22.16	22.21	24.77	23.05	1.49	0.86	21.09	16.42	18.76	3.3	2.33	NA	NA	NA	NA	NA	NA	NA	NA	NA	NA	NA	NA	NA	NA	NA	NA	NA	NA	NA	NA	NA	NA	NA	NA	NA	NA	NA	NA	1623	general secretion pathway protein D	NA	K02453	Cellular community - prokaryotes; Membrane transport	Membrane transport	03070 Bacterial secretion system	U	COG1450	Secretin
LFTS_01055	159.7	156.45	165.48	160.54	4.57	2.64	376.66	335.38	356.02	29.19	20.64	185.73	181.14	215.56	278.77	254.07	223.06	42.64	19.07	229.19	90.73	142.87	154.27	69.93	40.37	7.4386e+06	7.5495e+06	8.75673e+06	1.1318e+07	9.92228e+06	8.99703e+06	1.64506e+06	735694	5.85059e+06	2.5234e+06	3.96899e+06	4.11433e+06	1.66835e+06	963220	1287	serine/threonine-protein kinase HipA	NA	K07154	NA	Carbohydrate metabolism	00520 Amino sugar and nucleotide sugar metabolism	T	COG3550	NA
LFTS_01056	162.62	193.34	216.53	190.83	27.04	15.61	451.35	308.91	380.13	100.72	71.22	NA	NA	NA	NA	NA	NA	NA	NA	NA	NA	NA	NA	NA	NA	NA	NA	NA	NA	NA	NA	NA	NA	NA	NA	NA	NA	NA	NA	270	hypothetical protein	NA	NA	NA	NA	NA	NA	NA	NA
LFTS_01057	20.56	24.75	21.89	22.4	2.14	1.24	22.04	15.88	18.96	4.36	3.08	NA	NA	NA	NA	NA	NA	NA	NA	NA	NA	NA	NA	NA	NA	NA	NA	NA	NA	NA	NA	NA	NA	NA	NA	NA	NA	NA	NA	477	hypothetical protein	NA	NA	NA	NA	NA	NA	NA	NA
LFTS_01058	17.9	9.52	8	11.81	5.33	3.08	14.75	8.4	11.58	4.49	3.18	NA	NA	NA	NA	NA	NA	NA	NA	NA	NA	NA	NA	NA	NA	NA	NA	NA	NA	NA	NA	NA	NA	NA	NA	NA	NA	NA	NA	261	hypothetical protein	NA	K07319	NA	Energy metabolism	00190 Oxidative phosphorylation	L	COG0863	NA
LFTS_01059	18.81	13.9	18.68	17.13	2.8	1.62	14.9	14.49	14.7	0.29	0.21	NA	NA	NA	NA	NA	NA	NA	NA	NA	NA	NA	NA	NA	NA	NA	NA	NA	NA	NA	NA	NA	NA	NA	NA	NA	NA	NA	NA	447	Heavy-metal resistance	Metal tolerance	NA	NA	NA	NA	NA	NA	NA
LFTS_01060	16.68	12.95	18.64	16.09	2.89	1.67	23.1	20.61	21.86	1.76	1.24	NA	NA	NA	NA	NA	NA	NA	NA	NA	NA	NA	NA	NA	NA	NA	NA	NA	NA	NA	NA	NA	NA	NA	NA	NA	NA	NA	NA	672	HD domain-containing protein	NA	K07814	NA	Translation	03010 Ribosome	T	COG3437	NA
LFTS_01061	24.32	16.18	15.34	18.61	4.96	2.86	18.01	15.65	16.83	1.67	1.18	NA	NA	NA	NA	NA	NA	NA	NA	NA	NA	NA	NA	NA	NA	NA	NA	NA	NA	NA	NA	NA	NA	NA	NA	NA	NA	NA	NA	1191	diguanylate cyclase (GGDEF) domain-containing protein	Putative diguanylate cyclases (GGDEF domain-containing proteins)	K13590	Cell growth and death	Cell growth and death	04112 Cell cycle - Caulobacter	T	COG2199	NA
LFTS_01062	20.73	23.29	18.53	20.85	2.38	1.37	21.03	21.92	21.47	0.62	0.44	NA	NA	NA	NA	NA	NA	NA	NA	NA	NA	NA	NA	NA	NA	NA	NA	NA	NA	NA	NA	NA	NA	NA	NA	NA	NA	NA	NA	1014	dTMP kinase	NA	K00943	Nucleotide metabolism	Nucleotide metabolism	00240 Pyrimidine metabolism	F	COG0125	APS_kinase
LFTS_01063	25.48	28.88	28.47	27.61	1.86	1.07	26.3	22.95	24.62	2.37	1.67	NA	NA	NA	NA	NA	NA	NA	NA	NA	NA	NA	NA	NA	NA	NA	NA	NA	NA	NA	NA	NA	NA	NA	NA	NA	NA	NA	NA	495	hypothetical protein	NA	NA	NA	NA	NA	NA	NA	NA
LFTS_01064	17.01	15.25	12.4	14.89	2.33	1.34	16.36	12.54	14.45	2.69	1.91	NA	NA	NA	NA	NA	NA	NA	NA	NA	NA	NA	NA	NA	NA	NA	NA	NA	NA	NA	NA	NA	NA	NA	NA	NA	NA	NA	NA	1263	YqaJ-like viral recombinase domain protein	NA	NA	NA	NA	NA	NA	NA	YqaJ
LFTS_01065	5.75	2.73	3.67	4.05	1.54	0.89	6.83	4.95	5.89	1.33	0.94	NA	NA	NA	NA	NA	NA	NA	NA	NA	NA	NA	NA	NA	NA	NA	NA	NA	NA	NA	NA	NA	NA	NA	NA	NA	NA	NA	NA	1137	ERF superfamily protein	NA	NA	NA	NA	NA	NA	NA	NA
LFTS_01066	61.45	68.85	67.64	65.98	3.97	2.29	67.22	65.4	66.31	1.29	0.91	NA	NA	NA	NA	NA	NA	NA	NA	NA	NA	NA	NA	NA	NA	NA	NA	NA	NA	NA	NA	NA	NA	NA	NA	NA	NA	NA	NA	1011	Helix-turn-helix	NA	K07729	NA	Translation	03010 Ribosome	K	COG1476	NA
LFTS_01067	65.56	58.88	54.95	59.79	5.37	3.1	40.53	33.92	37.22	4.68	3.31	NA	NA	NA	NA	NA	NA	NA	NA	NA	NA	NA	NA	NA	NA	NA	NA	NA	NA	NA	NA	NA	NA	NA	NA	NA	NA	NA	NA	285	Homeodomain-like domain-containing protein	NA	K11686	NA	Translation	03010 Ribosome	K	COG0789	Sigma70_r4_2
LFTS_01068	3.56	0	2.98	2.18	1.91	1.1	1.28	2.09	1.68	0.57	0.4	NA	NA	NA	NA	NA	NA	NA	NA	NA	NA	NA	NA	NA	NA	NA	NA	NA	NA	NA	NA	NA	NA	NA	NA	NA	NA	NA	NA	1050	hypothetical protein	NA	K03497	NA	Translation	03010 Ribosome	D	COG1475	NA
LFTS_01069	1.18	1.58	1.32	1.36	0.2	0.11	2.32	1.83	2.08	0.35	0.25	NA	NA	NA	NA	NA	NA	NA	NA	NA	NA	NA	NA	NA	NA	NA	NA	NA	NA	NA	NA	NA	NA	NA	NA	NA	NA	NA	NA	789	hypothetical protein	NA	NA	NA	NA	NA	NA	NA	NA
LFTS_01070	5.51	1.83	6.16	4.5	2.33	1.35	3.43	1.76	2.59	1.17	0.83	NA	NA	NA	NA	NA	NA	NA	NA	NA	NA	NA	NA	NA	NA	NA	NA	NA	NA	NA	NA	NA	NA	NA	NA	NA	NA	NA	NA	339	hypothetical protein	NA	NA	NA	NA	NA	NA	NA	NA
LFTS_01071	6.9	0	5.14	4.02	3.59	2.07	6.82	4.5	5.66	1.64	1.16	NA	NA	NA	NA	NA	NA	NA	NA	NA	NA	NA	NA	NA	NA	NA	NA	NA	NA	NA	NA	NA	NA	NA	NA	NA	NA	NA	NA	609	hypothetical protein	NA	NA	NA	NA	NA	NA	NA	NA
LFTS_01072	8.4	1.72	1.44	3.85	3.94	2.27	6.51	5.31	5.91	0.85	0.6	NA	NA	NA	NA	NA	NA	NA	NA	NA	NA	NA	NA	NA	NA	NA	NA	NA	NA	NA	NA	NA	NA	NA	NA	NA	NA	NA	NA	723	hypothetical protein	NA	NA	NA	NA	NA	NA	NA	LPAM_1
LFTS_01073	4.55	1.51	6.35	4.14	2.45	1.41	5.2	4.36	4.78	0.59	0.42	NA	NA	NA	NA	NA	NA	NA	NA	NA	NA	NA	NA	NA	NA	NA	NA	NA	NA	NA	NA	NA	NA	NA	NA	NA	NA	NA	NA	411	hypothetical protein	NA	K06930	NA	Energy metabolism	00190 Oxidative phosphorylation	R	COG3413	CENP-B_N
LFTS_01074	9.99	6.18	8.05	8.08	1.9	1.1	6.57	6.47	6.52	0.07	0.05	NA	NA	NA	NA	NA	NA	NA	NA	NA	NA	NA	NA	NA	NA	NA	NA	NA	NA	NA	NA	NA	NA	NA	NA	NA	NA	NA	NA	2010	hypothetical protein	NA	K14440	NA	Energy metabolism	00190 Oxidative phosphorylation		NA	SNF2_N
LFTS_01075	8.85	11.3	13.05	11.07	2.11	1.22	11.3	11.17	11.23	0.09	0.06	NA	NA	NA	NA	NA	NA	NA	NA	NA	NA	NA	NA	NA	NA	NA	NA	NA	NA	NA	NA	NA	NA	NA	NA	NA	NA	NA	NA	1320	hypothetical protein	NA	NA	NA	NA	NA	NA	NA	NA
LFTS_01076	8.24	9.32	10.59	9.38	1.18	0.68	8.57	5.36	6.96	2.27	1.6	NA	NA	NA	NA	NA	NA	NA	NA	NA	NA	NA	NA	NA	NA	NA	NA	NA	NA	NA	NA	NA	NA	NA	NA	NA	NA	NA	NA	1134	Competence protein ComGC	NA	NA	NA	NA	NA	NA	NA	NA
LFTS_01077	5.62	6.94	13.01	8.52	3.94	2.27	5.99	6.25	6.12	0.19	0.13	NA	NA	NA	NA	NA	NA	NA	NA	NA	NA	NA	NA	NA	NA	NA	NA	NA	NA	NA	NA	NA	NA	NA	NA	NA	NA	NA	NA	1164	putative protein	NA	K06871	NA	Energy metabolism	00190 Oxidative phosphorylation	O	COG0641	Radical_SAM
LFTS_01078	9.33	10.5	8.82	9.55	0.86	0.5	9.29	7.65	8.47	1.16	0.82	NA	NA	NA	NA	NA	NA	NA	NA	NA	NA	NA	NA	NA	NA	NA	NA	NA	NA	NA	NA	NA	NA	NA	NA	NA	NA	NA	NA	651	hypothetical protein	NA	NA	NA	NA	NA	NA	NA	NA
LFTS_01079	7.79	11.99	12.36	10.71	2.54	1.47	10.19	7.95	9.07	1.58	1.12	NA	NA	NA	NA	NA	NA	NA	NA	NA	NA	NA	NA	NA	NA	NA	NA	NA	NA	NA	NA	NA	NA	NA	NA	NA	NA	NA	NA	1140	putative protein	NA	K06871	NA	Energy metabolism	00190 Oxidative phosphorylation	O	COG0641	Radical_SAM
LFTS_01080	9.24	17.56	13.27	13.35	4.16	2.4	10.36	13.44	11.9	2.18	1.54	NA	NA	NA	NA	NA	NA	NA	NA	NA	NA	NA	NA	NA	NA	NA	NA	NA	NA	NA	NA	NA	NA	NA	NA	NA	NA	NA	NA	708	Methyltransferase domain-containing protein	NA	K00568	Metabolism of cofactors and vitamins	Metabolism of cofactors and vitamins	00130 Ubiquinone and other terpenoid-quinone biosynthesis	H	COG2227	RrnaAD
LFTS_01081	21.91	9.21	19.33	16.82	6.72	3.88	12.83	15.01	13.92	1.54	1.09	NA	NA	NA	NA	NA	NA	NA	NA	NA	NA	NA	NA	NA	NA	NA	NA	NA	NA	NA	NA	NA	NA	NA	NA	NA	NA	NA	NA	405	hypothetical protein	NA	NA	NA	NA	NA	NA	NA	NA
LFTS_01082	10.74	9.82	11.25	10.6	0.72	0.42	9.31	11.67	10.49	1.67	1.18	NA	NA	NA	NA	NA	NA	NA	NA	NA	NA	NA	NA	NA	NA	NA	NA	NA	NA	NA	NA	NA	NA	NA	NA	NA	NA	NA	NA	696	putative protein	NA	K06871	NA	Metabolism of cofactors and vitamins	00730 Thiamine metabolism	O	COG0641	NA
LFTS_01083	16.99	20.72	33.22	23.64	8.5	4.91	18.89	16.76	17.82	1.51	1.07	NA	NA	NA	NA	NA	NA	NA	NA	NA	NA	NA	NA	NA	NA	NA	NA	NA	NA	NA	NA	NA	NA	NA	NA	NA	NA	NA	NA	330	hypothetical protein	NA	NA	NA	NA	NA	NA	NA	NA
LFTS_01084	38.93	29.83	42.08	36.95	6.36	3.67	30.17	34.48	32.33	3.05	2.16	NA	NA	NA	NA	NA	NA	NA	NA	NA	NA	NA	NA	NA	NA	NA	NA	NA	NA	NA	NA	NA	NA	NA	NA	NA	NA	NA	NA	1104	putative protein	NA	K06871	NA	Metabolism of cofactors and vitamins	00730 Thiamine metabolism	O	COG0641	Radical_SAM
LFTS_01085	42.01	54.33	45.31	47.22	6.38	3.68	80.07	71.45	75.76	6.09	4.31	NA	NA	NA	NA	NA	NA	NA	NA	NA	NA	NA	NA	NA	NA	NA	NA	NA	NA	NA	NA	NA	NA	NA	NA	NA	NA	NA	NA	1590	putative transposase	NA	K07496	NA	Metabolism of cofactors and vitamins	00730 Thiamine metabolism	X	COG0675	NA
LFTS_01086	7.01	1.87	6.27	5.05	2.78	1.61	8.99	7.93	8.46	0.75	0.53	NA	NA	NA	NA	NA	NA	NA	NA	NA	NA	NA	NA	NA	NA	NA	NA	NA	NA	NA	NA	NA	NA	NA	NA	NA	NA	NA	NA	333	hypothetical protein	NA	NA	NA	NA	NA	NA	NA	NA
LFTS_01087	1.75	0	7.82	3.19	4.1	2.37	5.72	2.24	3.98	2.46	1.74	NA	NA	NA	NA	NA	NA	NA	NA	NA	NA	NA	NA	NA	NA	NA	NA	NA	NA	NA	NA	NA	NA	NA	NA	NA	NA	NA	NA	267	hypothetical protein	NA	NA	NA	NA	NA	NA	NA	NA
LFTS_01088	6.09	8.11	4.54	6.25	1.79	1.03	8.06	6.93	7.5	0.8	0.56	NA	NA	NA	NA	NA	NA	NA	NA	NA	NA	NA	NA	NA	NA	NA	NA	NA	NA	NA	NA	NA	NA	NA	NA	NA	NA	NA	NA	690	YqaJ-like viral recombinase domain protein	NA	NA	NA	NA	NA	NA	NA	NA
LFTS_01089	6.16	6.01	5.05	5.74	0.6	0.35	5.64	4.56	5.1	0.77	0.54	NA	NA	NA	NA	NA	NA	NA	NA	NA	NA	NA	NA	NA	NA	NA	NA	NA	NA	NA	NA	NA	NA	NA	NA	NA	NA	NA	NA	1137	ERF superfamily protein	NA	NA	NA	NA	NA	NA	NA	NA
LFTS_01090	79.93	67	72.8	73.24	6.48	3.74	58.15	66.43	62.29	5.85	4.14	NA	NA	NA	NA	NA	NA	NA	NA	NA	NA	NA	NA	NA	NA	NA	NA	NA	NA	NA	NA	NA	NA	NA	NA	NA	NA	NA	NA	1011	Helix-turn-helix	NA	K07729	NA	Amino acid metabolism	00310 Lysine degradation	K	COG1476	NA
LFTS_01091	83.59	67.6	49.45	66.88	17.08	9.86	32.38	31.82	32.1	0.4	0.28	NA	NA	NA	NA	NA	NA	NA	NA	NA	NA	NA	NA	NA	NA	NA	NA	NA	NA	NA	NA	NA	NA	NA	NA	NA	NA	NA	NA	285	Homeodomain-like domain-containing protein	NA	K11686	NA	Amino acid metabolism	00310 Lysine degradation	K	COG0789	Sigma70_r4_2
LFTS_01092	3.62	2.41	1.01	2.35	1.31	0.75	0.71	1.74	1.22	0.73	0.51	NA	NA	NA	NA	NA	NA	NA	NA	NA	NA	NA	NA	NA	NA	NA	NA	NA	NA	NA	NA	NA	NA	NA	NA	NA	NA	NA	NA	516	hypothetical protein	NA	K03497	NA	Amino acid metabolism	00310 Lysine degradation	D	COG1475	NA
LFTS_01093	0.87	2.31	0.97	1.39	0.81	0.47	2.05	1.76	1.91	0.2	0.14	NA	NA	NA	NA	NA	NA	NA	NA	NA	NA	NA	NA	NA	NA	NA	NA	NA	NA	NA	NA	NA	NA	NA	NA	NA	NA	NA	NA	537	hypothetical protein	NA	NA	NA	NA	NA	NA	NA	NA
LFTS_01094	1.18	2.36	1.32	1.62	0.64	0.37	1.94	1.89	1.92	0.03	0.02	NA	NA	NA	NA	NA	NA	NA	NA	NA	NA	NA	NA	NA	NA	NA	NA	NA	NA	NA	NA	NA	NA	NA	NA	NA	NA	NA	NA	789	hypothetical protein	NA	NA	NA	NA	NA	NA	NA	NA
LFTS_01095	6.89	0	6.16	4.35	3.78	2.18	3.43	2.35	2.89	0.76	0.54	NA	NA	NA	NA	NA	NA	NA	NA	NA	NA	NA	NA	NA	NA	NA	NA	NA	NA	NA	NA	NA	NA	NA	NA	NA	NA	NA	NA	339	hypothetical protein	NA	NA	NA	NA	NA	NA	NA	NA
LFTS_01096	11.51	3.06	6	6.86	4.29	2.47	6.62	4.09	5.36	1.79	1.27	NA	NA	NA	NA	NA	NA	NA	NA	NA	NA	NA	NA	NA	NA	NA	NA	NA	NA	NA	NA	NA	NA	NA	NA	NA	NA	NA	NA	609	hypothetical protein	NA	NA	NA	NA	NA	NA	NA	NA
LFTS_01097	6.46	5.16	1.44	4.35	2.6	1.5	6.59	3.86	5.23	1.93	1.37	NA	NA	NA	NA	NA	NA	NA	NA	NA	NA	NA	NA	NA	NA	NA	NA	NA	NA	NA	NA	NA	NA	NA	NA	NA	NA	NA	NA	723	hypothetical protein	NA	NA	NA	NA	NA	NA	NA	LPAM_1
LFTS_01098	4.55	4.54	12.7	7.26	4.71	2.72	7.58	3.52	5.55	2.88	2.03	NA	NA	NA	NA	NA	NA	NA	NA	NA	NA	NA	NA	NA	NA	NA	NA	NA	NA	NA	NA	NA	NA	NA	NA	NA	NA	NA	NA	411	hypothetical protein	NA	K06930	NA	Amino acid metabolism	00310 Lysine degradation	R	COG3413	CENP-B_N
LFTS_01099	6.74	9.28	9.09	8.37	1.41	0.82	6.48	5.3	5.89	0.83	0.59	NA	NA	NA	NA	NA	NA	NA	NA	NA	NA	NA	NA	NA	NA	NA	NA	NA	NA	NA	NA	NA	NA	NA	NA	NA	NA	NA	NA	2010	hypothetical protein	NA	K14440	NA	Amino acid metabolism	00310 Lysine degradation		NA	SNF2_N
LFTS_01100	13.45	7.06	9.89	10.13	3.2	1.85	10.93	11.74	11.33	0.57	0.41	NA	NA	NA	NA	NA	NA	NA	NA	NA	NA	NA	NA	NA	NA	NA	NA	NA	NA	NA	NA	NA	NA	NA	NA	NA	NA	NA	NA	1320	hypothetical protein	NA	NA	NA	NA	NA	NA	NA	NA
LFTS_01101	8.65	8.77	9.67	9.03	0.56	0.32	9.16	5.67	7.41	2.47	1.75	NA	NA	NA	NA	NA	NA	NA	NA	NA	NA	NA	NA	NA	NA	NA	NA	NA	NA	NA	NA	NA	NA	NA	NA	NA	NA	NA	NA	1134	Competence protein ComGC	NA	NA	NA	NA	NA	NA	NA	NA
LFTS_01102	8.43	9.61	8.07	8.7	0.81	0.46	5.04	6.63	5.84	1.13	0.8	NA	NA	NA	NA	NA	NA	NA	NA	NA	NA	NA	NA	NA	NA	NA	NA	NA	NA	NA	NA	NA	NA	NA	NA	NA	NA	NA	NA	1164	putative protein	NA	K06871	NA	Amino acid metabolism	00350 Tyrosine metabolism	O	COG0641	Radical_SAM
LFTS_01103	11.48	5.73	12.83	10.01	3.77	2.18	9.67	8.19	8.93	1.05	0.74	NA	NA	NA	NA	NA	NA	NA	NA	NA	NA	NA	NA	NA	NA	NA	NA	NA	NA	NA	NA	NA	NA	NA	NA	NA	NA	NA	NA	651	hypothetical protein	NA	NA	NA	NA	NA	NA	NA	NA
LFTS_01104	15.16	14.72	10.53	13.47	2.55	1.47	11.1	9.7	10.4	0.99	0.7	NA	NA	NA	NA	NA	NA	NA	NA	NA	NA	NA	NA	NA	NA	NA	NA	NA	NA	NA	NA	NA	NA	NA	NA	NA	NA	NA	NA	1140	putative protein	NA	K06871	NA	Metabolism of cofactors and vitamins	00130 Ubiquinone and other terpenoid-quinone biosynthesis	O	COG0641	Radical_SAM
LFTS_01105	15.83	15.8	12.53	14.72	1.9	1.09	10.19	13.51	11.85	2.35	1.66	NA	NA	NA	NA	NA	NA	NA	NA	NA	NA	NA	NA	NA	NA	NA	NA	NA	NA	NA	NA	NA	NA	NA	NA	NA	NA	NA	NA	708	Methyltransferase domain-containing protein	NA	K00568	Metabolism of cofactors and vitamins	Metabolism of cofactors and vitamins	00130 Ubiquinone and other terpenoid-quinone biosynthesis	H	COG2227	RrnaAD
LFTS_01106	25.37	15.34	21.91	20.88	5.09	2.94	17.5	17.59	17.55	0.06	0.04	NA	NA	NA	NA	NA	NA	NA	NA	NA	NA	NA	NA	NA	NA	NA	NA	NA	NA	NA	NA	NA	NA	NA	NA	NA	NA	NA	NA	405	hypothetical protein	NA	NA	NA	NA	NA	NA	NA	NA
LFTS_01107	46.55	44.31	38.57	43.14	4.12	2.38	32.08	32.75	32.41	0.47	0.33	NA	NA	NA	NA	NA	NA	NA	NA	NA	NA	NA	NA	NA	NA	NA	NA	NA	NA	NA	NA	NA	NA	NA	NA	NA	NA	NA	NA	1164	putative protein	NA	K06871	NA	Carbohydrate metabolism	00520 Amino sugar and nucleotide sugar metabolism	O	COG0641	Radical_SAM
LFTS_01108	61.02	43.39	54.08	52.83	8.88	5.13	41.16	27.38	34.27	9.74	6.89	NA	NA	NA	NA	NA	NA	NA	NA	NA	NA	NA	NA	NA	NA	NA	NA	NA	NA	NA	NA	NA	NA	NA	NA	NA	NA	NA	NA	444	hypothetical protein	NA	NA	NA	NA	NA	NA	NA	NA
LFTS_01109	62.2	78.81	69.03	70.01	8.35	4.82	69.64	71.22	70.43	1.11	0.79	NA	NA	NA	NA	NA	NA	NA	NA	NA	NA	NA	NA	NA	NA	NA	NA	NA	NA	NA	NA	NA	NA	NA	NA	NA	NA	NA	NA	1104	putative protein	NA	K06871	NA	Signal transduction	02020 Two-component system	O	COG0641	Radical_SAM
LFTS_01110	87.39	91.35	66.66	81.8	13.26	7.66	115.24	96.39	105.82	13.33	9.42	NA	NA	NA	NA	NA	NA	NA	NA	NA	NA	NA	NA	NA	NA	NA	NA	NA	NA	NA	NA	NA	NA	NA	NA	NA	NA	NA	NA	1347	putative transposase	NA	K07496	NA	Signal transduction	02020 Two-component system	X	COG0675	NA
LFTS_01111	15.34	9.28	10.39	11.67	3.23	1.86	7.72	13.58	10.65	4.14	2.93	NA	NA	NA	NA	NA	NA	NA	NA	NA	NA	NA	NA	NA	NA	NA	NA	NA	NA	NA	NA	NA	NA	NA	NA	NA	NA	NA	NA	1005	hypothetical protein	NA	K02314	Replication and repair; Cell growth and death	Replication and repair	03030 DNA replication	L	COG0305	NA
LFTS_01112	5.05	2.24	5.64	4.31	1.82	1.05	4.4	5.21	4.81	0.57	0.4	NA	NA	NA	NA	NA	NA	NA	NA	NA	NA	NA	NA	NA	NA	NA	NA	NA	NA	NA	NA	NA	NA	NA	NA	NA	NA	NA	NA	555	hypothetical protein	NA	NA	NA	NA	NA	NA	NA	NA
LFTS_01113	9.73	9.71	2.72	7.39	4.04	2.33	7.64	8.3	7.97	0.47	0.33	NA	NA	NA	NA	NA	NA	NA	NA	NA	NA	NA	NA	NA	NA	NA	NA	NA	NA	NA	NA	NA	NA	NA	NA	NA	NA	NA	NA	192	hypothetical protein	NA	NA	NA	NA	NA	NA	NA	NA
LFTS_01114	20.93	15.59	12.16	16.23	4.42	2.55	12.16	14.64	13.4	1.76	1.24	NA	NA	NA	NA	NA	NA	NA	NA	NA	NA	NA	NA	NA	NA	NA	NA	NA	NA	NA	NA	NA	NA	NA	NA	NA	NA	NA	NA	558	hypothetical protein	NA	K07175	NA	Signal transduction	02020 Two-component system	R	COG1875	NA
LFTS_01115	18.47	19.31	17.69	18.49	0.81	0.47	14.85	15.62	15.24	0.55	0.39	NA	NA	NA	NA	NA	NA	NA	NA	NA	NA	NA	NA	NA	NA	NA	NA	NA	NA	NA	NA	NA	NA	NA	NA	NA	NA	NA	NA	354	hypothetical protein	NA	NA	NA	NA	NA	NA	NA	NA
LFTS_01116	17.79	10.65	11.93	13.46	3.81	2.2	12.22	13.19	12.71	0.68	0.48	NA	NA	NA	NA	NA	NA	NA	NA	NA	NA	NA	NA	NA	NA	NA	NA	NA	NA	NA	NA	NA	NA	NA	NA	NA	NA	NA	NA	525	hypothetical protein	NA	K12080	NA	Signal transduction	02020 Two-component system	U	COG3451	NA
LFTS_01117	16.2	21.55	18.1	18.62	2.71	1.57	13.54	11.81	12.68	1.23	0.87	NA	NA	NA	NA	NA	NA	NA	NA	NA	NA	NA	NA	NA	NA	NA	NA	NA	NA	NA	NA	NA	NA	NA	NA	NA	NA	NA	NA	519	hypothetical protein	NA	K02650	Signal transduction	Signal transduction	02020 Two-component system	NUW	COG2165	NA
LFTS_01118	21.87	15.05	24.01	20.31	4.68	2.7	16.67	10.94	13.81	4.05	2.87	NA	NA	NA	NA	NA	NA	NA	NA	NA	NA	NA	NA	NA	NA	NA	NA	NA	NA	NA	NA	NA	NA	NA	NA	NA	NA	NA	NA	1239	Type II secretory pathway, component PulF	NA	K02653	NA	Replication and repair	03030 DNA replication	NUW	COG1459	NA
LFTS_01119	16.77	9.73	16.82	14.44	4.08	2.36	12.44	10	11.22	1.72	1.22	NA	NA	NA	NA	NA	NA	NA	NA	NA	NA	NA	NA	NA	NA	NA	NA	NA	NA	NA	NA	NA	NA	NA	NA	NA	NA	NA	NA	1086	twitching motility protein PilT	NA	K02669	NA	Replication and repair	03030 DNA replication	NW	COG2805	Zeta_toxin
LFTS_01120	13.9	8.06	14.73	12.23	3.64	2.1	10.4	10.34	10.37	0.04	0.03	NA	NA	NA	NA	NA	NA	NA	NA	NA	NA	NA	NA	NA	NA	NA	NA	NA	NA	NA	NA	NA	NA	NA	NA	NA	NA	NA	NA	1311	hypothetical protein	NA	K00795	Metabolism of terpenoids and polyketides	Metabolism of terpenoids and polyketides	00900 Terpenoid backbone biosynthesis	H	COG0142	NA
LFTS_01121	12.51	12.48	20.27	15.08	4.49	2.59	13.17	12.41	12.79	0.54	0.38	NA	NA	NA	NA	NA	NA	NA	NA	NA	NA	NA	NA	NA	NA	NA	NA	NA	NA	NA	NA	NA	NA	NA	NA	NA	NA	NA	NA	747	hypothetical protein	NA	NA	NA	NA	NA	NA	NA	NA
LFTS_01122	22.93	12.31	11.69	15.64	6.32	3.65	14.37	12.57	13.47	1.27	0.9	NA	NA	NA	NA	NA	NA	NA	NA	NA	NA	NA	NA	NA	NA	NA	NA	NA	NA	NA	NA	NA	NA	NA	NA	NA	NA	NA	NA	1161	hypothetical protein	NA	NA	NA	NA	NA	NA	NA	NA
LFTS_01123	21.76	21.71	24.31	22.59	1.49	0.86	19.66	16.68	18.17	2.11	1.49	NA	NA	NA	NA	NA	NA	NA	NA	NA	NA	NA	NA	NA	NA	NA	NA	NA	NA	NA	NA	NA	NA	NA	NA	NA	NA	NA	NA	2061	type II and III secretion system protein	NA	K12282	NA	Metabolism of terpenoids and polyketides	00900 Terpenoid backbone biosynthesis	U	COG1450	Secretin
LFTS_01124	30.7	33.95	33.06	32.57	1.68	0.97	29.01	30.3	29.65	0.91	0.64	NA	NA	NA	NA	NA	NA	NA	NA	NA	NA	NA	NA	NA	NA	NA	NA	NA	NA	NA	NA	NA	NA	NA	NA	NA	NA	NA	NA	2526	Type II secretory pathway ATPase GspE/PulE or T4P pilus assembly pathway ATPase PilB	NA	K02454	Cellular community - prokaryotes; Membrane transport	Membrane transport	03070 Bacterial secretion system	NUW	COG2804	Zeta_toxin
LFTS_01125	5.22	6.94	1.94	4.7	2.54	1.47	2.28	2.41	2.34	0.1	0.07	NA	NA	NA	NA	NA	NA	NA	NA	NA	NA	NA	NA	NA	NA	NA	NA	NA	NA	NA	NA	NA	NA	NA	NA	NA	NA	NA	NA	537	hypothetical protein	NA	K02456	Cellular community - prokaryotes; Membrane transport	Membrane transport	03070 Bacterial secretion system	NUW	COG2165	NA
LFTS_01126	21.56	11.15	12.05	14.92	5.77	3.33	10.19	11.37	10.78	0.84	0.59	NA	NA	NA	NA	NA	NA	NA	NA	NA	NA	NA	NA	NA	NA	NA	NA	NA	NA	NA	NA	NA	NA	NA	NA	NA	NA	NA	NA	390	hypothetical protein	NA	K02472	Carbohydrate metabolism; Cellular community - prokaryotes	Carbohydrate metabolism	00520 Amino sugar and nucleotide sugar metabolism	M	COG0677	NA
LFTS_01127	16.73	14.04	12.81	14.53	2.01	1.16	12.54	11.7	12.12	0.6	0.42	NA	NA	NA	NA	NA	NA	NA	NA	NA	NA	NA	NA	NA	NA	NA	NA	NA	NA	NA	NA	NA	NA	NA	NA	NA	NA	NA	NA	2568	hypothetical protein	NA	NA	NA	NA	NA	NA	NA	NA
LFTS_01128	16.65	14.33	14.23	15.07	1.37	0.79	21.65	14.83	18.24	4.82	3.41	NA	NA	NA	NA	NA	NA	NA	NA	NA	NA	NA	NA	NA	NA	NA	NA	NA	NA	NA	NA	NA	NA	NA	NA	NA	NA	NA	NA	477	hypothetical protein	NA	NA	NA	NA	NA	NA	NA	Qn_am_d_aII
LFTS_01129	28.31	18.83	20.04	22.39	5.16	2.98	21.36	11.47	16.42	6.99	4.94	NA	NA	NA	NA	NA	NA	NA	NA	NA	NA	NA	NA	NA	NA	NA	NA	NA	NA	NA	NA	NA	NA	NA	NA	NA	NA	NA	NA	495	hypothetical protein	NA	NA	NA	NA	NA	NA	NA	NA
LFTS_01130	47.43	35.06	36.94	39.81	6.67	3.85	27.96	27.44	27.7	0.36	0.26	NA	NA	NA	NA	NA	NA	NA	NA	NA	NA	NA	NA	NA	NA	NA	NA	NA	NA	NA	NA	NA	NA	NA	NA	NA	NA	NA	NA	975	hypothetical protein	NA	NA	NA	NA	NA	NA	NA	Spore_coat_CotO
LFTS_01131	16.97	14.08	16.95	16	1.67	0.96	15.28	14.56	14.92	0.51	0.36	NA	NA	NA	NA	NA	NA	NA	NA	NA	NA	NA	NA	NA	NA	NA	NA	NA	NA	NA	NA	NA	NA	NA	NA	NA	NA	NA	NA	2340	type IV secretion system protein VirD4	NA	K03205	Membrane transport	Membrane transport	03070 Bacterial secretion system	U	COG3505	TrwB_AAD_bind
LFTS_01132	12.98	15.69	17.66	15.44	2.35	1.36	11.7	10.42	11.06	0.91	0.64	NA	NA	NA	NA	NA	NA	NA	NA	NA	NA	NA	NA	NA	NA	NA	NA	NA	NA	NA	NA	NA	NA	NA	NA	NA	NA	NA	NA	1980	type IV secretion system protein VirD4	NA	K03205	Membrane transport	Membrane transport	03070 Bacterial secretion system	U	COG3505	TrwB_AAD_bind
LFTS_01133	4.43	12.53	11.15	9.37	4.33	2.5	3.33	3.96	3.65	0.44	0.31	NA	NA	NA	NA	NA	NA	NA	NA	NA	NA	NA	NA	NA	NA	NA	NA	NA	NA	NA	NA	NA	NA	NA	NA	NA	NA	NA	NA	843	hypothetical protein	NA	NA	NA	NA	NA	NA	NA	RHH_1
LFTS_01134	10.61	12.17	7.36	10.05	2.45	1.42	10.46	11.18	10.82	0.51	0.36	NA	NA	NA	NA	NA	NA	NA	NA	NA	NA	NA	NA	NA	NA	NA	NA	NA	NA	NA	NA	NA	NA	NA	NA	NA	NA	NA	NA	2553	CRISPR-associated endonuclease/helicase Cas3	NA	K07012	NA	Membrane transport	02010 ABC transporters	V	COG1203	LHH
LFTS_01135	58.81	49.86	52.78	53.82	4.56	2.63	39.99	31.92	35.95	5.71	4.03	NA	NA	NA	NA	NA	NA	NA	NA	NA	NA	NA	NA	NA	NA	NA	NA	NA	NA	NA	NA	NA	NA	NA	NA	NA	NA	NA	NA	1533	CRISPR system Cascade subunit CasA	NA	NA	NA	NA	NA	NA	NA	CRISPR_Cse1
LFTS_01136	69.77	40.75	48.49	53	15.03	8.67	56.11	46.38	51.24	6.88	4.86	NA	NA	NA	NA	NA	NA	NA	NA	NA	NA	NA	NA	NA	NA	NA	NA	NA	NA	NA	NA	NA	NA	NA	NA	NA	NA	NA	NA	549	CRISPR-associated protein, Cse2 family	NA	NA	NA	NA	NA	NA	NA	CRISPR_Cse2
LFTS_01137	92.56	71.6	80.18	81.45	10.54	6.08	65.43	63.52	64.48	1.35	0.95	NA	NA	NA	NA	NA	NA	NA	NA	NA	NA	NA	NA	NA	NA	NA	NA	NA	NA	NA	NA	NA	NA	NA	NA	NA	NA	NA	NA	651	CRISPR-associated protein, Cse3 family	NA	K05682	Membrane transport	Membrane transport	02010 ABC transporters		NA	CRISPR_assoc
LFTS_01138	135.74	85.87	122.32	114.64	25.81	14.9	92.59	89.78	91.19	1.98	1.4	NA	NA	NA	NA	NA	NA	NA	NA	NA	NA	NA	NA	NA	NA	NA	NA	NA	NA	NA	NA	NA	NA	NA	NA	NA	NA	NA	NA	1404	CRISPR-associated protein Cas7/Cse4/CasC, subtype I-E/ECOLI	NA	NA	NA	NA	NA	NA	NA	Cas_CT1975
LFTS_01139	176.59	171.79	175.42	174.6	2.5	1.45	119.83	119.16	119.5	0.47	0.33	NA	NA	NA	NA	NA	NA	NA	NA	NA	NA	NA	NA	NA	NA	NA	NA	NA	NA	NA	NA	NA	NA	NA	NA	NA	NA	NA	NA	738	CRISPR-associated protein, Cas5e family	NA	NA	NA	NA	NA	NA	NA	Cas_Cas5d
LFTS_01140	126.67	130.61	136.25	131.18	4.81	2.78	104.69	107.81	106.25	2.21	1.56	NA	NA	NA	NA	NA	NA	NA	NA	NA	NA	NA	NA	NA	NA	NA	NA	NA	NA	NA	NA	NA	NA	NA	NA	NA	NA	NA	NA	885	CRISP-associated protein Cas1	NA	K15342	NA	Metabolism of cofactors and vitamins	00860 Porphyrin and chlorophyll metabolism	V	COG1518	Cas_Cas1
LFTS_01141	0.76	2.02	3.4	2.06	1.32	0.76	0.7	1.46	1.08	0.54	0.38	NA	NA	NA	NA	NA	NA	NA	NA	NA	NA	NA	NA	NA	NA	NA	NA	NA	NA	NA	NA	NA	NA	NA	NA	NA	NA	NA	NA	615	hypothetical protein	NA	NA	NA	NA	NA	NA	NA	NA
LFTS_01142	3.53	1.08	5.46	3.36	2.19	1.27	5.29	3.96	4.63	0.94	0.66	NA	NA	NA	NA	NA	NA	NA	NA	NA	NA	NA	NA	NA	NA	NA	NA	NA	NA	NA	NA	NA	NA	NA	NA	NA	NA	NA	NA	1722	hypothetical protein	NA	NA	NA	NA	NA	NA	NA	NA
LFTS_01143	8.59	8.83	10.03	9.15	0.77	0.45	9.5	9.03	9.26	0.33	0.23	NA	NA	NA	NA	NA	NA	NA	NA	NA	NA	NA	NA	NA	NA	NA	NA	NA	NA	NA	NA	NA	NA	NA	NA	NA	NA	NA	NA	1197	hypothetical protein	NA	K03405	Metabolism of cofactors and vitamins	Metabolism of cofactors and vitamins	00860 Porphyrin and chlorophyll metabolism	H	COG1239	NA
LFTS_01144	12.02	7.62	7.68	9.1	2.53	1.46	10.26	8.49	9.37	1.25	0.89	NA	NA	NA	NA	NA	NA	NA	NA	NA	NA	NA	NA	NA	NA	NA	NA	NA	NA	NA	NA	NA	NA	NA	NA	NA	NA	NA	NA	816	hypothetical protein	NA	NA	NA	NA	NA	NA	NA	NA
LFTS_01145	24.18	23.39	25.58	24.38	1.11	0.64	21	22.22	21.61	0.86	0.61	NA	NA	NA	NA	NA	NA	NA	NA	NA	NA	NA	NA	NA	NA	NA	NA	NA	NA	NA	NA	NA	NA	NA	NA	NA	NA	NA	NA	6510	hypothetical protein	NA	K03580	NA	Metabolism of cofactors and vitamins	00860 Porphyrin and chlorophyll metabolism	KL	COG0553	ResIII
LFTS_01146	76.87	83.91	71.58	77.45	6.19	3.57	77.62	86.62	82.12	6.36	4.5	NA	NA	NA	NA	NA	NA	NA	NA	NA	NA	NA	NA	NA	NA	NA	NA	NA	NA	NA	NA	NA	NA	NA	NA	NA	NA	NA	NA	474	hypothetical protein	NA	NA	NA	NA	NA	NA	NA	NA
LFTS_01147	85.64	94.7	88.24	89.53	4.67	2.69	84.25	67.38	75.82	11.93	8.43	NA	NA	NA	NA	NA	NA	NA	NA	NA	NA	NA	NA	NA	NA	NA	NA	NA	NA	NA	NA	NA	NA	NA	NA	NA	NA	NA	NA	420	hypothetical protein	NA	K07458	NA	Metabolism of cofactors and vitamins	00860 Porphyrin and chlorophyll metabolism	L	COG3727	NA
LFTS_01148	63.77	79.34	57.38	66.83	11.29	6.52	44.86	50.8	47.83	4.2	2.97	NA	NA	NA	NA	NA	NA	NA	NA	NA	NA	NA	NA	NA	NA	NA	NA	NA	NA	NA	NA	NA	NA	NA	NA	NA	NA	NA	NA	564	hypothetical protein	NA	NA	NA	NA	NA	NA	NA	NA
LFTS_01149	376.15	442.78	404.81	407.91	33.43	19.3	408.14	472.28	440.21	45.36	32.07	NA	NA	NA	NA	NA	NA	NA	NA	NA	NA	NA	NA	NA	NA	NA	NA	NA	NA	NA	NA	NA	NA	NA	NA	NA	NA	NA	NA	873	Nucleotidyl transferase AbiEii toxin, Type IV TA system	NA	K09144	NA	Infectious diseases	05132 Salmonella infection	V	COG2253	NTP_transf_5
LFTS_01150	32.7	35.1	34.88	34.23	1.33	0.77	40.74	34.8	37.77	4.2	2.97	NA	NA	NA	NA	NA	NA	NA	NA	NA	NA	NA	NA	NA	NA	NA	NA	NA	NA	NA	NA	NA	NA	NA	NA	NA	NA	NA	NA	1257	HDIG domain-containing protein	NA	K07814	NA	Signal transduction	02020 Two-component system	T	COG3437	NA
LFTS_01151	89.53	88.04	102.23	93.27	7.8	4.5	102.11	85.22	93.67	11.94	8.45	NA	NA	NA	NA	NA	NA	NA	NA	NA	NA	NA	NA	NA	NA	NA	NA	NA	NA	NA	NA	NA	NA	NA	NA	NA	NA	NA	NA	480	leader peptidase (prepilin peptidase) / N-methyltransferase	NA	K02654	NA	Signal transduction	02020 Two-component system	NU	COG1989	NA
LFTS_01152	37.89	46.26	47.56	43.9	5.25	3.03	40.4	39.2	39.8	0.85	0.6	NA	NA	NA	NA	NA	NA	NA	NA	NA	NA	NA	NA	NA	NA	NA	NA	NA	NA	NA	NA	NA	NA	NA	NA	NA	NA	NA	NA	900	hypothetical protein	NA	NA	NA	NA	NA	NA	NA	NA
LFTS_01153	10.38	29.92	25.13	21.81	10.19	5.88	35.54	33.31	34.42	1.58	1.11	NA	NA	NA	NA	NA	NA	NA	NA	NA	NA	NA	NA	NA	NA	NA	NA	NA	NA	NA	NA	NA	NA	NA	NA	NA	NA	NA	NA	540	hypothetical protein	NA	NA	NA	NA	NA	NA	NA	NA
LFTS_01154	32.51	25.04	19.12	25.56	6.71	3.87	62.91	48.18	55.54	10.41	7.36	NA	NA	NA	NA	NA	NA	NA	NA	NA	NA	NA	NA	NA	NA	NA	NA	NA	NA	NA	NA	NA	NA	NA	NA	NA	NA	NA	NA	273	Thioredoxin domain-containing protein	NA	K03676	NA	Signal transduction	02020 Two-component system	O	COG0695	NA
LFTS_01155	102.72	47.47	51.96	67.38	30.68	17.72	135.95	69.55	102.75	46.96	33.2	NA	NA	NA	NA	NA	NA	NA	NA	NA	NA	NA	NA	NA	NA	NA	NA	NA	NA	NA	NA	NA	NA	NA	NA	NA	NA	NA	NA	432	MerR family transcriptional regulator, Zn(II)-responsive regulator of zntA	NA	K13638	NA	Signal transduction	02020 Two-component system	K	COG0789	NA
LFTS_01156	60.62	20.56	22.58	34.58	22.57	13.03	73.4	47.29	60.34	18.46	13.06	NA	NA	NA	NA	NA	NA	NA	NA	NA	NA	NA	NA	NA	NA	NA	NA	NA	NA	NA	NA	NA	NA	NA	NA	NA	NA	NA	NA	393	MerC mercury resistance protein	Mercury resistance	NA	NA	NA	NA	NA	NA	NA
LFTS_01157	20.63	6.77	10.11	12.5	7.23	4.18	32.65	26.28	29.47	4.5	3.18	68.43	95.23	128.17	121.19	133.04	109.22	27.06	12.1	330.15	265.51	259.41	285.02	39.2	22.63	2.74081e+06	3.96899e+06	5.20682e+06	4.92049e+06	5.19578e+06	4.40658e+06	1.05991e+06	474004	8.42783e+06	7.3843e+06	7.20631e+06	7.67282e+06	659891	380988	1653	mercuric reductase	Mercury resistance	K00520	NA	Signal transduction	02020 Two-component system	C	COG1249	Pyr_redox_2
LFTS_01158	9.42	7.63	10.07	9.04	1.26	0.73	7.72	6.86	7.29	0.61	0.43	NA	NA	NA	NA	NA	NA	NA	NA	NA	NA	NA	NA	NA	NA	NA	NA	NA	NA	NA	NA	NA	NA	NA	NA	NA	NA	NA	NA	1140	Transposase	NA	K07485	NA	Cellular community - prokaryotes	02026 Biofilm formation - Escherichia coli	X	COG3464	NA
LFTS_01159	3.89	2.59	2.18	2.89	0.9	0.52	2.55	3.53	3.04	0.69	0.49	NA	NA	NA	NA	NA	NA	NA	NA	NA	NA	NA	NA	NA	NA	NA	NA	NA	NA	NA	NA	NA	NA	NA	NA	NA	NA	NA	NA	240	ORF6N domain-containing protein	NA	K00373	Signal transduction	Signal transduction	02020 Two-component system	CPO	COG2180	NA
LFTS_01160	5.9	2.07	2.43	3.47	2.12	1.22	2.4	1.92	2.16	0.34	0.24	NA	NA	NA	NA	NA	NA	NA	NA	NA	NA	NA	NA	NA	NA	NA	NA	NA	NA	NA	NA	NA	NA	NA	NA	NA	NA	NA	NA	1503	Molybdate transporter of MFS superfamily protein	NA	NA	NA	NA	NA	NA	NA	NA
LFTS_01161	5.37	4.4	2.77	4.18	1.31	0.76	4.54	3.83	4.19	0.5	0.35	NA	NA	NA	NA	NA	NA	NA	NA	NA	NA	NA	NA	NA	NA	NA	NA	NA	NA	NA	NA	NA	NA	NA	NA	NA	NA	NA	NA	1131	hypothetical protein	NA	NA	NA	NA	NA	NA	NA	NA
LFTS_01162	0	1.42	1.19	0.87	0.76	0.44	1.19	0.57	0.88	0.44	0.31	NA	NA	NA	NA	NA	NA	NA	NA	NA	NA	NA	NA	NA	NA	NA	NA	NA	NA	NA	NA	NA	NA	NA	NA	NA	NA	NA	NA	876	nitrogenase iron protein NifH	Nitrogenase genes	K02588	Energy metabolism; Xenobiotics biodegradation and metabolism	Energy metabolism	00910 Nitrogen metabolism	P	COG1348	CbiA
LFTS_01163	2.94	2.61	2.19	2.58	0.38	0.22	3.59	2.05	2.82	1.08	0.77	NA	NA	NA	NA	NA	NA	NA	NA	NA	NA	NA	NA	NA	NA	NA	NA	NA	NA	NA	NA	NA	NA	NA	NA	NA	NA	NA	NA	1431	Mo-nitrogenase MoFe protein subunit NifD precursor	Nitrogenase genes	K02586	Energy metabolism; Xenobiotics biodegradation and metabolism	Energy metabolism	00910 Nitrogen metabolism	P	COG2710	NA
LFTS_01164	2.12	1.21	1.7	1.68	0.46	0.26	2.3	1.42	1.86	0.62	0.44	NA	NA	NA	NA	NA	NA	NA	NA	NA	NA	NA	NA	NA	NA	NA	NA	NA	NA	NA	NA	NA	NA	NA	NA	NA	NA	NA	NA	1539	Mo-nitrogenase MoFe protein subunit NifK	Nitrogenase genes	K02591	Energy metabolism; Xenobiotics biodegradation and metabolism	Energy metabolism	00910 Nitrogen metabolism	P	COG2710	NA
LFTS_01165	1.67	1.77	1.49	1.64	0.14	0.08	3.14	1.53	2.34	1.14	0.81	NA	NA	NA	NA	NA	NA	NA	NA	NA	NA	NA	NA	NA	NA	NA	NA	NA	NA	NA	NA	NA	NA	NA	NA	NA	NA	NA	NA	1401	nitrogenase molybdenum-cofactor synthesis protein NifE	Nitrogenase genes	K02587	NA	Energy metabolism	00910 Nitrogen metabolism	P	COG2710	NA
LFTS_01166	0.33	0.43	0.73	0.5	0.21	0.12	1.02	0.83	0.93	0.13	0.09	NA	NA	NA	NA	NA	NA	NA	NA	NA	NA	NA	NA	NA	NA	NA	NA	NA	NA	NA	NA	NA	NA	NA	NA	NA	NA	NA	NA	1434	nitrogenase molybdenum-iron protein NifN	Nitrogenase genes	K02592	NA	Xenobiotics biodegradation and metabolism	00930 Caprolactam degradation	P	COG2710	PRA-PH
LFTS_01167	1.17	3.12	1.31	1.86	1.09	0.63	1.99	2.12	2.06	0.09	0.07	NA	NA	NA	NA	NA	NA	NA	NA	NA	NA	NA	NA	NA	NA	NA	NA	NA	NA	NA	NA	NA	NA	NA	NA	NA	NA	NA	NA	399	nitrogen fixation protein NifX	Nitrogenase genes	K02596	NA	Energy metabolism	00910 Nitrogen metabolism		NA	NA
LFTS_01168	3.05	0	4.55	2.53	2.32	1.34	3.06	2.71	2.89	0.25	0.17	NA	NA	NA	NA	NA	NA	NA	NA	NA	NA	NA	NA	NA	NA	NA	NA	NA	NA	NA	NA	NA	NA	NA	NA	NA	NA	NA	NA	459	putative nitrogen fixation protein	Nitrogenase genes	NA	NA	NA	NA	NA	NA	NA
LFTS_01169	1.78	1.58	3.65	2.34	1.14	0.66	3.81	2.35	3.08	1.04	0.73	NA	NA	NA	NA	NA	NA	NA	NA	NA	NA	NA	NA	NA	NA	NA	NA	NA	NA	NA	NA	NA	NA	NA	NA	NA	NA	NA	NA	1572	nitrogen fixation protein NifB	Nitrogenase genes	K02585	NA	Cell motility	02030 Bacterial chemotaxis	R	COG0535	Radical_SAM
LFTS_01170	10.86	2.41	6.07	6.45	4.24	2.45	6.16	3.09	4.62	2.17	1.53	NA	NA	NA	NA	NA	NA	NA	NA	NA	NA	NA	NA	NA	NA	NA	NA	NA	NA	NA	NA	NA	NA	NA	NA	NA	NA	NA	NA	258	4Fe-4S dicluster domain-containing protein	NA	K03616	NA	Metabolism of terpenoids and polyketides	00523 Polyketide sugar unit biosynthesis	C	COG2878	NA
LFTS_01171	10.7	4.74	6.64	7.36	3.04	1.76	3.89	5.58	4.73	1.2	0.85	NA	NA	NA	NA	NA	NA	NA	NA	NA	NA	NA	NA	NA	NA	NA	NA	NA	NA	NA	NA	NA	NA	NA	NA	NA	NA	NA	NA	393	Iron-sulfur cluster assembly accessory protein	NA	K13628	NA	Metabolism of terpenoids and polyketides	00523 Polyketide sugar unit biosynthesis	O	COG0316	NA
LFTS_01172	0	2.45	3.09	1.85	1.63	0.94	3.01	3.14	3.08	0.09	0.07	NA	NA	NA	NA	NA	NA	NA	NA	NA	NA	NA	NA	NA	NA	NA	NA	NA	NA	NA	NA	NA	NA	NA	NA	NA	NA	NA	NA	507	Tetratricopeptide repeat-containing protein	NA	NA	NA	NA	NA	NA	NA	NA
LFTS_01173	1.77	1.57	3.95	2.43	1.32	0.76	2.16	1.45	1.8	0.5	0.36	NA	NA	NA	NA	NA	NA	NA	NA	NA	NA	NA	NA	NA	NA	NA	NA	NA	NA	NA	NA	NA	NA	NA	NA	NA	NA	NA	NA	792	Leucine rich repeat variant	NA	NA	NA	NA	NA	NA	NA	CLASP_N
LFTS_01174	2.01	1.07	1.79	1.62	0.49	0.28	2.05	2.31	2.18	0.19	0.13	NA	NA	NA	NA	NA	NA	NA	NA	NA	NA	NA	NA	NA	NA	NA	NA	NA	NA	NA	NA	NA	NA	NA	NA	NA	NA	NA	NA	1164	cysteine desulfurase	Nitrogenase genes	K04487	Metabolism of cofactors and vitamins; Folding, sorting and degradation	Metabolism of cofactors and vitamins	00730 Thiamine metabolism	E	COG1104	Aminotran_5
LFTS_01175	2.41	2.14	1.8	2.12	0.31	0.18	2.95	2.57	2.76	0.26	0.19	NA	NA	NA	NA	NA	NA	NA	NA	NA	NA	NA	NA	NA	NA	NA	NA	NA	NA	NA	NA	NA	NA	NA	NA	NA	NA	NA	NA	1161	dTDP-4-amino-4,6-dideoxygalactose transaminase	NA	K13010	Carbohydrate metabolism	Carbohydrate metabolism	00520 Amino sugar and nucleotide sugar metabolism	M	COG0399	NA
LFTS_01176	0	0	0	0	0	0	2.98	2.03	2.5	0.68	0.48	NA	NA	NA	NA	NA	NA	NA	NA	NA	NA	NA	NA	NA	NA	NA	NA	NA	NA	NA	NA	NA	NA	NA	NA	NA	NA	NA	NA	246	hypothetical protein	NA	NA	NA	NA	NA	NA	NA	NA
LFTS_01177	1.53	2.03	1.71	1.75	0.26	0.15	3.79	4.4	4.1	0.43	0.3	NA	NA	NA	NA	NA	NA	NA	NA	NA	NA	NA	NA	NA	NA	NA	NA	NA	NA	NA	NA	NA	NA	NA	NA	NA	NA	NA	NA	306	nitrogen fixation protein NifZ	Nitrogenase genes	K02597	NA	Carbohydrate metabolism	00051 Fructose and mannose metabolism		NA	NA
LFTS_01178	6.23	2.07	3.48	3.93	2.11	1.22	5.3	4.65	4.97	0.46	0.32	NA	NA	NA	NA	NA	NA	NA	NA	NA	NA	NA	NA	NA	NA	NA	NA	NA	NA	NA	NA	NA	NA	NA	NA	NA	NA	NA	NA	300	NifU-like domain-containing protein	Nitrogenase genes	K13819	NA	Energy metabolism	00190 Oxidative phosphorylation	O	COG0694;COG0822	NA
LFTS_01179	4.45	5.92	14.91	8.43	5.67	3.27	8.44	6.41	7.42	1.44	1.02	NA	NA	NA	NA	NA	NA	NA	NA	NA	NA	NA	NA	NA	NA	NA	NA	NA	NA	NA	NA	NA	NA	NA	NA	NA	NA	NA	NA	210	nitrogen fixation protein NifT	Nitrogenase genes	K02593	NA	Overview	01210 2-Oxocarboxylic acid metabolism		NA	NA
LFTS_01180	0	2.38	2	1.46	1.28	0.74	7.73	4.39	6.06	2.36	1.67	NA	NA	NA	NA	NA	NA	NA	NA	NA	NA	NA	NA	NA	NA	NA	NA	NA	NA	NA	NA	NA	NA	NA	NA	NA	NA	NA	NA	261	hypothetical protein	NA	NA	NA	NA	NA	NA	NA	NusG
LFTS_01181	6.29	6.28	2.34	4.97	2.28	1.31	7.41	5.76	6.58	1.17	0.82	NA	NA	NA	NA	NA	NA	NA	NA	NA	NA	NA	NA	NA	NA	NA	NA	NA	NA	NA	NA	NA	NA	NA	NA	NA	NA	NA	NA	891	SIR2-like domain-containing protein	NA	NA	NA	NA	NA	NA	NA	SIR2_2
LFTS_01182	10.48	3.98	1.67	5.38	4.57	2.64	2.74	0.96	1.85	1.26	0.89	NA	NA	NA	NA	NA	NA	NA	NA	NA	NA	NA	NA	NA	NA	NA	NA	NA	NA	NA	NA	NA	NA	NA	NA	NA	NA	NA	NA	312	ferredoxin III, nif-specific	Nitrogenase genes	K03616	NA	Signal transduction	02020 Two-component system	C	COG2878	NA
LFTS_01183	9.16	12.19	4.39	8.58	3.93	2.27	3.25	3.63	3.44	0.27	0.19	NA	NA	NA	NA	NA	NA	NA	NA	NA	NA	NA	NA	NA	NA	NA	NA	NA	NA	NA	NA	NA	NA	NA	NA	NA	NA	NA	NA	357	nitrogenase-stabilizing/protective protein	Nitrogenase genes	K02595	NA	Signal transduction	02020 Two-component system		NA	NA
LFTS_01184	4.29	13.3	3.19	6.93	5.55	3.2	7.29	5.18	6.23	1.49	1.05	NA	NA	NA	NA	NA	NA	NA	NA	NA	NA	NA	NA	NA	NA	NA	NA	NA	NA	NA	NA	NA	NA	NA	NA	NA	NA	NA	NA	327	nitrogen regulatory protein P-II family protein	Nitrate/nitrite regulation	K02589	NA	Signal transduction	02020 Two-component system	TE	COG0347	NA
LFTS_01185	5.52	16.16	4.94	8.87	6.32	3.65	10.11	12.96	11.54	2.01	1.42	NA	NA	NA	NA	NA	NA	NA	NA	NA	NA	NA	NA	NA	NA	NA	NA	NA	NA	NA	NA	NA	NA	NA	NA	NA	NA	NA	NA	423	nitrogen regulatory protein P-II family protein	Nitrate/nitrite regulation	K02590	NA	Signal transduction	02020 Two-component system	TE	COG0347	NA
LFTS_01186	7.41	10.85	11.6	9.96	2.23	1.29	8.34	9.41	8.88	0.76	0.53	NA	NA	NA	NA	NA	NA	NA	NA	NA	NA	NA	NA	NA	NA	NA	NA	NA	NA	NA	NA	NA	NA	NA	NA	NA	NA	NA	NA	630	response regulator receiver and ANTAR domain protein	NA	K07183	NA	Signal transduction	02020 Two-component system	TK	COG3707	NA
LFTS_01187	11.8	21.97	7.91	13.89	7.26	4.19	12.66	8.81	10.73	2.72	1.92	NA	NA	NA	NA	NA	NA	NA	NA	NA	NA	NA	NA	NA	NA	NA	NA	NA	NA	NA	NA	NA	NA	NA	NA	NA	NA	NA	NA	198	Rop-like protein	NA	K02660	Cellular community - prokaryotes; Signal transduction	Signal transduction	02020 Two-component system	NT	COG0840	Rop-like
LFTS_01188	7.45	7.31	7.45	7.4	0.08	0.05	9.19	8.62	8.9	0.4	0.28	NA	NA	NA	NA	NA	NA	NA	NA	NA	NA	NA	NA	NA	NA	NA	NA	NA	NA	NA	NA	NA	NA	NA	NA	NA	NA	NA	NA	1191	homocitrate synthase NifV	NA	K02594	Carbohydrate metabolism	Carbohydrate metabolism	00620 Pyruvate metabolism	E	COG0119	NA
LFTS_01189	25.45	29.02	20.99	25.15	4.02	2.32	34.8	37.35	36.08	1.81	1.28	NA	NA	NA	NA	NA	NA	NA	NA	NA	NA	NA	NA	NA	NA	NA	NA	NA	NA	NA	NA	NA	NA	NA	NA	NA	NA	NA	NA	771	Molybdopterin or thiamine biosynthesis adenylyltransferase	NA	K11996	Folding, sorting and degradation	Folding, sorting and degradation	04122 Sulfur relay system	HP	COG0476;COG0607	Saccharop_dh
LFTS_01190	61.49	63.8	34.67	53.32	16.19	9.35	88.72	72.81	80.77	11.25	7.95	NA	NA	NA	NA	NA	NA	NA	NA	NA	NA	NA	NA	NA	NA	NA	NA	NA	NA	NA	NA	NA	NA	NA	NA	NA	NA	NA	NA	828	molybdate transport system substrate-binding protein	NA	K02020	Membrane transport	Membrane transport	02010 ABC transporters	P	COG0725	SBP_bac_11
LFTS_01191	39.6	22.32	27	29.64	8.93	5.16	41.53	26.34	33.94	10.74	7.59	NA	NA	NA	NA	NA	NA	NA	NA	NA	NA	NA	NA	NA	NA	NA	NA	NA	NA	NA	NA	NA	NA	NA	NA	NA	NA	NA	NA	696	molybdate transport system permease protein	NA	K02018	Membrane transport	Membrane transport	02010 ABC transporters	P	COG0555	BPD_transp_1
LFTS_01192	16.45	17.2	13.79	15.81	1.79	1.03	29.21	20.93	25.07	5.85	4.14	NA	NA	NA	NA	NA	NA	NA	NA	NA	NA	NA	NA	NA	NA	NA	NA	NA	NA	NA	NA	NA	NA	NA	NA	NA	NA	NA	NA	795	thiamine transport system ATP-binding protein	NA	K02017	Membrane transport	Membrane transport	02010 ABC transporters	P	COG1118	SMC_N
LFTS_01193	15.28	21.61	10.67	15.85	5.49	3.17	30	29.14	29.57	0.6	0.43	NA	NA	NA	NA	NA	NA	NA	NA	NA	NA	NA	NA	NA	NA	NA	NA	NA	NA	NA	NA	NA	NA	NA	NA	NA	NA	NA	NA	489	LTXXQ motif family protein	NA	K06006	NA	Membrane transport	02010 ABC transporters	O	COG3678	NA
LFTS_01194	10.26	21.09	10.42	13.92	6.21	3.58	19.64	17.7	18.67	1.37	0.97	NA	NA	NA	NA	NA	NA	NA	NA	NA	NA	NA	NA	NA	NA	NA	NA	NA	NA	NA	NA	NA	NA	NA	NA	NA	NA	NA	NA	501	molybdenum cofactor synthesis domain-containing protein	NA	K15376	Metabolism of cofactors and vitamins; Nervous system	Metabolism of cofactors and vitamins	00790 Folate biosynthesis		NA	NA
LFTS_01195	5.53	4.9	7.21	5.88	1.19	0.69	9.76	10.32	10.04	0.39	0.28	NA	NA	NA	NA	NA	NA	NA	NA	NA	NA	NA	NA	NA	NA	NA	NA	NA	NA	NA	NA	NA	NA	NA	NA	NA	NA	NA	NA	507	cyclic pyranopterin phosphate synthase	NA	K03637	Metabolism of cofactors and vitamins; Folding, sorting and degradation	Metabolism of cofactors and vitamins	00790 Folate biosynthesis	H	COG0315	NA
LFTS_01196	4.96	7.62	7.68	6.75	1.55	0.9	10.69	11.24	10.96	0.39	0.27	NA	NA	NA	NA	NA	NA	NA	NA	NA	NA	NA	NA	NA	NA	NA	NA	NA	NA	NA	NA	NA	NA	NA	NA	NA	NA	NA	NA	1224	molybdopterin molybdotransferase	NA	K03750	Metabolism of cofactors and vitamins	Metabolism of cofactors and vitamins	00790 Folate biosynthesis	H	COG0303	NA
LFTS_01197	8.25	6.86	16.13	10.41	5	2.89	15.38	18.15	16.76	1.96	1.38	NA	NA	NA	NA	NA	NA	NA	NA	NA	NA	NA	NA	NA	NA	NA	NA	NA	NA	NA	NA	NA	NA	NA	NA	NA	NA	NA	NA	453	molybdopterin synthase catalytic subunit	NA	K03635	Metabolism of cofactors and vitamins; Folding, sorting and degradation	Metabolism of cofactors and vitamins	00790 Folate biosynthesis	H	COG0314	NA
LFTS_01198	6.36	19.02	12.43	12.6	6.34	3.66	17.25	22.03	19.64	3.38	2.39	NA	NA	NA	NA	NA	NA	NA	NA	NA	NA	NA	NA	NA	NA	NA	NA	NA	NA	NA	NA	NA	NA	NA	NA	NA	NA	NA	NA	294	molybdopterin synthase sulfur carrier subunit	NA	K03636	Folding, sorting and degradation	Folding, sorting and degradation	04122 Sulfur relay system	H	COG1977	NA
LFTS_01199	6.17	9.47	8.49	8.04	1.7	0.98	13.23	10.63	11.93	1.84	1.3	NA	NA	NA	NA	NA	NA	NA	NA	NA	NA	NA	NA	NA	NA	NA	NA	NA	NA	NA	NA	NA	NA	NA	NA	NA	NA	NA	NA	984	cyclic pyranopterin phosphate synthase	NA	K03639	Metabolism of cofactors and vitamins; Folding, sorting and degradation	Metabolism of cofactors and vitamins	00790 Folate biosynthesis	H	COG2896	Radical_SAM
LFTS_01200	15.16	23.83	10.78	16.59	6.64	3.84	24.7	19.55	22.12	3.64	2.58	NA	NA	NA	NA	NA	NA	NA	NA	NA	NA	NA	NA	NA	NA	NA	NA	NA	NA	NA	NA	NA	NA	NA	NA	NA	NA	NA	NA	339	nitrogen regulatory protein P-II family protein	Nitrate/nitrite regulation	K02589	NA	Translation	00970 Aminoacyl-tRNA biosynthesis	TE	COG0347	NA
LFTS_01201	6.24	5.41	5.51	5.72	0.45	0.26	8.73	10.96	9.85	1.57	1.11	NA	NA	NA	NA	NA	NA	NA	NA	NA	NA	NA	NA	NA	NA	NA	NA	NA	NA	NA	NA	NA	NA	NA	NA	NA	NA	NA	NA	3219	nitrite reductase (NADH) large subunit	Nitrite uptake & assimilation to ammonia	K00362	Energy metabolism	Energy metabolism	00910 Nitrogen metabolism	C	COG1251	Pyr_redox_2
LFTS_01202	5.75	3.83	4.82	4.8	0.96	0.56	3.81	8.4	6.11	3.25	2.29	NA	NA	NA	NA	NA	NA	NA	NA	NA	NA	NA	NA	NA	NA	NA	NA	NA	NA	NA	NA	NA	NA	NA	NA	NA	NA	NA	NA	1299	MFS transporter, NNP family, nitrate/nitrite transporter	Nitrite uptake & assimilation to ammonia	K02575	Energy metabolism	Energy metabolism	00910 Nitrogen metabolism	P	COG2223	LacY_symp
LFTS_01203	4.29	7.6	6.39	6.09	1.68	0.97	6.35	11.28	8.81	3.48	2.46	NA	NA	NA	NA	NA	NA	NA	NA	NA	NA	NA	NA	NA	NA	NA	NA	NA	NA	NA	NA	NA	NA	NA	NA	NA	NA	NA	NA	327	nitrogen regulatory protein P-II family protein	Nitrate/nitrite regulation	K02589	NA	Energy metabolism	00910 Nitrogen metabolism	TE	COG0347	NA
LFTS_01204	3.33	4.43	4.65	4.14	0.71	0.41	8.39	18.16	13.28	6.91	4.89	NA	NA	NA	NA	NA	NA	NA	NA	NA	NA	NA	NA	NA	NA	NA	NA	NA	NA	NA	NA	NA	NA	NA	NA	NA	NA	NA	NA	1122	sulfoxide reductase catalytic subunit YedY	NA	K07147	NA	Translation	00970 Aminoacyl-tRNA biosynthesis	C	COG2041	NA
LFTS_01205	7.29	5.82	8.8	7.3	1.49	0.86	9.16	7.18	8.17	1.39	0.99	NA	NA	NA	NA	NA	NA	NA	NA	NA	NA	NA	NA	NA	NA	NA	NA	NA	NA	NA	NA	NA	NA	NA	NA	NA	NA	NA	NA	1602	hypothetical protein	NA	NA	NA	NA	NA	NA	NA	NA
LFTS_01206	11.72	13.36	22.45	15.85	5.78	3.34	11.83	20.54	16.18	6.16	4.35	NA	NA	NA	NA	NA	NA	NA	NA	NA	NA	NA	NA	NA	NA	NA	NA	NA	NA	NA	NA	NA	NA	NA	NA	NA	NA	NA	NA	279	Plasmid maintenance system killer protein	NA	K07334	NA	Translation	00970 Aminoacyl-tRNA biosynthesis	V	COG3549	NA
LFTS_01207	16.92	31.52	24.59	24.34	7.3	4.22	33.21	51.09	42.15	12.64	8.94	NA	NA	NA	NA	NA	NA	NA	NA	NA	NA	NA	NA	NA	NA	NA	NA	NA	NA	NA	NA	NA	NA	NA	NA	NA	NA	NA	NA	276	putative HTH-type transcriptional regulator YbaQ	NA	K07728	NA	Translation	00970 Aminoacyl-tRNA biosynthesis	K	COG1395	NUMOD1
LFTS_01208	30.78	24.09	26.3	27.06	3.41	1.97	40.74	37.66	39.2	2.18	1.54	NA	NA	NA	NA	NA	NA	NA	NA	NA	NA	NA	NA	NA	NA	NA	NA	NA	NA	NA	NA	NA	NA	NA	NA	NA	NA	NA	NA	258	hypothetical protein	NA	NA	NA	NA	NA	NA	NA	NA
LFTS_01209	62.56	62.89	79.23	68.23	9.53	5.5	76.03	94.16	85.1	12.82	9.07	NA	NA	NA	NA	NA	NA	NA	NA	NA	NA	NA	NA	NA	NA	NA	NA	NA	NA	NA	NA	NA	NA	NA	NA	NA	NA	NA	NA	336	hypothetical protein	NA	NA	NA	NA	NA	NA	NA	NA
LFTS_01210	168.26	300.71	179.61	216.19	73.41	42.38	176.77	237.61	207.19	43.01	30.42	NA	NA	NA	NA	NA	NA	NA	NA	NA	NA	NA	NA	NA	NA	NA	NA	NA	NA	NA	NA	NA	NA	NA	NA	NA	NA	NA	NA	186	hypothetical protein	NA	NA	NA	NA	NA	NA	NA	Trypsin
LFTS_01211	74.18	63.99	52.84	63.67	10.68	6.16	59.62	38.35	48.98	15.04	10.64	NA	NA	NA	NA	NA	NA	NA	NA	NA	NA	NA	NA	NA	NA	NA	NA	NA	NA	NA	NA	NA	NA	NA	NA	NA	NA	NA	NA	573	putative transposase	NA	K07496	NA	Signal transduction	02020 Two-component system	X	COG0675	Zn_Tnp_IS1595
LFTS_01212	140.73	161.34	142.21	148.1	11.5	6.64	127.91	97.25	112.58	21.68	15.33	NA	NA	NA	NA	NA	NA	NA	NA	NA	NA	NA	NA	NA	NA	NA	NA	NA	NA	NA	NA	NA	NA	NA	NA	NA	NA	NA	NA	312	hypothetical protein	NA	NA	NA	NA	NA	NA	NA	NA
LFTS_01213	74.47	63.05	71.87	69.79	5.99	3.46	93.44	88.64	91.04	3.4	2.4	NA	NA	NA	NA	NA	NA	NA	NA	NA	NA	NA	NA	NA	NA	NA	NA	NA	NA	NA	NA	NA	NA	NA	NA	NA	NA	NA	NA	276	addiction module antidote protein, HigA family	NA	K07729	NA	Signal transduction	02020 Two-component system	K	COG1476	LacI
LFTS_01214	117.25	97.66	72.09	95.67	22.65	13.08	152.66	123.65	138.16	20.52	14.51	NA	NA	NA	NA	NA	NA	NA	NA	NA	NA	NA	NA	NA	NA	NA	NA	NA	NA	NA	NA	NA	NA	NA	NA	NA	NA	NA	NA	1470	two-component system, NtrC family, response regulator AtoC	NA	K07714	Signal transduction	Signal transduction	02020 Two-component system	T	COG2204	Sigma54_activat
LFTS_01215	110.41	79.72	70.13	86.75	21.04	12.15	117.23	90.29	103.76	19.05	13.47	268.21	578.79	134.35	122.03	141.66	249.01	193.6	86.58	252.54	95.9	48.66	132.37	106.72	61.61	1.0742e+07	2.41221e+07	5.4575e+06	4.9542e+06	5.53238e+06	1.01616e+07	8.15332e+06	3.64628e+06	6.44648e+06	2.66721e+06	1.3518e+06	3.4885e+06	2.64477e+06	1.52696e+06	1980	PAS domain S-box-containing protein	Quorum sensing	K07710	Signal transduction	Signal transduction	02020 Two-component system	T	COG0642	Autoind_bind
LFTS_01216	87.73	66.61	45.68	66.67	21.02	12.14	131.67	104.94	118.3	18.9	13.36	NA	NA	NA	NA	NA	NA	NA	NA	NA	NA	NA	NA	NA	NA	NA	NA	NA	NA	NA	NA	NA	NA	NA	NA	NA	NA	NA	NA	1017	translation factor SUA5	NA	K07566	NA	Overview	01210 2-Oxocarboxylic acid metabolism	J	COG0009	NA
LFTS_01217	54.97	49	34.61	46.2	10.47	6.04	78.97	75.12	77.05	2.72	1.92	NA	NA	NA	NA	NA	NA	NA	NA	NA	NA	NA	NA	NA	NA	NA	NA	NA	NA	NA	NA	NA	NA	NA	NA	NA	NA	NA	NA	1674	dihydroxyacid dehydratase	NA	K01687	Metabolism of cofactors and vitamins; Amino acid metabolism; Overview	Overview	01210 2-Oxocarboxylic acid metabolism	EG	COG0129	NA
LFTS_01218	169.17	117.56	94.53	127.08	38.22	22.07	192.58	134.53	163.56	41.05	29.02	NA	NA	NA	NA	NA	NA	NA	NA	NA	NA	NA	NA	NA	NA	NA	NA	NA	NA	NA	NA	NA	NA	NA	NA	NA	NA	NA	NA	867	hypothetical protein	NA	NA	NA	NA	NA	NA	NA	NA
LFTS_01219	209.8	110.7	111.66	144.05	56.94	32.87	232.42	188.62	210.52	30.97	21.9	NA	NA	NA	NA	NA	NA	NA	NA	NA	NA	NA	NA	NA	NA	NA	NA	NA	NA	NA	NA	NA	NA	NA	NA	NA	NA	NA	NA	2487	hypothetical protein	NA	K09822	NA	Metabolism of cofactors and vitamins	00860 Porphyrin and chlorophyll metabolism	S	COG3002	NA
LFTS_01220	284.14	99.46	148.87	177.49	95.61	55.2	306.75	215.22	260.99	64.73	45.77	NA	NA	NA	NA	NA	NA	NA	NA	NA	NA	NA	NA	NA	NA	NA	NA	NA	NA	NA	NA	NA	NA	NA	NA	NA	NA	NA	NA	1662	NAD(P)H-quinone oxidoreductase subunit 5	NADH dehydrogenase	K05577	Energy metabolism	Energy metabolism	00190 Oxidative phosphorylation	CP	COG1009	NA
LFTS_01221	176.59	199.58	171.88	182.68	14.82	8.56	202.97	153.73	178.35	34.82	24.62	NA	NA	NA	NA	NA	NA	NA	NA	NA	NA	NA	NA	NA	NA	NA	NA	NA	NA	NA	NA	NA	NA	NA	NA	NA	NA	NA	NA	246	hypothetical protein	NA	NA	NA	NA	NA	NA	NA	NA
LFTS_01222	162.23	170.56	208.38	180.39	24.6	14.2	187.37	164.64	176.01	16.07	11.37	NA	NA	NA	NA	NA	NA	NA	NA	NA	NA	NA	NA	NA	NA	NA	NA	NA	NA	NA	NA	NA	NA	NA	NA	NA	NA	NA	NA	1002	hypothetical protein	NA	NA	NA	NA	NA	NA	NA	NA
LFTS_01223	33.09	49.2	52.2	44.83	10.28	5.93	45.07	38.2	41.64	4.86	3.44	NA	NA	NA	NA	NA	NA	NA	NA	NA	NA	NA	NA	NA	NA	NA	NA	NA	NA	NA	NA	NA	NA	NA	NA	NA	NA	NA	NA	240	hypothetical protein	NA	NA	NA	NA	NA	NA	NA	RBD
LFTS_01224	54.81	52.48	35.73	47.67	10.41	6.01	39.82	28.39	34.1	8.08	5.72	NA	NA	NA	NA	NA	NA	NA	NA	NA	NA	NA	NA	NA	NA	NA	NA	NA	NA	NA	NA	NA	NA	NA	NA	NA	NA	NA	NA	1125	histidinol-phosphate aminotransferase	NA	K00817	Overview; Amino acid metabolism; Biosynthesis of other secondary metabolites	Overview	01230 Biosynthesis of amino acids	E	COG0079	Aminotran_1_2
LFTS_01225	277.45	308.53	233.23	273.07	37.84	21.85	524.47	469.01	496.74	39.22	27.73	NA	NA	NA	NA	NA	NA	NA	NA	NA	NA	NA	NA	NA	NA	NA	NA	NA	NA	NA	NA	NA	NA	NA	NA	NA	NA	NA	NA	564	Endonuclease, Uma2 family (restriction endonuclease fold)	NA	NA	NA	NA	NA	NA	NA	Uma2
LFTS_01226	48.23	46.75	36.96	43.98	6.12	3.54	37.68	28.95	33.32	6.17	4.36	NA	NA	NA	NA	NA	NA	NA	NA	NA	NA	NA	NA	NA	NA	NA	NA	NA	NA	NA	NA	NA	NA	NA	NA	NA	NA	NA	NA	678	hypothetical protein	NA	NA	NA	NA	NA	NA	NA	NA
LFTS_01227	36.44	49.22	29	38.22	10.23	5.9	45.44	50.77	48.1	3.77	2.66	NA	NA	NA	NA	NA	NA	NA	NA	NA	NA	NA	NA	NA	NA	NA	NA	NA	NA	NA	NA	NA	NA	NA	NA	NA	NA	NA	NA	846	Glyoxylase, beta-lactamase superfamily II	NA	K05555	Metabolism of terpenoids and polyketides	Metabolism of terpenoids and polyketides	01057 Biosynthesis of type II polyketide products	R	COG0491	Lactamase_B
LFTS_01228	80.15	78.67	93.24	84.02	8.02	4.63	58.36	46.81	52.59	8.17	5.78	NA	NA	NA	NA	NA	NA	NA	NA	NA	NA	NA	NA	NA	NA	NA	NA	NA	NA	NA	NA	NA	NA	NA	NA	NA	NA	NA	NA	711	Methyltransferase domain-containing protein	NA	K00588	Biosynthesis of other secondary metabolites; Amino acid metabolism	Amino acid metabolism	00360 Phenylalanine metabolism	R	COG4122	CmcI
LFTS_01229	91.18	74.65	78.38	81.4	8.67	5	80.39	64.64	72.51	11.14	7.87	NA	NA	NA	NA	NA	NA	NA	NA	NA	NA	NA	NA	NA	NA	NA	NA	NA	NA	NA	NA	NA	NA	NA	NA	NA	NA	NA	NA	333	hypothetical protein	NA	NA	NA	NA	NA	NA	NA	EthD
LFTS_01230	103.22	107.07	103.62	104.64	2.12	1.22	106.89	93.3	100.1	9.61	6.79	NA	NA	NA	NA	NA	NA	NA	NA	NA	NA	NA	NA	NA	NA	NA	NA	NA	NA	NA	NA	NA	NA	NA	NA	NA	NA	NA	NA	267	Acetyltransferase (GNAT) family protein	NA	K09994	Metabolism of other amino acids	Metabolism of other amino acids	00440 Phosphonate and phosphinate metabolism	KR	COG0454	NA
LFTS_01231	83.21	63.57	68.13	71.64	10.28	5.93	108.22	91.74	99.98	11.65	8.24	NA	NA	NA	NA	NA	NA	NA	NA	NA	NA	NA	NA	NA	NA	NA	NA	NA	NA	NA	NA	NA	NA	NA	NA	NA	NA	NA	NA	567	putative kinase inhibitor protein	NA	K06910	NA	Amino acid metabolism	00350 Tyrosine metabolism	R	COG1881	NA
LFTS_01232	93.56	69.05	67.92	76.84	14.49	8.36	81.67	49.9	65.78	22.46	15.88	NA	NA	NA	NA	NA	NA	NA	NA	NA	NA	NA	NA	NA	NA	NA	NA	NA	NA	NA	NA	NA	NA	NA	NA	NA	NA	NA	NA	684	putative isomerase YddE	NA	K06998	Cellular community - prokaryotes;NA	Biosynthesis of other secondary metabolites	00405 Phenazine biosynthesis	R	COG0384	NA
LFTS_01233	343.25	419.02	330.21	364.16	47.95	27.69	443.78	338.02	390.9	74.79	52.88	NA	NA	NA	NA	NA	NA	NA	NA	NA	NA	NA	NA	NA	NA	NA	NA	NA	NA	NA	NA	NA	NA	NA	NA	NA	NA	NA	NA	264	BrnA antitoxin of type II toxin-antitoxin system	NA	NA	NA	NA	NA	NA	NA	NA
LFTS_01234	135.68	180.52	141.69	152.63	24.34	14.05	158.61	107.12	132.87	36.41	25.74	NA	NA	NA	NA	NA	NA	NA	NA	NA	NA	NA	NA	NA	NA	NA	NA	NA	NA	NA	NA	NA	NA	NA	NA	NA	NA	NA	NA	420	hypothetical protein	NA	NA	NA	NA	NA	NA	NA	NA
LFTS_01235	131.65	166.73	132.98	143.79	19.88	11.48	130.84	145.96	138.4	10.69	7.56	NA	NA	NA	NA	NA	NA	NA	NA	NA	NA	NA	NA	NA	NA	NA	NA	NA	NA	NA	NA	NA	NA	NA	NA	NA	NA	NA	NA	369	Glyoxalase-like domain protein	NA	K08234	NA	Signal transduction	02020 Two-component system	Q	COG0346	NA
LFTS_01236	51.9	47.35	56.34	51.86	4.5	2.6	37.64	27.36	32.5	7.27	5.14	NA	NA	NA	NA	NA	NA	NA	NA	NA	NA	NA	NA	NA	NA	NA	NA	NA	NA	NA	NA	NA	NA	NA	NA	NA	NA	NA	NA	315	Cupin domain protein	NA	K00450	Amino acid metabolism	Amino acid metabolism	00350 Tyrosine metabolism		NA	Cupin_2
LFTS_01237	52.78	42.13	35.39	43.43	8.77	5.06	51.97	37.3	44.63	10.37	7.33	NA	NA	NA	NA	NA	NA	NA	NA	NA	NA	NA	NA	NA	NA	NA	NA	NA	NA	NA	NA	NA	NA	NA	NA	NA	NA	NA	NA	354	hypothetical protein	NA	K03790	NA	Signal transduction	02020 Two-component system	JO	COG1670	NA
LFTS_01238	116.12	175.56	162.2	151.29	31.18	18	217.18	166.93	192.06	35.54	25.13	NA	NA	NA	NA	NA	NA	NA	NA	NA	NA	NA	NA	NA	NA	NA	NA	NA	NA	NA	NA	NA	NA	NA	NA	NA	NA	NA	NA	177	hypothetical protein	NA	K15152	NA	Biosynthesis of other secondary metabolites	00405 Phenazine biosynthesis		NA	NA
LFTS_01239	67.88	37.89	59.41	55.06	15.46	8.93	76.27	54.69	65.48	15.26	10.79	969.83	624.57	331.22	510.37	515.07	590.21	236.85	105.92	22.38	85.49	246.48	118.12	115.56	66.72	3.88419e+07	2.603e+07	1.3455e+07	2.0721e+07	2.0115e+07	2.38326e+07	9.504e+06	4.25032e+06	571419	2.37759e+06	6.84709e+06	3.26537e+06	3.23065e+06	1.86522e+06	984	NADPH2:quinone reductase	NA	K00344	NA	Biosynthesis of other secondary metabolites	00405 Phenazine biosynthesis	CR	COG0604	ADH_zinc_N
LFTS_01240	181.84	166.33	161.3	169.82	10.71	6.18	171.6	93.95	132.78	54.9	38.82	NA	NA	NA	NA	NA	NA	NA	NA	NA	NA	NA	NA	NA	NA	NA	NA	NA	NA	NA	NA	NA	NA	NA	NA	NA	NA	NA	NA	411	Phenazine biosynthesis-like protein	NA	K06998	Cellular community - prokaryotes;NA	Biosynthesis of other secondary metabolites	00405 Phenazine biosynthesis	R	COG0384	NA
LFTS_01241	14.21	18.08	13.12	15.14	2.61	1.51	13.66	11.99	12.83	1.18	0.83	NA	NA	NA	NA	NA	NA	NA	NA	NA	NA	NA	NA	NA	NA	NA	NA	NA	NA	NA	NA	NA	NA	NA	NA	NA	NA	NA	NA	756	LuxR family transcriptional regulator	Quorum sensing	K07782	Cellular community - prokaryotes; Signal transduction	Signal transduction	02020 Two-component system	KTK	COG2771;COG2197	Autoind_bind
LFTS_01242	3.05	2.7	1.51	2.42	0.8	0.46	3.5	2.38	2.94	0.79	0.56	NA	NA	NA	NA	NA	NA	NA	NA	NA	NA	NA	NA	NA	NA	NA	NA	NA	NA	NA	NA	NA	NA	NA	NA	NA	NA	NA	NA	1380	putative membrane protein	putative pel operon	K05310	Glycan biosynthesis and metabolism	Glycan biosynthesis and metabolism	00563 Glycosylphosphatidylinositol(GPI)-anchor biosynthesis		NA	NA
LFTS_01243	3.1	2.47	2.77	2.78	0.31	0.18	3.89	3.1	3.5	0.55	0.39	NA	NA	NA	NA	NA	NA	NA	NA	NA	NA	NA	NA	NA	NA	NA	NA	NA	NA	NA	NA	NA	NA	NA	NA	NA	NA	NA	NA	1509	Glycosyltransferase involved in cell wall bisynthesis	putative pel operon	K08256	NA	Glycan biosynthesis and metabolism	00563 Glycosylphosphatidylinositol(GPI)-anchor biosynthesis	M	COG0438	NA
LFTS_01244	5.17	5.51	2.31	4.33	1.76	1.01	3.86	3.81	3.83	0.04	0.03	NA	NA	NA	NA	NA	NA	NA	NA	NA	NA	NA	NA	NA	NA	NA	NA	NA	NA	NA	NA	NA	NA	NA	NA	NA	NA	NA	NA	903	hypothetical protein	putative pel operon	K05384	Energy metabolism	Energy metabolism	00196 Photosynthesis - antenna proteins		NA	NA
LFTS_01245	41.5	35.39	32.1	36.33	4.77	2.75	35.13	25.69	30.41	6.68	4.72	NA	NA	NA	NA	NA	NA	NA	NA	NA	NA	NA	NA	NA	NA	NA	NA	NA	NA	NA	NA	NA	NA	NA	NA	NA	NA	NA	NA	1317	hypothetical protein	putative pel operon	K02488	Cell growth and death; Signal transduction	Signal transduction	02020 Two-component system	TK	COG3706	NA
LFTS_01246	31.47	18.77	16.98	22.4	7.9	4.56	21.86	17.65	19.76	2.98	2.11	NA	NA	NA	NA	NA	NA	NA	NA	NA	NA	NA	NA	NA	NA	NA	NA	NA	NA	NA	NA	NA	NA	NA	NA	NA	NA	NA	NA	861	Glycoside-hydrolase family GH114	putative pel operon	K01884	Translation	Translation	00970 Aminoacyl-tRNA biosynthesis	G	COG2342	NA
LFTS_01247	47.78	42.75	39.59	43.37	4.13	2.39	45.59	34.53	40.06	7.82	5.53	NA	NA	NA	NA	NA	NA	NA	NA	NA	NA	NA	NA	NA	NA	NA	NA	NA	NA	NA	NA	NA	NA	NA	NA	NA	NA	NA	NA	567	TolB amino-terminal domain-containing protein	putative pel operon	K07337	NA	Translation	00970 Aminoacyl-tRNA biosynthesis	M	COG3417	CsgG
LFTS_01248	14.75	10.47	13.55	12.92	2.21	1.28	16	12.94	14.47	2.16	1.53	NA	NA	NA	NA	NA	NA	NA	NA	NA	NA	NA	NA	NA	NA	NA	NA	NA	NA	NA	NA	NA	NA	NA	NA	NA	NA	NA	NA	1425	Tetratricopeptide repeat protein	putative pel operon	K12284	NA	Translation	00970 Aminoacyl-tRNA biosynthesis		NA	NA
LFTS_01249	5.54	5.22	2.84	4.54	1.48	0.85	5.2	4.61	4.9	0.42	0.3	NA	NA	NA	NA	NA	NA	NA	NA	NA	NA	NA	NA	NA	NA	NA	NA	NA	NA	NA	NA	NA	NA	NA	NA	NA	NA	NA	NA	2022	Tetratricopeptide repeat-containing protein	putative pel operon	K15201	NA	Translation	00970 Aminoacyl-tRNA biosynthesis		NA	BTAD
LFTS_01250	19.38	17.85	14.04	17.09	2.75	1.59	17.06	13.22	15.14	2.71	1.92	NA	NA	NA	NA	NA	NA	NA	NA	NA	NA	NA	NA	NA	NA	NA	NA	NA	NA	NA	NA	NA	NA	NA	NA	NA	NA	NA	NA	2193	putative membrane protein-like protein	putative pel operon	NA	NA	NA	NA	NA	NA	Polysacc_deac_1
[truncated: 1,260 more rows]
[truncated: 16 more columns]
