# Supplementary material for: Multi-omics Reveals the Lifestyle of the Acidophilic, Mineral-Oxidizing Model Species Leptospirillum ferriphilumT
Source: Appl Environ Microbiol. 2018 Jan 17;84(3):e02091-17. doi: 10.1128/AEM.02091-17 (PMC5772234; doi:10.1128/AEM.02091-17)
Supplement: Supplemental material [file AEM.02091-17_zam003188291sd3.xlsx]

## Sheet: Data Set S2
Data Set S2 DeSeq2 comparison of RNA read counts identified in Leptospirillium ferriphilumT DSM 14647 between growth in continuous culture and in bioleaching cultures using chalcopyrite as substrate.
Geneid	baseMean	log2FoldChange	lfcSE	stat	pvalue	padj	Length	Product	Manually_assigned_category	KO	Class_from_Pwy_association	Class_from_KO_Brite	Subclass_from_KO_Brite	COG	COG_category
LFTS_00921	759.62	-4.55	0.2	-22.71	3.49e-114	4.33e-111	1443	Outer membrane protein TolC	NA	K15725	NA	Signal transduction	02020 Two-component system	COG1538	M
LFTS_00221	248.61	-3.62	0.24	-14.93	1.98e-50	3.79e-48	879	flagellar biosynthesis protein FlhG	Motility	K04562	NA	Signal transduction	02020 Two-component system	COG0455	DN
LFTS_01396	5051.43	-3.6	0.19	-18.88	1.82e-79	7.53e-77	1383	cytochrome c oxidase cbb3-type subunit 1	Cytochrome cbb3 oxidase	K00404	Energy metabolism; Signal transduction	Energy metabolism	00190 Oxidative phosphorylation	COG3278	C
LFTS_00917	453.64	-3.36	0.2	-16.73	7.99e-63	2.21e-60	390	hypothetical protein	NA	K03546	NA	Membrane transport	02010 ABC transporters	COG0419	L
LFTS_00220	368.99	-3.36	0.21	-15.84	1.7e-56	3.85e-54	1182	flagellar biosynthesis protein FlhF	Motility	K02404	NA	Signal transduction	02020 Two-component system	COG1419	N
LFTS_00919	993.34	-3.35	0.18	-18.81	6.66e-79	2.37e-76	3183	Cu(I)/Ag(I) efflux system membrane protein CusA/SilA	Copper/silver resistance	K07787	Signal transduction	Signal transduction	02020 Two-component system	COG3696	P
LFTS_00212	312.43	-3.3	0.23	-14.3	2.32e-46	3.21e-44	507	flagellar FliL protein	Motility	K02415	NA	Cell motility	02040 Flagellar assembly	COG1580	N
LFTS_00219	259.08	-3.19	0.24	-13.49	1.68e-41	1.6e-39	2109	flagellar biosynthesis protein FlhA	Motility	K02400	Cell motility	Cell motility	02040 Flagellar assembly	COG1298	N
LFTS_00214	149.05	-3.14	0.27	-11.52	1.04e-30	6.31e-29	522	flagellar protein FliO/FliZ	Motility	K02418	Cell motility	Cell motility	02040 Flagellar assembly	COG3190	N
LFTS_02039	276.81	-3.13	0.22	-14.41	4.69e-47	6.86e-45	1236	outer membrane protein%2C cobalt-zinc-cadmium efflux system	Cadmium/cobalt/zinc resistance	K15725	NA	Membrane transport	03070 Bacterial secretion system	COG1538	M
LFTS_00222	195.48	-3.12	0.27	-11.43	2.88e-30	1.71e-28	756	RNA polymerase sigma factor for flagellar operon FliA	Motility	K02405	Cell motility; Cellular community - prokaryotes; Signal transduction	Signal transduction	02020 Two-component system	COG1191	K
LFTS_02038	246.47	-3.12	0.23	-13.34	1.35e-40	1.2e-38	984	RND family efflux transporter%2C MFP subunit	Cadmium/cobalt/zinc resistance	K15727	NA	Membrane transport	03070 Bacterial secretion system	COG0845	MV
LFTS_00916	231.48	-3.11	0.23	-13.39	6.81e-41	6.27e-39	372	hypothetical protein	NA	NA	NA	NA	NA	NA	NA
LFTS_00732	207.99	-3.08	0.24	-12.86	7.35e-38	6.3e-36	678	Cytochrome c553	Cytochrome c	K00406	Energy metabolism; Signal transduction	Energy metabolism	00190 Oxidative phosphorylation	COG2010	C
LFTS_00218	107.83	-3.07	0.31	-10.04	1.03e-23	5.14e-22	1089	flagellar biosynthetic protein FlhB	Motility	K02401	Cell motility	Cell motility	02040 Flagellar assembly	COG1377	N
LFTS_00918	374.98	-3.03	0.22	-13.99	1.75e-44	2.07e-42	399	Cu and Ag efflux protein CusF	Copper/silver resistance	K07810	Signal transduction	Signal transduction	02020 Two-component system	COG5569	P
LFTS_00920	439.97	-2.96	0.4	-7.43	1.09e-13	3.01e-12	1260	membrane fusion protein%2C Cu(I)/Ag(I) efflux system	Copper/silver resistance	K07798	Signal transduction	Signal transduction	02020 Two-component system	COG0845	MV
LFTS_02330	290.78	-2.94	0.21	-13.96	2.77e-44	3.13e-42	1560	ADP-heptose:LPS heptosyltransferase	Lipopolysaccharide synthesis	K02843	Glycan biosynthesis and metabolism	Glycan biosynthesis and metabolism	00540 Lipopolysaccharide biosynthesis	COG0859	M
LFTS_00206	332.98	-2.92	0.2	-14.55	5.45e-48	9.03e-46	1389	type III secretion system ATPase%2C FliI/YscN	Motility	K02412	Cell motility	Cell motility	02040 Flagellar assembly	COG1157	NU
LFTS_00198	273.26	-2.9	0.21	-13.81	2.22e-43	2.3e-41	1221	two-component system%2C sensor histidine kinase FlrB	Motility	K10942	Cellular community - prokaryotes; Signal transduction	Signal transduction	02020 Two-component system	COG0642	T
LFTS_02332	170.06	-2.87	0.25	-11.55	7.35e-31	4.58e-29	981	Glycosyl transferases group 1	Lipopolysaccharide synthesis	K06320	NA	Glycan biosynthesis and metabolism	00540 Lipopolysaccharide biosynthesis	NA
LFTS_00197	519.66	-2.86	0.24	-12.07	1.58e-33	1.12e-31	2160	Tetratricopeptide repeat-containing protein	Motility	K05807	NA	Overview	01200 Carbon metabolism	COG4105	M
LFTS_00182	94.99	-2.76	0.29	-9.48	2.45e-21	1.09e-19	555	hypothetical protein	NA	NA	NA	NA	NA	NA	NA
LFTS_02347	126.55	-2.69	0.27	-9.95	2.52e-23	1.23e-21	639	flagella basal body P-ring formation protein FlgA	Motility	K02386	Cell motility	Cell motility	02040 Flagellar assembly	COG1261	N
LFTS_02331	535.35	-2.68	0.19	-14.23	5.72e-46	7.49e-44	2343	Glycosyltransferase involved in cell wall bisynthesis	Lipopolysaccharide synthesis	K00598	NA	Membrane transport	03070 Bacterial secretion system	COG0500	QR
LFTS_00210	181.04	-2.65	0.23	-11.37	6.15e-30	3.56e-28	831	flagellar basal-body rod modification protein FlgD	Motility	K02389	Cell motility	Cell motility	02040 Flagellar assembly	COG1843	N
LFTS_00213	135.89	-2.65	0.27	-9.74	1.97e-22	9.25e-21	378	flagellar motor switch protein FliN/FliY	Motility	K02417	Cell motility	Cell motility	02030 Bacterial chemotaxis	COG1886	NU
LFTS_00208	345.74	-2.62	0.25	-10.53	6.2e-26	3.35e-24	510	hypothetical protein	NA	K06213	NA	Cell motility	02040 Flagellar assembly	COG2239	P
LFTS_02327	205.62	-2.6	0.28	-9.27	1.8e-20	7.34e-19	654	hypothetical protein	NA	K11938	NA	Overview	01200 Carbon metabolism	COG0561	HR
LFTS_02336	2435.27	-2.6	0.13	-19.7	2.17e-86	1.08e-83	828	flagellin	Motility	K02406	Cell motility; Environmental adaptation; Signal transduction; Infectious diseases; Immune system	Signal transduction	02020 Two-component system	COG1344	N
LFTS_00205	182.67	-2.59	0.24	-10.92	9.09e-28	5.14e-26	660	putative flagellar assembly protein	Motility	K02411	Cell motility	Cell motility	02040 Flagellar assembly	COG1317	NU
LFTS_02344	171.43	-2.59	0.26	-9.94	2.82e-23	1.35e-21	366	flagellar protein FlgJ	Motility	K02395	NA	Cell motility	02040 Flagellar assembly	COG1705	MN
LFTS_02349	150.92	-2.58	0.3	-8.56	1.15e-17	3.97e-16	804	flagellar basal-body rod protein FlgG	Motility	K02392	Cell motility	Cell motility	02040 Flagellar assembly	COG1749	N
LFTS_02334	235.69	-2.57	0.21	-11.97	5.21e-33	3.6e-31	459	flagellar protein FliS	Motility	K02422	Cell motility	Cell motility	02040 Flagellar assembly	COG1516	NU
LFTS_02037	662.62	-2.56	0.18	-14.64	1.65e-48	2.93e-46	3267	heavy metal efflux pump%2C CzcA family	Cadmium/cobalt/zinc resistance	K07239	NA	Metabolism of cofactors and vitamins	00780 Biotin metabolism	COG3696	P
LFTS_02329	281.54	-2.53	0.2	-12.49	8.51e-36	6.41e-34	1800	spore maturation protein CgeB	Lipopolysaccharide synthesis	K06320	NA	Glycan biosynthesis and metabolism	00540 Lipopolysaccharide biosynthesis	NA
LFTS_00215	94.35	-2.52	0.31	-8.25	1.56e-16	5.18e-15	798	flagellar biosynthetic protein FliP	Motility	K02419	Cell motility	Cell motility	02040 Flagellar assembly	COG1338	N
LFTS_00199	350.34	-2.51	0.2	-12.76	2.92e-37	2.34e-35	1470	two-component system%2C response regulator FlrC	Motility	K10943	Cellular community - prokaryotes; Signal transduction	Signal transduction	02020 Two-component system	COG2204	T
LFTS_00209	287.92	-2.46	0.21	-11.84	2.46e-32	1.65e-30	1485	hook-length control protein FliK	Motility	K02414	Cell motility	Cell motility	02040 Flagellar assembly	COG3144	N
LFTS_00203	489.96	-2.46	0.19	-12.6	2e-36	1.55e-34	1596	flagellar M-ring protein FliF	Motility	K02409	Cell motility	Cell motility	02040 Flagellar assembly	COG1766	NU
LFTS_00223	132.22	-2.43	0.26	-9.38	6.48e-21	2.83e-19	795	chemotaxis protein methyltransferase CheR	Chemotaxis	K00575	Signal transduction; Cell motility	Signal transduction	02020 Two-component system	COG1352	NT
LFTS_02333	114.65	-2.42	0.27	-9.02	1.94e-19	7.31e-18	345	hypothetical protein	NA	NA	NA	NA	NA	NA	NA
LFTS_00211	532.24	-2.4	0.17	-13.93	4.18e-44	4.52e-42	1374	flagellar hook protein FlgE	Motility	K02390	Cell motility	Cell motility	02040 Flagellar assembly	COG1749	N
LFTS_02335	839.18	-2.4	0.17	-14.43	3.16e-47	4.91e-45	1494	flagellar hook-associated protein 2	Motility	K02407	Cell motility	Cell motility	02040 Flagellar assembly	COG1345	N
LFTS_00201	192.03	-2.37	0.22	-10.7	1.03e-26	5.7e-25	438	flagellar basal-body rod protein FlgC	Motility	K02388	Cell motility	Cell motility	02040 Flagellar assembly	COG1558	N
LFTS_00217	73.11	-2.37	0.32	-7.47	8.05e-14	2.25e-12	789	flagellar biosynthetic protein FliR	Motility	K02421	Cell motility	Cell motility	02040 Flagellar assembly	COG1684	N
LFTS_02343	437.47	-2.36	0.19	-12.46	1.26e-35	9.19e-34	861	flagellin	Motility	K02406	Cell motility; Environmental adaptation; Signal transduction; Infectious diseases; Immune system	Signal transduction	02020 Two-component system	COG1344	N
LFTS_00519	551.24	-2.35	0.38	-6.14	8.21e-10	1.66e-08	888	PEP-CTERM protein-sorting domain-containing protein	NA	NA	NA	NA	NA	NA	NA
LFTS_02328	271.91	-2.3	0.2	-11.55	7.37e-31	4.58e-29	1788	ADP-heptose:LPS heptosyltransferase	Lipopolysaccharide synthesis	K02843	Glycan biosynthesis and metabolism	Glycan biosynthesis and metabolism	00540 Lipopolysaccharide biosynthesis	COG0859	M
LFTS_00207	263.99	-2.25	0.25	-9.1	8.7e-20	3.38e-18	444	flagellar export protein FliJ	Motility	K02413	Cell motility	Cell motility	02040 Flagellar assembly	COG2882	N
LFTS_00204	299.43	-2.25	0.24	-9.21	3.15e-20	1.26e-18	1005	flagellar motor switch protein FliG	Motility	K02410	Cell motility	Cell motility	02030 Bacterial chemotaxis	COG1536	N
LFTS_00771	382.4	-2.24	0.28	-7.86	3.87e-15	1.17e-13	273	hypothetical protein	NA	K11261	Energy metabolism; Overview	Overview	01200 Carbon metabolism	COG2191	C
LFTS_00202	173.84	-2.22	0.24	-9.3	1.37e-20	5.68e-19	330	flagellar hook-basal body complex protein FliE	Motility	K02408	Cell motility	Cell motility	02040 Flagellar assembly	COG1677	N
LFTS_02346	141.71	-2.19	0.24	-9.16	5.4e-20	2.13e-18	627	flagellar L-ring protein precursor FlgH	Motility	K02393	Cell motility	Cell motility	02040 Flagellar assembly	COG2063	N
LFTS_02340	843.63	-2.14	0.17	-12.84	1.01e-37	8.39e-36	1686	flagellar hook-associated protein 1 FlgK	Motility	K02396	Cell motility	Cell motility	02040 Flagellar assembly	COG1256	N
LFTS_00569	54.53	-2.13	0.35	-6.11	9.78e-10	1.96e-08	1848	glucosamine--fructose-6-phosphate aminotransferase (isomerizing)	Extracellular polysaccharide production and export	K00820	Amino acid metabolism; Carbohydrate metabolism; Endocrine and metabolic diseases	Carbohydrate metabolism	00520 Amino sugar and nucleotide sugar metabolism	COG0449	M
LFTS_00200	237.4	-2.12	0.21	-10.09	6.18e-24	3.2e-22	375	flagellar basal-body rod protein FlgB	Motility	K02387	Cell motility	Cell motility	02040 Flagellar assembly	COG1815	N
LFTS_02348	178.02	-2.08	0.25	-8.25	1.61e-16	5.28e-15	786	flagellar basal-body rod protein FlgG	Motility	K02392	Cell motility	Cell motility	02040 Flagellar assembly	COG1749	N
LFTS_00555	70.67	-2.06	0.34	-5.97	2.45e-09	4.71e-08	132	hypothetical protein	NA	NA	NA	NA	NA	NA	NA
LFTS_02345	295.2	-2.03	0.2	-10.08	6.7e-24	3.4e-22	1065	flagellar P-ring protein precursor FlgI	Motility	K02394	Cell motility	Cell motility	02040 Flagellar assembly	COG1706	N
LFTS_02338	156.01	-2.03	0.25	-8.17	3.01e-16	9.6e-15	243	carbon storage regulator%2C CsrA	Motility	K03563	Cellular community - prokaryotes; Signal transduction	Signal transduction	02020 Two-component system	COG1551	T
LFTS_00731	298.8	-1.98	0.22	-8.87	7.03e-19	2.61e-17	810	Cytochrome c	Cytochrome c	K03889	Energy metabolism	Energy metabolism	00190 Oxidative phosphorylation	COG2010	C
LFTS_00534	72.21	-1.98	0.33	-6.04	1.56e-09	3.06e-08	1416	two-component system%2C NtrC family%2C response regulator	Nitrate/nitrite regulation	K02481	NA	Cell motility	02040 Flagellar assembly	COG2204	T
LFTS_00570	58.26	-1.94	0.35	-5.47	4.45e-08	7.47e-07	1302	UDP-N-acetyl-D-glucosamine dehydrogenase	Extracellular polysaccharide production and export	K13015	Carbohydrate metabolism	Carbohydrate metabolism	00520 Amino sugar and nucleotide sugar metabolism	COG0677	M
LFTS_02310	255.45	-1.91	0.22	-8.63	6.08e-18	2.19e-16	1272	Glycosyltransferase%2C catalytic subunit of cellulose synthase and poly-beta-1%2C6-N-acetylglucosamine synthase	Cellulose production	K00694	Carbohydrate metabolism; Cellular community - prokaryotes	Carbohydrate metabolism	00500 Starch and sucrose metabolism	COG1215	N
LFTS_02337	276.84	-1.87	0.2	-9.37	7.17e-21	3.07e-19	432	flagellar assembly factor FliW	Motility	K13626	NA	Cell motility	02040 Flagellar assembly	COG1699	N
LFTS_00662	659.02	-1.85	0.21	-8.62	6.96e-18	2.47e-16	681	hypothetical protein	NA	NA	NA	NA	NA	NA	NA
LFTS_02342	478.07	-1.83	0.18	-10.12	4.39e-24	2.32e-22	360	anti-sigma-28 factor%2C FlgM family	Motility	K02398	Cell motility; Cellular community - prokaryotes; Signal transduction	Signal transduction	02020 Two-component system	COG2747	KN
LFTS_00550	38.72	-1.83	0.36	-5.08	3.69e-07	5.1e-06	858	polysaccharide export outer membrane protein	Extracellular polysaccharide production and export	K01991	Cellular community - prokaryotes	Cellular community - prokaryotes	02026 Biofilm formation - Escherichia coli	COG1596	M
LFTS_01382	102.72	-1.82	0.33	-5.58	2.34e-08	4.07e-07	693	biopolymer transport protein ExbB	NA	K03561	NA	Membrane transport	03070 Bacterial secretion system	COG0811	U
LFTS_00535	51.18	-1.81	0.39	-4.68	2.94e-06	3.3e-05	714	EpsI family protein	Extracellular polysaccharide production and export	NA	NA	NA	NA	NA	NA
LFTS_00479	175.8	-1.81	0.22	-8.36	6.26e-17	2.13e-15	2109	diguanylate cyclase (GGDEF) domain-containing protein	Genes encoding proteins with EAL and GGDEF domains	K14051	Cellular community - prokaryotes	Cellular community - prokaryotes	02024 Quorum sensing	COG2199;COG2200;COG2202	T
LFTS_02341	339.85	-1.8	0.19	-9.53	1.54e-21	6.95e-20	495	FlgN protein	Motility	K02399	Cell motility	Cell motility	02040 Flagellar assembly	COG3418	NU
LFTS_00548	20.42	-1.77	0.4	-4.39	1.13e-05	0.000109721	798	Polysaccharide deacetylase	Extracellular polysaccharide production and export	K11931	Cellular community - prokaryotes	Cellular community - prokaryotes	02026 Biofilm formation - Escherichia coli	COG0726	GM
LFTS_00536	45.79	-1.71	0.36	-4.76	1.9e-06	2.23e-05	831	exosortase	Extracellular polysaccharide production and export	NA	NA	NA	NA	NA	NA
LFTS_00571	40.3	-1.68	0.36	-4.66	3.11e-06	3.47e-05	513	hypothetical protein	NA	NA	NA	NA	NA	NA	NA
LFTS_00521	237.33	-1.67	0.23	-7.29	3.01e-13	7.72e-12	3237	Tfp pilus assembly protein PilF	NA	K02656	NA	Overview	01200 Carbon metabolism	COG3063	NW
LFTS_01395	102.71	-1.67	0.26	-6.54	5.96e-11	1.31e-09	1089	Transposase (or an inactivated derivative)	NA	K07493	NA	Carbohydrate metabolism	00010 Glycolysis / Gluconeogenesis	COG3328	X
LFTS_00772	585.88	-1.65	0.2	-8.2	2.44e-16	7.87e-15	687	hypothetical protein	NA	NA	NA	NA	NA	NA	NA
LFTS_00549	32.07	-1.64	0.37	-4.42	9.87e-06	9.94e-05	1515	putative phosphohydrolase or phosphomutase%2C AlkP superfamily	NA	NA	NA	NA	NA	NA	NA
LFTS_00226	211.06	-1.62	0.2	-7.93	2.25e-15	6.89e-14	1035	two-component system%2C chemotaxis family%2C response regulator CheB	Chemotaxis	K03412	Signal transduction; Cell motility	Signal transduction	02020 Two-component system	COG2201	NT
LFTS_00537	64.46	-1.58	0.31	-5.07	4.01e-07	5.42e-06	924	UTP--glucose-1-phosphate uridylyltransferase	Extracellular polysaccharide production and export	K00973	Biosynthesis of other secondary metabolites; Metabolism of terpenoids and polyketides	Metabolism of terpenoids and polyketides	00523 Polyketide sugar unit biosynthesis	COG1209	M
LFTS_01548	213.37	-1.56	0.2	-7.71	1.22e-14	3.53e-13	1119	methyl-accepting chemotaxis protein	Chemotaxis	K03406	Signal transduction; Cell motility	Signal transduction	02020 Two-component system	COG0840	NT
LFTS_02249	100407	-1.55	0.42	-3.66	0.000252007	0.00167511	459	HSP20 family protein	NA	K13993	Folding, sorting and degradation	Folding, sorting and degradation	04141 Protein processing in endoplasmic reticulum	COG0071	O
LFTS_01733	464.84	-1.54	0.25	-6.27	3.63e-10	7.64e-09	135	hypothetical protein	NA	NA	NA	NA	NA	NA	NA
LFTS_00518	61.57	-1.5	0.3	-5.01	5.46e-07	7.14e-06	696	PEP-CTERM protein-sorting domain-containing protein	NA	NA	NA	NA	NA	NA	NA
LFTS_00324	81.08	-1.49	0.33	-4.52	6.21e-06	6.49e-05	339	ArsR family transcriptional regulator	Arsenic resistance	K03892	NA	Signal transduction	02020 Two-component system	COG0640	K
LFTS_00546	57.03	-1.43	0.31	-4.6	4.27e-06	4.62e-05	1185	Glycosyltransferase involved in cell wall bisynthesis	Extracellular polysaccharide production and export	K13668	NA	Glycan biosynthesis and metabolism	00540 Lipopolysaccharide biosynthesis	COG0438	M
LFTS_00229	255.21	-1.41	0.2	-6.93	4.15e-12	9.72e-11	783	chemotaxis protein MotA	Chemotaxis	K02556	Cell motility; Signal transduction	Signal transduction	02020 Two-component system	COG1291	N
LFTS_01598	428.17	-1.41	0.27	-5.15	2.59e-07	3.74e-06	165	hypothetical protein	NA	NA	NA	NA	NA	NA	NA
LFTS_01887	833.5	-1.4	0.17	-8.33	8.2e-17	2.75e-15	210	hypothetical protein	NA	NA	NA	NA	NA	NA	NA
LFTS_00133	222.86	-1.37	0.21	-6.6	4.07e-11	9.27e-10	1077	regulatory protein%2C luxR family	Quorum sensing	K07684	Signal transduction	Signal transduction	02020 Two-component system	COG2197	TK
LFTS_00513	601.76	-1.36	0.16	-8.73	2.48e-18	9.06e-17	471	hypothetical protein	NA	NA	NA	NA	NA	NA	NA
LFTS_00939	1149.67	-1.34	0.21	-6.48	9.22e-11	2.01e-09	696	transcriptional regulator%2C TetR family	NA	K09017	NA	Folding, sorting and degradation	04122 Sulfur relay system	COG1309	K
LFTS_01204	41.94	-1.33	0.38	-3.49	0.000487148	0.00291638	1122	sulfoxide reductase catalytic subunit YedY	NA	K07147	NA	Translation	00970 Aminoacyl-tRNA biosynthesis	COG2041	C
LFTS_00225	722.26	-1.33	0.18	-7.55	4.33e-14	1.22e-12	1941	two-component system%2C chemotaxis family%2C sensor kinase CheA	Chemotaxis	K03407	Signal transduction; Cell motility	Signal transduction	02020 Two-component system	COG0643	NT
LFTS_01846	9195.55	-1.28	0.22	-5.88	4.03e-09	7.64e-08	657	PAS fold-containing protein	NA	NA	NA	NA	NA	NA	NA
LFTS_00940	890.68	-1.27	0.22	-5.7	1.22e-08	2.19e-07	603	Cytochrome c554 and c-prime	Cytochrome c	K04013	NA	Folding, sorting and degradation	03018 RNA degradation	NA
LFTS_00675	37873.3	-1.27	0.42	-3.04	0.00240045	0.0113884	1383	Recombination protein MgsA	NA	K07478	NA	Energy metabolism	00190 Oxidative phosphorylation	COG2256	L
LFTS_02218	102.98	-1.25	0.25	-5.08	3.73e-07	5.13e-06	942	Integrase core domain-containing protein	NA	K02315	NA	Cell growth and death	04112 Cell cycle - Caulobacter	COG1484	L
LFTS_00386	70.19	-1.25	0.3	-4.14	3.49e-05	0.000289856	252	hypothetical protein	NA	NA	NA	NA	NA	NA	NA
LFTS_01994	5767.07	-1.23	0.17	-7.39	1.46e-13	3.89e-12	981	porphobilinogen synthase	NA	K01698	Metabolism of cofactors and vitamins	Metabolism of cofactors and vitamins	00860 Porphyrin and chlorophyll metabolism	COG0113	H
LFTS_00943	1443.84	-1.22	0.24	-5.07	3.95e-07	5.36e-06	1395	outer membrane protein	NA	K12340	Drug resistance; Signal transduction; Membrane transport; Infectious diseases; Environmental adaptation	Membrane transport	03070 Bacterial secretion system	COG1538	M
LFTS_01741	265.17	-1.22	0.24	-4.98	6.37e-07	8.2e-06	612	hypothetical protein	NA	K15707	NA	Folding, sorting and degradation	04122 Sulfur relay system	NA
LFTS_00734	122.42	-1.21	0.24	-5.05	4.37e-07	5.84e-06	522	PEGA domain-containing protein	NA	NA	NA	NA	NA	NA	NA
LFTS_01055	1438.79	-1.21	0.13	-9.57	1.12e-21	5.15e-20	1287	serine/threonine-protein kinase HipA	NA	K07154	NA	Carbohydrate metabolism	00520 Amino sugar and nucleotide sugar metabolism	COG3550	T
LFTS_00181	560.52	-1.2	0.25	-4.9	9.43e-07	1.18e-05	1020	ABC-type molybdate transport system%2C substrate-binding protein	NA	K02020	Membrane transport	Membrane transport	02010 ABC transporters	COG0725	P
LFTS_01557	573.16	-1.2	0.28	-4.27	2e-05	0.000177276	195	DNA binding domain-containing protein%2C excisionase family	NA	K07450	NA	Overview	01200 Carbon metabolism	COG2452	X
LFTS_01385	230.99	-1.19	0.2	-6.09	1.14e-09	2.27e-08	1779	ABC-2 type transport system ATP-binding protein	NA	K01990	NA	Energy metabolism	00920 Sulfur metabolism	COG1131;COG1134	VGM
LFTS_00048	478.45	-1.18	0.21	-5.63	1.8e-08	3.18e-07	1107	Chemoreceptor zinc-binding domain-containing protein	NA	K03406	Signal transduction; Cell motility	Signal transduction	02020 Two-component system	COG0840	NT
LFTS_00740	649.13	-1.18	0.17	-7	2.58e-12	6.16e-11	672	Cytochrome c553	Cytochrome c	K00406	Energy metabolism; Signal transduction	Energy metabolism	00190 Oxidative phosphorylation	COG2010	C
LFTS_00457	75.46	-1.18	0.29	-4.11	3.9e-05	0.000317498	639	hypothetical protein	NA	NA	NA	NA	NA	NA	NA
LFTS_00426	2957.96	-1.17	0.22	-5.23	1.72e-07	2.55e-06	123	hypothetical protein	NA	NA	NA	NA	NA	NA	NA
LFTS_02339	719.81	-1.16	0.17	-6.94	3.93e-12	9.3e-11	939	flagellar hook-associated protein 3 FlgL	Motility	K02397	Cell motility	Cell motility	02040 Flagellar assembly	COG1344	N
LFTS_00370	371.56	-1.16	0.17	-7.01	2.43e-12	5.86e-11	204	sulfur carrier protein	NA	K03154	Folding, sorting and degradation	Folding, sorting and degradation	04122 Sulfur relay system	COG2104	H
LFTS_02472	686.6	-1.15	0.15	-7.74	9.94e-15	2.91e-13	1032	hypothetical protein	NA	K05142	Signaling molecules and interaction	Signaling molecules and interaction	04060 Cytokine-cytokine receptor interaction	NA
LFTS_00742	148.87	-1.14	0.25	-4.56	5.09e-06	5.39e-05	2211	DNA polymerase-2	NA	K02319	Replication and repair; Nucleotide metabolism	Nucleotide metabolism	00230 Purine metabolism	COG0417	L
LFTS_01496	184.97	-1.13	0.26	-4.38	1.19e-05	0.000113636	399	Sel1 repeat protein	NA	K07126	NA	Overview	01200 Carbon metabolism	COG0790	T
LFTS_00830	427.06	-1.12	0.17	-6.56	5.31e-11	1.18e-09	1260	tRNA nucleotidyltransferase (CCA-adding enzyme)	NA	K00974	Translation	Translation	03013 RNA transport	COG0617	J
LFTS_01157	148.56	-1.12	0.3	-3.7	0.000219634	0.00148777	1653	mercuric reductase	Mercury resistance	K00520	NA	Signal transduction	02020 Two-component system	COG1249	C
LFTS_00146	19.95	-1.12	0.4	-2.78	0.00540036	0.0223961	138	hypothetical protein	NA	NA	NA	NA	NA	NA	NA
LFTS_01856	1076.22	-1.11	0.16	-7.12	1.12e-12	2.78e-11	222	sec-independent protein translocase protein TatA	NA	K03116	Folding, sorting and degradation; Membrane transport	Folding, sorting and degradation	03060 Protein export	COG1826	U
LFTS_02540	5129.82	-1.1	0.18	-6.21	5.38e-10	1.11e-08	1020	ketol-acid reductoisomerase	NA	K00053	Metabolism of cofactors and vitamins; Amino acid metabolism; Overview	Overview	01210 2-Oxocarboxylic acid metabolism	COG0059	EH
LFTS_00227	555.93	-1.1	0.21	-5.26	1.44e-07	2.19e-06	1674	methyl-accepting chemotaxis protein	Chemotaxis	K03406	Signal transduction; Cell motility	Signal transduction	02020 Two-component system	COG0840	NT
LFTS_00755	2024.85	-1.1	0.2	-5.41	6.47e-08	1.05e-06	507	Heavy-metal resistance	Metal tolerance	K11165	NA	Energy metabolism	00190 Oxidative phosphorylation	NA
LFTS_00911	59.65	-1.09	0.31	-3.52	0.00043574	0.0026681	1353	hypothetical protein	NA	NA	NA	NA	NA	NA	NA
LFTS_02311	588.16	-1.09	0.15	-7.13	1.03e-12	2.59e-11	2895	Tetratricopeptide repeat-containing protein	Cellulose production	K02656	NA	Signal transduction	02020 Two-component system	COG3063	NW
LFTS_00552	112.08	-1.09	0.25	-4.36	1.28e-05	0.000119627	1983	tyrosine-protein kinase Etk/Wzc	Extracellular polysaccharide production and export	K00903	NA	Signal transduction	02020 Two-component system	COG0489	D
LFTS_01381	65.5	-1.08	0.31	-3.47	0.000516334	0.00304341	414	outer membrane transport energization protein ExbD	NA	K03559	NA	Membrane transport	03070 Bacterial secretion system	COG0848	U
LFTS_01720	64.3	-1.06	0.29	-3.7	0.000219589	0.00148777	237	hypothetical protein	NA	NA	NA	NA	NA	NA	NA
LFTS_00762	574	-1.06	0.16	-6.59	4.55e-11	1.03e-09	630	hypothetical protein	NA	NA	NA	NA	NA	NA	NA
LFTS_00463	1231.29	-1.06	0.16	-6.66	2.79e-11	6.48e-10	576	peroxiredoxin Q/BCP	Oxidative stress response	K03564	NA	Metabolism of cofactors and vitamins	00730 Thiamine metabolism	COG1225	O
LFTS_00736	441	-1.05	0.16	-6.58	4.59e-11	1.03e-09	1056	Cellulose biosynthesis protein BcsQ	Cellulose production	K03496	NA	Energy metabolism	00190 Oxidative phosphorylation	COG1192	N
LFTS_00224	196.65	-1.05	0.24	-4.29	1.75e-05	0.000157361	381	two-component system%2C chemotaxis family%2C response regulator CheY	Chemotaxis	K03413	Signal transduction; Cell motility	Signal transduction	02020 Two-component system	COG0784	T
LFTS_02040	167.96	-1.05	0.24	-4.4	1.06e-05	0.000105384	228	hypothetical protein	NA	NA	NA	NA	NA	NA	NA
LFTS_00741	807.33	-1.02	0.22	-4.59	4.42e-06	4.76e-05	819	Cytochrome c	Cytochrome c	K03889	Energy metabolism	Energy metabolism	00190 Oxidative phosphorylation	COG2010	C
LFTS_00758	301.13	-1.02	0.24	-4.16	3.14e-05	0.000263799	321	Cupredoxin-like domain-containing protein	NA	NA	NA	NA	NA	NA	NA
LFTS_00230	213.73	-1.01	0.23	-4.33	1.49e-05	0.000136769	786	chemotaxis protein MotB	Chemotaxis	K02557	Cell motility	Cell motility	02030 Bacterial chemotaxis	COG1360	N
LFTS_00504	105.05	-1.01	0.24	-4.13	3.66e-05	0.000301452	636	GGDEF domain-containing protein%2C diguanylate cyclase (c-di-GMP synthetase) or its enzymatically inactive variants	Putative diguanylate cyclases (GGDEF domain-containing proteins)	K13591	Cell growth and death	Cell growth and death	04112 Cell cycle - Caulobacter	COG3706	TK
LFTS_01380	52.83	-1.01	0.33	-3.09	0.00197454	0.009701	654	protein TonB	NA	K03832	NA	Membrane transport	03070 Bacterial secretion system	COG0810	M
LFTS_01056	335.14	-1	0.2	-4.91	9.19e-07	1.15e-05	270	hypothetical protein	NA	NA	NA	NA	NA	NA	NA
LFTS_01154	47.81	-1	0.32	-3.17	0.00151304	0.00766074	273	Thioredoxin domain-containing protein	NA	K03676	NA	Signal transduction	02020 Two-component system	COG0695	O
LFTS_00180	1496.44	-1	0.17	-5.81	6.16e-09	1.15e-07	1404	hypothetical protein	NA	NA	NA	NA	NA	NA	NA
LFTS_00183	365.8	-1	0.19	-5.39	7.19e-08	1.15e-06	1365	methyl-accepting chemotaxis protein	Chemotaxis	K03406	Signal transduction; Cell motility	Signal transduction	02020 Two-component system	COG0840	NT
LFTS_02539	3695.32	-0.99	0.2	-4.88	1.05e-06	1.29e-05	654	phosphatidylserine decarboxylase	NA	K01613	Lipid metabolism	Lipid metabolism	00564 Glycerophospholipid metabolism	COG0688	I
LFTS_02175	650.85	-0.99	0.15	-6.43	1.31e-10	2.83e-09	759	sec-independent protein translocase protein TatC	NA	K03118	Folding, sorting and degradation; Membrane transport	Folding, sorting and degradation	03060 Protein export	COG0805	U
LFTS_02083	286.95	-0.98	0.18	-5.39	7.02e-08	1.13e-06	444	Rrf2 family protein	NA	K13771	Infectious diseases	Infectious diseases	05132 Salmonella infection	COG1959	K
LFTS_00076	5414.19	-0.97	0.21	-4.57	4.79e-06	5.09e-05	498	Heavy-metal resistance	Metal tolerance	K08317	NA	Replication and repair	03430 Mismatch repair	COG0371	C
LFTS_01263	1496.79	-0.96	0.15	-6.24	4.25e-10	8.87e-09	1251	IPT/TIG domain-containing protein	NA	K09103	NA	Overview	01200 Carbon metabolism	NA
LFTS_01729	2072.19	-0.96	0.2	-4.89	1.02e-06	1.27e-05	393	ribonuclease	NA	NA	NA	NA	NA	NA	NA
LFTS_02309	93.78	-0.95	0.25	-3.79	0.000150171	0.00106361	1368	transposase%2C IS5 family	NA	K07481	NA	Carbohydrate metabolism	00500 Starch and sucrose metabolism	COG3039	X
LFTS_01029	626.61	-0.95	0.19	-5.1	3.45e-07	4.79e-06	240	hypothetical protein	NA	K08197	NA	Signal transduction	02020 Two-component system	NA
LFTS_02302	461.26	-0.95	0.17	-5.73	1e-08	1.8e-07	1470	outer membrane protein assembly factor BamB	NA	K05889	NA	Lipid metabolism	00564 Glycerophospholipid metabolism	NA
LFTS_00325	232.39	-0.93	0.2	-4.65	3.27e-06	3.62e-05	1419	Outer membrane protein TolC	NA	K12340	Drug resistance; Signal transduction; Membrane transport; Infectious diseases; Environmental adaptation	Membrane transport	03070 Bacterial secretion system	COG1538	M
LFTS_02092	18.92	-0.92	0.39	-2.36	0.0181832	0.059872	513	hypothetical protein	NA	NA	NA	NA	NA	NA	NA
LFTS_01739	83.22	-0.92	0.26	-3.52	0.000424638	0.00261948	1092	Putative MetA-pathway of phenol degradation	NA	NA	NA	NA	NA	NA	NA
LFTS_01756	369.08	-0.92	0.24	-3.85	0.000117435	0.000846213	1287	hypothetical protein	NA	NA	NA	NA	NA	NA	NA
LFTS_00031	362.66	-0.91	0.19	-4.73	2.26e-06	2.57e-05	1128	sulfide:quinone oxidoreductase	NA	K03885	Energy metabolism	Energy metabolism	00190 Oxidative phosphorylation	COG1252	C
LFTS_01225	955.47	-0.91	0.16	-5.64	1.74e-08	3.09e-07	564	Endonuclease%2C Uma2 family (restriction endonuclease fold)	NA	NA	NA	NA	NA	NA	NA
LFTS_00326	170.79	-0.91	0.21	-4.39	1.14e-05	0.000110476	1050	RND family efflux transporter%2C MFP subunit	Cadmium/cobalt/zinc resistance	K15727	NA	Transport and catabolism	04146 Peroxisome	COG0845	MV
LFTS_02541	11156.9	-0.91	0.13	-7.11	1.13e-12	2.78e-11	2316	acetolactate synthase%2C large subunit	NA	K01652	Metabolism of cofactors and vitamins; Amino acid metabolism; Overview; Carbohydrate metabolism	Overview	01210 2-Oxocarboxylic acid metabolism	COG0028	EH
LFTS_00327	614.5	-0.9	0.16	-5.8	6.54e-09	1.21e-07	3264	Multidrug efflux pump subunit AcrB	NA	K03296	NA	Signal transduction	02020 Two-component system	COG0841	V
LFTS_02301	148.44	-0.9	0.22	-4.11	3.88e-05	0.000317	744	Putative zinc- or iron-chelating domain-containing protein	NA	K06940	NA	Lipid metabolism	00564 Glycerophospholipid metabolism	COG0727	R
LFTS_01495	602.74	-0.9	0.17	-5.26	1.43e-07	2.19e-06	1017	N-acetylneuraminic acid mutarotase	NA	K10450	NA	Folding, sorting and degradation	04120 Ubiquitin mediated proteolysis	NA
LFTS_01740	106.39	-0.89	0.28	-3.2	0.00138865	0.00714739	522	Tetratricopeptide repeat-containing protein	NA	K12284	NA	Folding, sorting and degradation	04122 Sulfur relay system	NA
LFTS_01897	1209.44	-0.89	0.17	-5.26	1.45e-07	2.19e-06	402	hypothetical protein	NA	NA	NA	NA	NA	NA	NA
LFTS_01397	24.66	-0.89	0.39	-2.27	0.0234721	0.0739249	120	hypothetical protein	NA	NA	NA	NA	NA	NA	NA
LFTS_01821	278.57	-0.89	0.29	-3.03	0.00241767	0.0114265	1662	NAD(P)H-quinone oxidoreductase subunit 5	NADH dehydrogenase	K05577	Energy metabolism	Energy metabolism	00190 Oxidative phosphorylation	COG1009	CP
LFTS_00551	67.79	-0.88	0.27	-3.21	0.00132034	0.00686688	1344	sugar transferase%2C PEP-CTERM system associated/exopolysaccharide biosynthesis polyprenyl glycosylphosphotransferase	Extracellular polysaccharide production and export	K03606	Cellular community - prokaryotes	Cellular community - prokaryotes	05111 Biofilm formation - Vibrio cholerae	COG2148	M
LFTS_02024	211.41	-0.88	0.19	-4.56	5.23e-06	5.51e-05	981	ISXO2-like transposase domain-containing protein	NA	K07489	NA	Folding, sorting and degradation	04122 Sulfur relay system	COG3677	X
LFTS_01730	2045.13	-0.88	0.18	-4.82	1.42e-06	1.71e-05	429	toxin-antitoxin system PIN domain toxin	NA	K07064	NA	Cell growth and death	04112 Cell cycle - Caulobacter	COG1848	R
LFTS_01752	18.24	-0.88	0.4	-2.19	0.0282818	0.0857422	663	hydrogenase-4 component E	NA	K12140	NA	Amino acid metabolism	00260 Glycine, serine and threonine metabolism	NA
LFTS_02325	2490.18	-0.87	0.2	-4.47	7.89e-06	8.11e-05	420	hypothetical protein	NA	NA	NA	NA	NA	NA	NA
LFTS_00018	90.46	-0.87	0.27	-3.24	0.00119288	0.00635012	969	Permease of the drug/metabolite transporter (DMT) superfamily protein	NA	K03298	NA	Metabolism of cofactors and vitamins	00130 Ubiquinone and other terpenoid-quinone biosynthesis	COG0697	GER
LFTS_00560	279.23	-0.86	0.21	-4.18	2.88e-05	0.000244194	408	MerR family transcriptional regulator%2C mercuric resistance operon regulatory protein	Mercury resistance	K08365	NA	Metabolism of cofactors and vitamins	00860 Porphyrin and chlorophyll metabolism	COG0789	K
LFTS_01262	3888.84	-0.85	0.16	-5.44	5.47e-08	9.07e-07	3411	hypothetical protein	NA	K06872	NA	Overview	01200 Carbon metabolism	COG1512	S
LFTS_01193	48.91	-0.84	0.32	-2.65	0.00793956	0.0309855	489	LTXXQ motif family protein	NA	K06006	NA	Membrane transport	02010 ABC transporters	COG3678	O
LFTS_01565	334.32	-0.84	0.19	-4.33	1.5e-05	0.000137885	816	hypothetical protein	NA	NA	NA	NA	NA	NA	NA
LFTS_01216	413.3	-0.84	0.23	-3.67	0.000238757	0.00159986	1017	translation factor SUA5	NA	K07566	NA	Overview	01210 2-Oxocarboxylic acid metabolism	COG0009	J
LFTS_00216	40.07	-0.83	0.4	-2.08	0.0377575	0.107287	270	flagellar biosynthetic protein FliQ	Motility	K02420	Cell motility	Cell motility	02040 Flagellar assembly	COG1987	N
LFTS_00752	485.52	-0.83	0.15	-5.52	3.48e-08	5.92e-07	312	Copper chaperone CopZ	Copper resistance	K08364	NA	Energy metabolism	00190 Oxidative phosphorylation	COG2608	P
LFTS_01910	116.89	-0.83	0.25	-3.28	0.00102269	0.00556325	900	hypothetical protein	NA	NA	NA	NA	NA	NA	NA
LFTS_02279	936.26	-0.82	0.16	-5.07	3.95e-07	5.36e-06	360	hypothetical protein	NA	NA	NA	NA	NA	NA	NA
LFTS_00030	723.74	-0.82	0.14	-5.74	9.48e-09	1.72e-07	582	carbonic anhydrase	Proton consuming reactions	K01673	Energy metabolism	Energy metabolism	00910 Nitrogen metabolism	COG0288	P
LFTS_00934	684.29	-0.82	0.2	-4.16	3.21e-05	0.000268327	114	hypothetical protein	NA	NA	NA	NA	NA	NA	NA
LFTS_00437	7549.76	-0.81	0.17	-4.86	1.15e-06	1.4e-05	717	PEGA domain-containing protein	NA	K07286	NA	Overview	01210 2-Oxocarboxylic acid metabolism	COG3056	S
LFTS_00433	1201.16	-0.81	0.13	-6.17	6.62e-10	1.35e-08	1521	MFS transporter%2C DHA2 family%2C multidrug resistance protein	NA	K03446	NA	Metabolism of cofactors and vitamins	00860 Porphyrin and chlorophyll metabolism	COG0477	GEPR
LFTS_00455	144.36	-0.81	0.31	-2.61	0.00896908	0.0341343	609	hypothetical protein	NA	K14953	Infectious diseases	Infectious diseases	05152 Tuberculosis	NA
LFTS_00407	452.79	-0.81	0.18	-4.41	1.01e-05	0.000101445	672	putative phosphoribosyltransferase	NA	K07100	NA	Cellular community - prokaryotes	02024 Quorum sensing	COG1926	R
LFTS_00942	1367.82	-0.81	0.17	-4.63	3.69e-06	4.04e-05	1584	MFS transporter%2C DHA2 family%2C multidrug resistance protein	NA	K03446	NA	Folding, sorting and degradation	03018 RNA degradation	COG0477	GEPR
LFTS_02250	182.72	-0.8	0.29	-2.78	0.00548054	0.0226699	897	23S rRNA synthase	NA	K06178	NA	Replication and repair	03030 DNA replication	COG1187	J
LFTS_00087	926.5	-0.8	0.19	-4.24	2.26e-05	0.000198185	891	Peptidase family M23	NA	K08259	NA	Overview	01200 Carbon metabolism	NA
LFTS_01201	111.3	-0.8	0.26	-3.1	0.00195894	0.00966115	3219	nitrite reductase (NADH) large subunit	Nitrite uptake & assimilation to ammonia	K00362	Energy metabolism	Energy metabolism	00910 Nitrogen metabolism	COG1251	C
LFTS_00312	125.64	-0.79	0.3	-2.64	0.00838146	0.0325059	1308	ammonium transporter (TC 1.A.11)	Ammonia & glutamate conversion to glutamine	K03320	NA	Signal transduction	02020 Two-component system	COG0004	P
LFTS_00077	813.74	-0.79	0.26	-3.06	0.00223738	0.0107377	1491	Outer membrane protein assembly factor BamB%2C contains PQQ-like beta-propeller repeat	NA	K00114	Carbohydrate metabolism; Xenobiotics biodegradation and metabolism	Carbohydrate metabolism	00010 Glycolysis / Gluconeogenesis	COG4993	G
LFTS_00533	140.78	-0.78	0.24	-3.24	0.0012051	0.00638779	2046	hypothetical protein	NA	NA	NA	NA	NA	NA	NA
LFTS_00559	237.57	-0.78	0.22	-3.6	0.000312376	0.00202759	1674	mercuric reductase	Mercury resistance	K00520	NA	Cellular community - prokaryotes	02026 Biofilm formation - Escherichia coli	COG1249	C
LFTS_01217	457.36	-0.78	0.2	-3.93	8.43e-05	0.000625232	1674	dihydroxyacid dehydratase	NA	K01687	Metabolism of cofactors and vitamins; Amino acid metabolism; Overview	Overview	01210 2-Oxocarboxylic acid metabolism	COG0129	EG
LFTS_01616	383.64	-0.78	0.2	-3.97	7.16e-05	0.000539122	732	hypothetical protein	NA	NA	NA	NA	NA	NA	NA
LFTS_01020	706.87	-0.78	0.2	-3.98	6.99e-05	0.000529631	291	hypothetical protein	NA	NA	NA	NA	NA	NA	NA
LFTS_00547	83.34	-0.77	0.25	-3.04	0.00236844	0.0112796	1146	Glycosyltransferase%2C catalytic subunit of cellulose synthase and poly-beta-1%2C6-N-acetylglucosamine synthase	Extracellular polysaccharide production and export	K11936	Cellular community - prokaryotes	Cellular community - prokaryotes	02026 Biofilm formation - Escherichia coli	COG1215	N
LFTS_02054	676.91	-0.76	0.17	-4.61	4.09e-06	4.44e-05	336	small multidrug resistance family-3 protein	NA	K09771	NA	Membrane transport	02010 ABC transporters	COG1742	R
LFTS_00390	453.7	-0.75	0.23	-3.32	0.000899342	0.00496836	306	hypothetical protein	NA	NA	NA	NA	NA	NA	NA
LFTS_01823	73.7	-0.75	0.31	-2.42	0.0155113	0.0528957	867	hypothetical protein	NA	K02380	NA	Energy metabolism	00190 Oxidative phosphorylation	COG3058	CO
LFTS_02055	1413.57	-0.75	0.15	-5.02	5.27e-07	6.93e-06	303	ParE toxin of type II toxin-antitoxin system%2C parDE	NA	NA	NA	NA	NA	NA	NA
LFTS_02016	250.06	-0.75	0.18	-4.13	3.61e-05	0.000298994	906	Pirin	NA	K06911	NA	Metabolism of cofactors and vitamins	00790 Folate biosynthesis	COG1741	R
LFTS_01264	166.95	-0.75	0.24	-3.16	0.0015892	0.00801368	492	hypothetical protein	NA	NA	NA	NA	NA	NA	NA
LFTS_00765	973.19	-0.75	0.15	-5.04	4.6e-07	6.11e-06	747	Ferredoxin-NADP reductase	NA	K00523	Carbohydrate metabolism	Carbohydrate metabolism	00520 Amino sugar and nucleotide sugar metabolism	COG0543	HC
LFTS_02008	1626.11	-0.74	0.16	-4.58	4.65e-06	4.96e-05	1161	LPP20 lipoprotein	NA	K07009	NA	Membrane transport	02060 Phosphotransferase system (PTS)	COG3442	R
LFTS_00945	476.77	-0.74	0.21	-3.53	0.00041309	0.00257379	1623	MFS transporter%2C DHA2 family%2C multidrug resistance protein	NA	K03446	NA	Folding, sorting and degradation	03018 RNA degradation	COG0477	GEPR
LFTS_01386	138.84	-0.74	0.23	-3.25	0.00113711	0.00611872	906	HlyD family secretion protein	NA	K01993	NA	Membrane transport	03070 Bacterial secretion system	COG0845	MV
LFTS_01085	435.11	-0.74	0.18	-4.2	2.65e-05	0.000227801	1590	putative transposase	NA	K07496	NA	Metabolism of cofactors and vitamins	00730 Thiamine metabolism	COG0675	X
LFTS_01288	8951.36	-0.74	0.14	-5.35	9e-08	1.42e-06	1056	Site-specific recombinase XerD	NA	K04763	NA	Amino acid metabolism	00270 Cysteine and methionine metabolism	COG0582	LX
LFTS_02195	339.69	-0.73	0.17	-4.24	2.22e-05	0.00019545	447	hypothetical protein	NA	NA	NA	NA	NA	NA	NA
LFTS_00735	187.03	-0.73	0.24	-3.07	0.00211328	0.0101814	1491	C-3'%2C4' desaturase CrtD	NA	K09835	Metabolism of terpenoids and polyketides	Metabolism of terpenoids and polyketides	00906 Carotenoid biosynthesis	COG1233	Q
LFTS_02412	210.98	-0.73	0.25	-2.92	0.00346622	0.0152244	432	hypothetical protein	NA	NA	NA	NA	NA	NA	NA
LFTS_02036	347.3	-0.73	0.18	-3.98	6.9e-05	0.000524806	1017	lipoprotein	NA	NA	NA	NA	NA	NA	NA
LFTS_00173	562.69	-0.73	0.18	-4.06	4.91e-05	0.000387303	204	hypothetical protein	NA	NA	NA	NA	NA	NA	NA
LFTS_01885	318.87	-0.73	0.19	-3.89	0.00010172	0.000739404	948	transcriptional regulator%2C AraC family	NA	K07506	NA	Carbohydrate metabolism	00500 Starch and sucrose metabolism	COG2207	K
LFTS_00331	953.68	-0.72	0.15	-4.95	7.47e-07	9.57e-06	234	hypothetical protein	NA	NA	NA	NA	NA	NA	NA
LFTS_01207	41.01	-0.72	0.36	-2.02	0.0429496	0.118242	276	putative HTH-type transcriptional regulator YbaQ	NA	K07728	NA	Translation	00970 Aminoacyl-tRNA biosynthesis	COG1395	K
LFTS_01822	206.14	-0.72	0.29	-2.48	0.0132145	0.0464657	2472	hypothetical protein	NA	K09822	NA	Energy metabolism	00190 Oxidative phosphorylation	COG3002	S
LFTS_00034	3007.24	-0.72	0.13	-5.52	3.31e-08	5.67e-07	1044	EAL domain%2C c-di-GMP-specific phosphodiesterase class I (or its enzymatically inactive variant)	c-di-GMP specific phosphodiestereases (EAL domain-containing proteins)	K14051	Cellular community - prokaryotes	Cellular community - prokaryotes	02024 Quorum sensing	COG2199;COG2200;COG2202	T
LFTS_00944	597.52	-0.71	0.17	-4.17	3.1e-05	0.000260944	993	membrane fusion protein%2C multidrug efflux system	NA	K03543	NA	Folding, sorting and degradation	03018 RNA degradation	COG1566	V
LFTS_00759	830.53	-0.71	0.16	-4.37	1.27e-05	0.000119144	879	high-affinity iron transporter	NA	K07243	NA	Membrane transport	03070 Bacterial secretion system	COG0672	P
LFTS_01840	310.89	-0.71	0.23	-3.15	0.00164476	0.00824368	1398	membrane-bound serine protease (ClpP class)	NA	K07403	NA	Nucleotide metabolism	00230 Purine metabolism	COG1030	O
LFTS_02278	1977.09	-0.71	0.16	-4.32	1.55e-05	0.000141297	453	hypothetical protein	NA	NA	NA	NA	NA	NA	NA
LFTS_01384	189.25	-0.71	0.2	-3.49	0.000482197	0.00290287	1137	ABC-2 type transport system permease protein	NA	K09686	NA	NA	NA	NA
LFTS_00115	1606.94	-0.7	0.13	-5.39	7.03e-08	1.13e-06	705	Modulator of FtsH protease YccA	NA	K06890	NA	Overview	01210 2-Oxocarboxylic acid metabolism	COG0670	R
LFTS_00228	319.17	-0.7	0.18	-3.99	6.56e-05	0.000505236	516	purine-binding chemotaxis protein CheW	Chemotaxis	K03408	Signal transduction; Cell motility	Signal transduction	02020 Two-component system	COG0835	NT
LFTS_01156	81.5	-0.7	0.34	-2.04	0.0409091	0.114013	393	MerC mercury resistance protein	Mercury resistance	NA	NA	NA	NA	NA	NA
LFTS_01464	8.82	-0.69	0.43	-1.6	0.108583	0.235608	294	hypothetical protein	NA	K12068	NA	Membrane transport	03070 Bacterial secretion system	NA
LFTS_02277	921.65	-0.69	0.14	-5.11	3.2e-07	4.52e-06	1017	Acetoin utilization deacetylase AcuC	NA	K11407	Cancers; Substance dependence	Cancers	05203 Viral carcinogenesis	NA
LFTS_02022	91.46	-0.69	0.25	-2.72	0.00648755	0.0261395	1368	hypothetical protein	NA	K07505	NA	Glycan biosynthesis and metabolism	00550 Peptidoglycan biosynthesis	COG3598	L
LFTS_00474	627.34	-0.69	0.16	-4.4	1.09e-05	0.000107195	1353	MoxR-like ATPase	NA	K04748	NA	Translation	00970 Aminoacyl-tRNA biosynthesis	COG0714	R
LFTS_02063	123.6	-0.69	0.23	-3.01	0.00265304	0.0123367	435	hypothetical protein	NA	NA	NA	NA	NA	NA	NA
LFTS_00941	1009.97	-0.69	0.21	-3.2	0.00136034	0.00704543	954	membrane fusion protein%2C multidrug efflux system	NA	K03543	NA	Folding, sorting and degradation	03018 RNA degradation	COG1566	V
LFTS_01180	4.04	-0.68	0.41	-1.65	0.0993859	0.222188	261	hypothetical protein	NA	NA	NA	NA	NA	NA	NA
LFTS_00910	21.17	-0.68	0.4	-1.72	0.0863065	0.201085	303	hypothetical protein	NA	K07733	NA	Membrane transport	02010 ABC transporters	COG3311	KX
LFTS_01611	2298.07	-0.68	0.13	-5.32	1.05e-07	1.63e-06	1041	hypothetical protein	NA	K07718	Signal transduction	Signal transduction	02020 Two-component system	COG2972	T
LFTS_01196	48.35	-0.68	0.31	-2.17	0.0303702	0.0908546	1224	molybdopterin molybdotransferase	NA	K03750	Metabolism of cofactors and vitamins	Metabolism of cofactors and vitamins	00790 Folate biosynthesis	COG0303	H
LFTS_02361	4691.21	-0.67	0.22	-3.1	0.0019437	0.00960643	189	hypothetical protein	NA	NA	NA	NA	NA	NA	NA
LFTS_00321	66.31	-0.67	0.31	-2.17	0.0297661	0.0895866	354	small multidrug resistance family-3 protein	NA	K09771	NA	Signal transduction	02020 Two-component system	COG1742	R
LFTS_00242	763.49	-0.67	0.15	-4.4	1.1e-05	0.000107462	528	2-amino-4-hydroxy-6- hydroxymethyldihydropteridine diphosphokinase	NA	K00950	Metabolism of cofactors and vitamins	Metabolism of cofactors and vitamins	00790 Folate biosynthesis	COG0801	H
LFTS_01833	508.22	-0.66	0.19	-3.58	0.000339568	0.00219264	381	hypothetical protein	NA	NA	NA	NA	NA	NA	NA
LFTS_02010	999.93	-0.66	0.16	-4.23	2.29e-05	0.000199539	2049	putative membrane protein YccC	NA	K03468	NA	Metabolism of cofactors and vitamins	00790 Folate biosynthesis	COG1289	S
LFTS_01192	72.08	-0.66	0.27	-2.41	0.0160559	0.0543061	795	thiamine transport system ATP-binding protein	NA	K02017	Membrane transport	Membrane transport	02010 ABC transporters	COG1118	P
LFTS_02084	945.78	-0.66	0.25	-2.62	0.00886827	0.0338137	1104	N-ethylmaleimide reductase	NA	K10680	Xenobiotics biodegradation and metabolism	Xenobiotics biodegradation and metabolism	00633 Nitrotoluene degradation	COG1902	C
LFTS_01387	824.22	-0.65	0.15	-4.49	7.2e-06	7.49e-05	1452	outer membrane protein	NA	K12340	Drug resistance; Signal transduction; Membrane transport; Infectious diseases; Environmental adaptation	Membrane transport	03070 Bacterial secretion system	COG1538	M
LFTS_00086	946.12	-0.65	0.18	-3.55	0.000378027	0.00240352	648	thiamine-phosphate pyrophosphorylase	NA	K00788	Metabolism of cofactors and vitamins	Metabolism of cofactors and vitamins	00730 Thiamine metabolism	COG0352	H
LFTS_00475	510.4	-0.65	0.15	-4.32	1.55e-05	0.000141344	1656	hypothetical protein	NA	NA	NA	NA	NA	NA	NA
LFTS_01271	75.28	-0.65	0.29	-2.26	0.02387	0.0749448	273	Nucleotidyl transferase AbiEii toxin%2C Type IV TA system	NA	NA	NA	NA	NA	NA	NA
LFTS_00316	51.44	-0.64	0.31	-2.04	0.0411952	0.114208	705	hypothetical protein	NA	NA	NA	NA	NA	NA	NA
LFTS_00933	787.11	-0.64	0.2	-3.21	0.00132422	0.00687269	966	protein translocase subunit secF	NA	K12257	Cellular community - prokaryotes; Folding, sorting and degradation; Membrane transport	Folding, sorting and degradation	03060 Protein export	COG0342;COG0341	U
LFTS_00260	204.91	-0.64	0.22	-2.93	0.00336421	0.0149347	471	hypothetical protein	NA	NA	NA	NA	NA	NA	NA
LFTS_00572	205.98	-0.64	0.23	-2.81	0.00490492	0.0206672	951	UDP-glucose 4-epimerase	Extracellular polysaccharide production and export	K01784	Carbohydrate metabolism	Carbohydrate metabolism	00052 Galactose metabolism	COG1087	M
LFTS_02473	1254.31	-0.64	0.16	-4.1	4.09e-05	0.000330242	876	DNA-(apurinic or apyrimidinic site) lyase	NA	K10563	Replication and repair	Replication and repair	03410 Base excision repair	COG0266	L
LFTS_00730	493.05	-0.63	0.19	-3.29	0.000991137	0.00540343	810	Cytochrome c	Cytochrome c	K03889	Energy metabolism	Energy metabolism	00190 Oxidative phosphorylation	COG2010	C
LFTS_02488	2220.24	-0.63	0.14	-4.46	8.13e-06	8.32e-05	897	UDP-3-O-[3-hydroxymyristoyl] N-acetylglucosamine deacetylase	Lipopolysaccharide synthesis	K02535	Glycan biosynthesis and metabolism	Glycan biosynthesis and metabolism	00540 Lipopolysaccharide biosynthesis	COG0774	M
LFTS_01153	67.91	-0.63	0.33	-1.94	0.0518647	0.136008	540	hypothetical protein	NA	NA	NA	NA	NA	NA	NA
LFTS_02171	2890.6	-0.63	0.17	-3.71	0.000210179	0.00143941	795	undecaprenyl diphosphate synthase	NA	K00806	Metabolism of terpenoids and polyketides	Metabolism of terpenoids and polyketides	00900 Terpenoid backbone biosynthesis	COG0020	I
LFTS_01337	1994.89	-0.63	0.16	-3.92	9.01e-05	0.000662456	501	Phosphopantetheine adenylyltransferase	NA	K00954	Metabolism of cofactors and vitamins	Metabolism of cofactors and vitamins	00770 Pantothenate and CoA biosynthesis	COG0669	H
LFTS_02056	1715.34	-0.63	0.17	-3.63	0.000287778	0.00188267	222	putative addiction module component	NA	NA	NA	NA	NA	NA	NA
LFTS_01850	68.63	-0.63	0.28	-2.24	0.0252138	0.0782541	225	hypothetical protein	NA	NA	NA	NA	NA	NA	NA
LFTS_00871	219.08	-0.63	0.24	-2.64	0.00836597	0.0324966	183	hypothetical protein	NA	NA	NA	NA	NA	NA	NA
LFTS_01190	247.73	-0.63	0.24	-2.63	0.00844034	0.0326325	828	molybdate transport system substrate-binding protein	NA	K02020	Membrane transport	Membrane transport	02010 ABC transporters	COG0725	P
LFTS_01696	648.65	-0.62	0.16	-3.85	0.000119904	0.000861506	552	CDP-diacylglycerol--glycerol-3-phosphate 3-phosphatidyltransferase	NA	K00995	Lipid metabolism	Lipid metabolism	00564 Glycerophospholipid metabolism	COG0558	I
LFTS_00785	1077.21	-0.62	0.13	-4.75	2.06e-06	2.38e-05	3081	ATP-dependent Clp protease ATP-binding subunit ClpC	Chaperones	K13525	Folding, sorting and degradation; Infectious diseases	Folding, sorting and degradation	04141 Protein processing in endoplasmic reticulum	COG0464	MDT
LFTS_01620	1256.74	-0.61	0.17	-3.54	0.000405544	0.0025395	1131	membrane fusion protein%2C multidrug efflux system	Cadmium/cobalt/zinc resistance	K15727	NA	Nucleotide metabolism	00230 Purine metabolism	COG0845	MV
LFTS_01462	995.27	-0.61	0.14	-4.36	1.28e-05	0.000119627	879	3-hydroxyisobutyrate dehydrogenase	NA	K00020	Amino acid metabolism	Amino acid metabolism	00280 Valine, leucine and isoleucine degradation	COG2084	I
LFTS_00380	159.67	-0.61	0.22	-2.74	0.00619961	0.0252128	1104	Site-specific recombinase XerD	NA	K14059	NA	Replication and repair	03030 DNA replication	COG0582	LX
LFTS_00743	14.1	-0.61	0.41	-1.47	0.140708	0.284482	264	hypothetical protein	NA	K08682	Metabolism of cofactors and vitamins	Metabolism of cofactors and vitamins	00770 Pantothenate and CoA biosynthesis	COG3124	I
LFTS_00722	586.53	-0.61	0.15	-4.11	4e-05	0.000323989	1203	type II secretion system protein F (GspF)	NA	K02455	Cellular community - prokaryotes; Membrane transport	Membrane transport	03070 Bacterial secretion system	COG1459	NUW
LFTS_01195	17.89	-0.61	0.39	-1.54	0.123433	0.259385	507	cyclic pyranopterin phosphate synthase	NA	K03637	Metabolism of cofactors and vitamins; Folding, sorting and degradation	Metabolism of cofactors and vitamins	00790 Folate biosynthesis	COG0315	H
LFTS_01825	165.37	-0.61	0.24	-2.54	0.011069	0.0402891	1020	translation factor SUA5	NA	K07566	NA	Overview	01210 2-Oxocarboxylic acid metabolism	COG0009	J
LFTS_00520	379.7	-0.6	0.17	-3.49	0.000478704	0.00289927	1518	Lactonase%2C 7-bladed beta-propeller	NA	K07404	Carbohydrate metabolism; Overview	Overview	01200 Carbon metabolism	COG2706	G
LFTS_00757	533.53	-0.6	0.17	-3.46	0.000545978	0.00318615	1689	Galactose oxidase%2C central domain	NA	K10454	NA	Energy metabolism	00190 Oxidative phosphorylation	NA
LFTS_00812	755.27	-0.6	0.14	-4.45	8.62e-06	8.74e-05	768	pyridoxine 5-phosphate synthase	NA	K03474	Metabolism of cofactors and vitamins	Metabolism of cofactors and vitamins	00750 Vitamin B6 metabolism	COG0854	H
LFTS_00002	1447.61	-0.6	0.14	-4.37	1.22e-05	0.000115528	1164	DNA polymerase-3 subunit beta	NA	K02338	Replication and repair; Nucleotide metabolism	Nucleotide metabolism	00230 Purine metabolism	COG0592	L
LFTS_01824	132.08	-0.6	0.25	-2.42	0.0156571	0.05332	1677	dihydroxyacid dehydratase	NA	K01687	Metabolism of cofactors and vitamins; Amino acid metabolism; Overview	Overview	01210 2-Oxocarboxylic acid metabolism	COG0129	EG
LFTS_01754	57.43	-0.59	0.32	-1.87	0.0609632	0.154647	1500	Ni%2CFe-hydrogenase III large subunit	NA	K00333	Energy metabolism	Energy metabolism	00190 Oxidative phosphorylation	COG0649	C
LFTS_00928	1303.95	-0.59	0.2	-3.02	0.00256851	0.0120251	1038	N6-L-threonylcarbamoyladenine synthase	NA	K01409	NA	Metabolism of cofactors and vitamins	00860 Porphyrin and chlorophyll metabolism	COG0533	J
LFTS_02538	3051.87	-0.59	0.14	-4.26	2.01e-05	0.000177909	837	CDP-diacylglycerol---serine O-phosphatidyltransferase	NA	K00998	Amino acid metabolism; Lipid metabolism	Lipid metabolism	00564 Glycerophospholipid metabolism	COG1502	I
LFTS_01559	186.28	-0.59	0.21	-2.86	0.00423395	0.0181789	1017	adenosylcobinamide-phosphate synthase	NA	K02227	Metabolism of cofactors and vitamins	Metabolism of cofactors and vitamins	00860 Porphyrin and chlorophyll metabolism	COG1270	H
LFTS_00404	2381.88	-0.59	0.14	-4.17	2.98e-05	0.000252261	567	putative kinase inhibitor	NA	K06910	NA	Cellular community - prokaryotes	02024 Quorum sensing	COG1881	R
LFTS_01566	1096.87	-0.59	0.14	-4.08	4.49e-05	0.000358858	1431	hypothetical protein	NA	K04034	Metabolism of cofactors and vitamins	Metabolism of cofactors and vitamins	00860 Porphyrin and chlorophyll metabolism	COG1032	R
LFTS_02124	6524.39	-0.59	0.24	-2.4	0.0164059	0.0551151	90	hypothetical protein	NA	NA	NA	NA	NA	NA	NA
LFTS_00256	455.51	-0.59	0.19	-3.08	0.00205477	0.00999638	966	integrase/recombinase XerC	NA	K03733	NA	Amino acid metabolism	00330 Arginine and proline metabolism	COG0582	LX
LFTS_00950	808.75	-0.58	0.2	-2.93	0.00344372	0.0151792	864	16S rRNA (uracil1498-N3)-methyltransferase	NA	K09761	NA	Xenobiotics biodegradation and metabolism	00983 Drug metabolism - other enzymes	COG1385	J
LFTS_01197	27.47	-0.58	0.37	-1.57	0.117304	0.249247	453	molybdopterin synthase catalytic subunit	NA	K03635	Metabolism of cofactors and vitamins; Folding, sorting and degradation	Metabolism of cofactors and vitamins	00790 Folate biosynthesis	COG0314	H
LFTS_00398	96.57	-0.58	0.26	-2.2	0.0275788	0.0842473	492	Fe-S-cluster containining protein	NA	K06940	NA	Signal transduction	02020 Two-component system	COG0727	R
LFTS_00554	2.69	-0.58	0.39	-1.51	0.129932	0.268856	228	prevent-host-death family protein	NA	NA	NA	NA	NA	NA	NA
LFTS_01746	268.71	-0.58	0.17	-3.35	0.00080565	0.00453133	1452	hypothetical protein	NA	K05844	NA	Folding, sorting and degradation	04122 Sulfur relay system	COG0189	HJ
LFTS_01219	1966.78	-0.58	0.24	-2.44	0.0147531	0.0505183	2487	hypothetical protein	NA	K09822	NA	Metabolism of cofactors and vitamins	00860 Porphyrin and chlorophyll metabolism	COG3002	S
LFTS_00252	178.79	-0.58	0.22	-2.68	0.00746936	0.0294743	273	hypothetical protein	NA	NA	NA	NA	NA	NA	NA
LFTS_01214	769.07	-0.58	0.2	-2.94	0.00325429	0.0145507	1470	two-component system%2C NtrC family%2C response regulator AtoC	NA	K07714	Signal transduction	Signal transduction	02020 Two-component system	COG2204	T
LFTS_02012	180.37	-0.58	0.2	-2.88	0.00399151	0.0172873	900	RND family efflux transporter%2C MFP subunit	NA	K15548	NA	Metabolism of cofactors and vitamins	00790 Folate biosynthesis	COG1566	V
LFTS_01027	469.02	-0.57	0.18	-3.23	0.0012499	0.00657106	1593	hypothetical protein	NA	K10300	NA	Metabolism of other amino acids	00410 beta-Alanine metabolism	NA
LFTS_02011	98.17	-0.57	0.25	-2.3	0.0217222	0.0694998	207	hypothetical protein	NA	NA	NA	NA	NA	NA	NA
LFTS_00737	55.17	-0.57	0.34	-1.69	0.0907571	0.207861	2892	Tetratricopeptide repeat protein	NA	K05838	NA	Energy metabolism	00190 Oxidative phosphorylation	COG3118	O
LFTS_01473	351.33	-0.57	0.18	-3.23	0.00125025	0.00657106	1170	oxygen-independent coproporphyrinogen-3 oxidase	NA	K02495	Metabolism of cofactors and vitamins	Metabolism of cofactors and vitamins	00860 Porphyrin and chlorophyll metabolism	COG0635	H
LFTS_01155	162.07	-0.57	0.31	-1.86	0.0630346	0.158127	432	MerR family transcriptional regulator%2C Zn(II)-responsive regulator of zntA	NA	K13638	NA	Signal transduction	02020 Two-component system	COG0789	K
LFTS_02441	370.25	-0.57	0.19	-3	0.00265989	0.0123367	327	MerR family transcriptional regulator%2C heat shock protein HspR	NA	K13640	NA	Amino acid metabolism	00250 Alanine, aspartate and glutamate metabolism	COG0789	K
LFTS_00739	46.94	-0.56	0.3	-1.87	0.0608929	0.154627	2238	cellulose synthase (UDP-forming)	Cellulose production	K00694	Carbohydrate metabolism; Cellular community - prokaryotes	Carbohydrate metabolism	00500 Starch and sucrose metabolism	COG1215	N
LFTS_01189	106.32	-0.56	0.25	-2.28	0.0225788	0.0717787	771	Molybdopterin or thiamine biosynthesis adenylyltransferase	NA	K11996	Folding, sorting and degradation	Folding, sorting and degradation	04122 Sulfur relay system	COG0476;COG0607	HP
LFTS_00340	5025.62	-0.56	0.11	-5.03	4.95e-07	6.54e-06	1347	proteasome accessory factor A	NA	K13571	NA	Amino acid metabolism	00260 Glycine, serine and threonine metabolism	NA
LFTS_00336	4034.46	-0.56	0.15	-3.76	0.000167763	0.00118147	1518	proteasome accessory factor A	NA	K13571	NA	Folding, sorting and degradation	03050 Proteasome	NA
LFTS_02099	963.97	-0.56	0.16	-3.55	0.000390404	0.00246331	684	hypothetical protein	NA	NA	NA	NA	NA	NA	NA
LFTS_00540	88.16	-0.56	0.26	-2.18	0.0294824	0.0888402	990	Glycosyltransferase%2C GT2 family	Extracellular polysaccharide production and export	K07011	NA	Cell motility	02030 Bacterial chemotaxis	COG1216	G
LFTS_01861	564.75	-0.56	0.18	-3.08	0.00203659	0.00992738	1140	23S rRNA (adenine2503-C2)-methyltransferase	NA	K06941	NA	Carbohydrate metabolism	00500 Starch and sucrose metabolism	COG0820	J
LFTS_01199	43.99	-0.56	0.32	-1.77	0.0774348	0.185099	984	cyclic pyranopterin phosphate synthase	NA	K03639	Metabolism of cofactors and vitamins; Folding, sorting and degradation	Metabolism of cofactors and vitamins	00790 Folate biosynthesis	COG2896	H
LFTS_00850	7318.44	-0.56	0.17	-3.31	0.000919037	0.00506591	264	chaperonin GroES	NA	K04078	NA	Immune system	04621 NOD-like receptor signaling pathway	COG0234	O
LFTS_01367	1793.84	-0.55	0.13	-4.4	1.09e-05	0.000107195	1779	NAD+ synthase (glutamine-hydrolysing)	NA	K01950	Metabolism of cofactors and vitamins	Metabolism of cofactors and vitamins	00760 Nicotinate and nicotinamide metabolism	COG0171;COG0388	HR
LFTS_02477	1710.59	-0.55	0.19	-2.96	0.00307148	0.0138918	540	signal peptidase II	NA	K03101	Folding, sorting and degradation	Folding, sorting and degradation	03060 Protein export	COG0597	MU
LFTS_00438	548.64	-0.55	0.15	-3.61	0.000310942	0.00202357	1365	Transcriptional regulator containing PAS%2C AAA-type ATPase%2C and DNA-binding Fis domains	NA	K02481	NA	Overview	01230 Biosynthesis of amino acids	COG2204	T
LFTS_00354	231.91	-0.55	0.25	-2.22	0.0262577	0.0808879	132	hypothetical protein	NA	NA	NA	NA	NA	NA	NA
LFTS_00098	423.37	-0.55	0.17	-3.22	0.00127565	0.00666232	387	6-pyruvoyltetrahydropterin/6- carboxytetrahydropterin synthase	NA	K01737	Metabolism of cofactors and vitamins	Metabolism of cofactors and vitamins	00790 Folate biosynthesis	COG0720	H
LFTS_01843	1083.99	-0.54	0.27	-2.02	0.043061	0.118418	447	hypothetical protein	NA	NA	NA	NA	NA	NA	NA
LFTS_02308	56.38	-0.54	0.3	-1.8	0.0712549	0.173524	951	PilZ domain-containing protein	c-di-GMP effector proteins; Cellulose production	K00694	Carbohydrate metabolism; Cellular community - prokaryotes	Carbohydrate metabolism	00500 Starch and sucrose metabolism	COG1215	N
LFTS_00991	233.39	-0.54	0.2	-2.74	0.00622714	0.0252128	705	exodeoxyribonuclease X	NA	K10857	Replication and repair	Replication and repair	03430 Mismatch repair	COG0847	L
LFTS_01198	21.34	-0.54	0.4	-1.36	0.17306	0.331199	294	molybdopterin synthase sulfur carrier subunit	NA	K03636	Folding, sorting and degradation	Folding, sorting and degradation	04122 Sulfur relay system	COG1977	H
LFTS_01829	1254.14	-0.54	0.21	-2.54	0.0112198	0.040719	2481	hypothetical protein	NA	K09822	NA	Energy metabolism	00190 Oxidative phosphorylation	COG3002	S
LFTS_01370	226.53	-0.54	0.19	-2.91	0.00357555	0.0155944	507	NusB antitermination factor	NA	K03625	NA	Signal transduction	02020 Two-component system	COG0781	K
LFTS_00116	3571.86	-0.54	0.16	-3.27	0.00107191	0.00579295	933	branched-chain amino acid aminotransferase	NA	K00826	Metabolism of cofactors and vitamins; Amino acid metabolism; Overview	Overview	01210 2-Oxocarboxylic acid metabolism	COG0115	EH
LFTS_01287	490.38	-0.53	0.18	-2.93	0.00343017	0.0151464	261	hypothetical protein	NA	NA	NA	NA	NA	NA	NA
LFTS_02081	514.65	-0.53	0.19	-2.8	0.00514598	0.0216096	1449	competence protein ComEC	NA	K02238	NA	Carbohydrate metabolism	00520 Amino sugar and nucleotide sugar metabolism	COG0658;COG2333	R
LFTS_01231	218.44	-0.53	0.19	-2.78	0.00538019	0.0223665	567	putative kinase inhibitor protein	NA	K06910	NA	Amino acid metabolism	00350 Tyrosine metabolism	COG1881	R
LFTS_00544	122.24	-0.53	0.24	-2.22	0.0265408	0.081558	1125	Glycosyltransferase involved in cell wall bisynthesis	Extracellular polysaccharide production and export	K02844	Glycan biosynthesis and metabolism	Glycan biosynthesis and metabolism	00540 Lipopolysaccharide biosynthesis	COG0438	M
LFTS_00137	677.64	-0.53	0.15	-3.48	0.000501901	0.00298499	1389	dihydrolipoamide dehydrogenase	NA	K00382	Carbohydrate metabolism; Amino acid metabolism; Overview	Overview	01200 Carbon metabolism	COG1249	C
LFTS_01610	1111.41	-0.53	0.13	-3.99	6.5e-05	0.000501847	1137	3-hydroxybutyryl-CoA dehydrogenase	NA	K00074	Amino acid metabolism; Carbohydrate metabolism; Xenobiotics biodegradation and metabolism	Carbohydrate metabolism	00650 Butanoate metabolism	COG1250	I
LFTS_01858	1051.04	-0.52	0.15	-3.54	0.000396799	0.00249732	1167	small ribosomal subunit Rsm22	NA	K02493	NA	Biosynthesis of other secondary metabolites	00965 Betalain biosynthesis	COG2890	J
LFTS_02141	324.5	-0.52	0.18	-2.92	0.00345802	0.0152153	693	hypothetical protein	NA	NA	NA	NA	NA	NA	NA
LFTS_02096	376.75	-0.52	0.16	-3.23	0.00123632	0.00652547	342	Septum formation initiator	NA	K05589	NA	Overview	01210 2-Oxocarboxylic acid metabolism	COG2919	D
LFTS_00946	626.31	-0.52	0.17	-3.04	0.00235949	0.0112796	1059	heat-inducible transcription repressor HrcA	NA	K03705	NA	Folding, sorting and degradation	03018 RNA degradation	COG1420	K
LFTS_01987	2195.39	-0.52	0.15	-3.56	0.000377532	0.00240352	750	cob(II)yrinic acid a%2Cc-diamide reductase	NA	K04719	Metabolism of cofactors and vitamins	Metabolism of cofactors and vitamins	00740 Riboflavin metabolism	COG0778	C
LFTS_00541	148.07	-0.52	0.21	-2.48	0.013173	0.0463855	1011	Glycosyltransferase involved in cell wall bisynthesis	Extracellular polysaccharide production and export	K00786	NA	Cell motility	02030 Bacterial chemotaxis	NA
LFTS_01254	46.33	-0.51	0.3	-1.7	0.0890928	0.205867	165	hypothetical protein	NA	NA	NA	NA	NA	NA	NA
LFTS_00027	197.61	-0.51	0.24	-2.15	0.03173	0.0936827	189	Zn-finger domain of CDGSH type-containing protein	NA	NA	NA	NA	NA	NA	NA
LFTS_00167	1072.07	-0.51	0.16	-3.19	0.00142398	0.00729899	3111	cobalt-zinc-cadmium resistance protein CzcA	Cadmium/cobalt/zinc resistance	K15726	NA	Signal transduction	02020 Two-component system	COG3696	P
LFTS_01208	38.31	-0.51	0.32	-1.6	0.109978	0.236227	258	hypothetical protein	NA	NA	NA	NA	NA	NA	NA
LFTS_01923	1184.66	-0.51	0.15	-3.37	0.000746646	0.00421855	573	Diadenosine tetraphosphate (Ap4A) hydrolase	NA	K02503	NA	Nucleotide metabolism	00240 Pyrimidine metabolism	COG0537	FGR
LFTS_00542	141.31	-0.51	0.23	-2.27	0.023314	0.0737387	1803	hypothetical protein	NA	NA	NA	NA	NA	NA	NA
LFTS_00575	1150.66	-0.51	0.15	-3.52	0.000433756	0.00266251	2244	PAS domain S-box-containing protein/diguanylate cyclase (GGDEF) domain-containing protein	NA	K14051	Cellular community - prokaryotes	Cellular community - prokaryotes	02024 Quorum sensing	COG2199;COG2200;COG2202	T
LFTS_00494	198.28	-0.51	0.24	-2.17	0.0301627	0.0904516	471	phosphohistidine phosphatase%2C SixA	NA	K08296	NA	Carbohydrate metabolism	00500 Starch and sucrose metabolism	COG2062	T
LFTS_00764	427.17	-0.51	0.17	-2.96	0.00303144	0.0137773	231	SAP domain-containing protein	NA	NA	NA	NA	NA	NA	NA
LFTS_02140	719.7	-0.51	0.17	-2.94	0.00324219	0.0145326	183	hypothetical protein	NA	K06575	Immune system; Infectious diseases	Immune system	04640 Hematopoietic cell lineage	NA
LFTS_00763	697.39	-0.51	0.19	-2.67	0.0075333	0.0296795	510	transcriptional regulator%2C BadM/Rrf2 family	NA	K13771	Infectious diseases	Infectious diseases	05132 Salmonella infection	COG1959	K
LFTS_00532	251.82	-0.5	0.22	-2.33	0.0199868	0.0647813	1878	galactofuranosylgalactofuranosylrhamnosyl-N- acetylglucosaminyl-diphospho-decaprenol beta-1%2C5/1%2C6-galactofuranosyltransferase	Extracellular polysaccharide production and export	K07011	NA	Metabolism of terpenoids and polyketides	00523 Polyketide sugar unit biosynthesis	COG1216	G
LFTS_00082	200.73	-0.5	0.22	-2.31	0.0206446	0.0665662	900	CHAD domain-containing protein	NA	K07031	Glycan biosynthesis and metabolism	Glycan biosynthesis and metabolism	00540 Lipopolysaccharide biosynthesis	COG2605	R
LFTS_01334	534.84	-0.5	0.15	-3.28	0.00104994	0.00568663	615	translation factor SUA5	NA	K07566	NA	Membrane transport	02010 ABC transporters	COG0009	J
LFTS_02323	1626.03	-0.5	0.17	-2.97	0.00296501	0.0135248	651	hypothetical protein	NA	NA	NA	NA	NA	NA	NA
LFTS_00712	1447.15	-0.5	0.13	-3.96	7.4e-05	0.000554128	1500	hypothetical protein	NA	K09930	NA	Membrane transport	03070 Bacterial secretion system	COG3220	S
LFTS_02027	15.86	-0.5	0.4	-1.24	0.21428	0.384343	228	hypothetical protein	NA	NA	NA	NA	NA	NA	NA
LFTS_00576	164.53	-0.5	0.22	-2.23	0.0257172	0.0794197	642	PEP-CTERM protein-sorting domain-containing protein	NA	NA	NA	NA	NA	NA	NA
LFTS_01466	8.14	-0.5	0.43	-1.15	0.251687	0.428309	615	hypothetical protein	NA	NA	NA	NA	NA	NA	NA
LFTS_00729	733.65	-0.5	0.17	-3	0.00267468	0.0123822	609	hypothetical protein	NA	NA	NA	NA	NA	NA	NA
LFTS_01984	2894.55	-0.49	0.13	-3.92	8.85e-05	0.00065261	1536	proteasome accessory factor A	NA	K13571	NA	Folding, sorting and degradation	03050 Proteasome	NA
LFTS_00255	798.7	-0.49	0.14	-3.44	0.000572648	0.00332617	1431	methylenetetrahydrofolate--tRNA-(uracil-5-)- methyltransferase	NA	K04094	NA	Cellular community - prokaryotes	02024 Quorum sensing	COG1206	J
LFTS_00417	2596.29	-0.49	0.15	-3.36	0.000778426	0.00438813	1812	molecular chaperone HscA	NA	K04044	NA	Amino acid metabolism	00310 Lysine degradation	COG0443	O
LFTS_00272	407.63	-0.49	0.18	-2.74	0.00622335	0.0252128	507	hypothetical protein	NA	NA	NA	NA	NA	NA	NA
LFTS_00393	225.2	-0.49	0.21	-2.38	0.0171775	0.0571665	1293	MoxR-like ATPase	NA	K04748	NA	Carbohydrate metabolism	00520 Amino sugar and nucleotide sugar metabolism	COG0714	R
LFTS_02025	118.42	-0.49	0.23	-2.16	0.0308039	0.0917108	333	Cupin domain-containing protein	NA	K07167	NA	Folding, sorting and degradation	04122 Sulfur relay system	COG3806	T
LFTS_02324	1581.27	-0.49	0.17	-2.85	0.00434722	0.0185691	207	hypothetical protein	NA	NA	NA	NA	NA	NA	NA
LFTS_01005	177.45	-0.49	0.2	-2.48	0.0131244	0.04628	135	hypothetical protein	NA	NA	NA	NA	NA	NA	NA
LFTS_01742	37.27	-0.49	0.34	-1.43	0.152818	0.303083	414	hypothetical protein	NA	NA	NA	NA	NA	NA	NA
LFTS_01813	246.97	-0.48	0.2	-2.47	0.0135954	0.047536	795	ABC-2 type transport system permease protein	Lipopolysaccharide synthesis	K09690	Membrane transport	Membrane transport	02010 ABC transporters	COG1682	GM
LFTS_00135	103.28	-0.48	0.24	-1.96	0.0498461	0.131694	2169	hypothetical protein	NA	K02027	NA	Signal transduction	02020 Two-component system	COG1653;COG2182	G
LFTS_01431	100.21	-0.48	0.25	-1.89	0.058574	0.149957	654	Transposase DDE domain group 1	NA	NA	NA	NA	NA	NA	NA
LFTS_02074	532.82	-0.48	0.15	-3.16	0.00155245	0.00784429	1230	hypothetical protein	NA	NA	NA	NA	NA	NA	NA
LFTS_00194	285.46	-0.48	0.18	-2.71	0.00679485	0.0271575	846	HDIG domain-containing protein	NA	K07181	Cellular community - prokaryotes	Cellular community - prokaryotes	05111 Biofilm formation - Vibrio cholerae	COG2200;COG3434	T
LFTS_00872	775.89	-0.48	0.16	-2.93	0.00336225	0.0149347	4350	PAS domain S-box-containing protein/diguanylate cyclase (GGDEF) domain-containing protein	NA	K13069	NA	Metabolism of cofactors and vitamins	00770 Pantothenate and CoA biosynthesis	COG2199	T
LFTS_00810	2994.06	-0.47	0.18	-2.62	0.00876243	0.0335646	120	hypothetical protein	NA	NA	NA	NA	NA	NA	NA
LFTS_00271	154.07	-0.47	0.26	-1.82	0.0682582	0.167347	264	hypothetical protein	NA	NA	NA	NA	NA	NA	NA
LFTS_01836	217.47	-0.47	0.22	-2.2	0.0279365	0.0851105	927	3-hydroxyisobutyrate dehydrogenase	NA	K00020	Amino acid metabolism	Amino acid metabolism	00280 Valine, leucine and isoleucine degradation	COG2084	I
LFTS_01283	184.78	-0.47	0.21	-2.22	0.0267194	0.0820054	1104	DnaJ domain-containing protein	NA	K03686	NA	Amino acid metabolism	00270 Cysteine and methionine metabolism	COG0484	O
LFTS_00728	183.48	-0.47	0.22	-2.11	0.0350387	0.101416	831	PEP-CTERM protein-sorting domain-containing protein	NA	NA	NA	NA	NA	NA	NA
LFTS_01220	1618.15	-0.47	0.39	-1.22	0.223672	0.396046	1662	NAD(P)H-quinone oxidoreductase subunit 5	NADH dehydrogenase	K05577	Energy metabolism	Energy metabolism	00190 Oxidative phosphorylation	COG1009	CP
LFTS_00313	391.89	-0.47	0.18	-2.63	0.00851614	0.0328235	2532	Cu+-exporting ATPase	Copper resistance	K01533	NA	Signal transduction	02020 Two-component system	COG2217	P
LFTS_01177	3.88	-0.47	0.42	-1.12	0.264352	0.445847	306	nitrogen fixation protein NifZ	Nitrogenase genes	K02597	NA	Carbohydrate metabolism	00051 Fructose and mannose metabolism	NA
LFTS_01907	9056.42	-0.47	0.16	-3.01	0.00258266	0.0120686	1413	glutamine synthetase	Ammonia & glutamate conversion to glutamine	K01915	Carbohydrate metabolism; Amino acid metabolism; Energy metabolism; Overview; Signal transduction; Nervous system	Overview	01230 Biosynthesis of amino acids	COG0174	E
LFTS_01388	1115.4	-0.47	0.14	-3.31	0.000921498	0.00506824	333	cytochrome c	Cytochrome c	K12263	NA	Energy metabolism	00920 Sulfur metabolism	COG2010	C
LFTS_00993	129.62	-0.47	0.24	-1.98	0.0476485	0.12792	225	hypothetical protein	NA	NA	NA	NA	NA	NA	NA
LFTS_00193	369.43	-0.47	0.17	-2.67	0.00754606	0.0296828	864	HDIG domain-containing protein	NA	K07181	Cellular community - prokaryotes	Cellular community - prokaryotes	05111 Biofilm formation - Vibrio cholerae	COG2200;COG3434	T
LFTS_01838	85.44	-0.46	0.26	-1.76	0.0779113	0.185702	441	4-carboxymuconolactone decarboxylase	NA	K01607	Xenobiotics biodegradation and metabolism; Overview	Overview	01220 Degradation of aromatic compounds	COG0599	R
LFTS_02224	827.67	-0.46	0.18	-2.61	0.0091664	0.0346991	1170	putative ATPase	NA	K06926	NA	Lipid metabolism	00564 Glycerophospholipid metabolism	COG1106	R
LFTS_00263	301.63	-0.46	0.17	-2.7	0.00697656	0.0277056	861	pantoate--beta-alanine ligase	NA	K01918	Metabolism of cofactors and vitamins; Metabolism of other amino acids	Metabolism of other amino acids	00410 beta-Alanine metabolism	COG0414	H
LFTS_01738	73.16	-0.46	0.27	-1.67	0.0959119	0.216761	495	methylated-DNA-[protein]-cysteine S-methyltransferase	NA	K00567	NA	Carbohydrate metabolism	00500 Starch and sucrose metabolism	COG0350	L
LFTS_00994	5125.69	-0.46	0.13	-3.54	0.000398373	0.00250089	1230	transposase%2C IS605 OrfB family%2C central region	NA	K07496	NA	Replication and repair	03430 Mismatch repair	COG0675	X
LFTS_02067	404.57	-0.46	0.17	-2.66	0.00780938	0.0305254	3306	DNA helicase/exodeoxyribonuclease V%2C beta subunit	NA	K03582	Replication and repair	Replication and repair	03440 Homologous recombination	COG1074	L
LFTS_01086	9.92	-0.46	0.43	-1.06	0.28731	0.474508	333	hypothetical protein	NA	NA	NA	NA	NA	NA	NA
LFTS_01060	57.43	-0.45	0.28	-1.6	0.109763	0.236048	672	HD domain-containing protein	NA	K07814	NA	Translation	03010 Ribosome	COG3437	T
LFTS_00016	421.76	-0.45	0.19	-2.37	0.0176669	0.0584819	408	Plasmid maintenance system killer protein	NA	K07334	NA	Replication and repair	03410 Base excision repair	COG3549	V
LFTS_00502	116.15	-0.45	0.23	-1.95	0.0515254	0.135404	843	PEP-CTERM protein-sorting domain-containing protein	NA	K02568	Energy metabolism	Energy metabolism	00910 Nitrogen metabolism	COG3043	CP
LFTS_01505	22553.2	-0.45	0.25	-1.78	0.0754646	0.181612	207	cold shock protein (beta-ribbon%2C CspA family)	NA	K03704	NA	Membrane transport	03070 Bacterial secretion system	COG1278	K
LFTS_02482	500.23	-0.45	0.21	-2.14	0.0323497	0.0951733	321	hypothetical protein	NA	K03210	Cellular community - prokaryotes; Folding, sorting and degradation; Membrane transport	Folding, sorting and degradation	03060 Protein export	COG1862	U
LFTS_00021	384.82	-0.45	0.19	-2.36	0.0181329	0.0597857	672	ChrR Cupin-like domain-containing protein	NA	K07167	NA	Cell growth and death	04112 Cell cycle - Caulobacter	COG3806	T
LFTS_01065	25.17	-0.45	0.37	-1.22	0.223588	0.396046	1137	ERF superfamily protein	NA	NA	NA	NA	NA	NA	NA
LFTS_00517	2663.48	-0.45	0.13	-3.48	0.000503889	0.00298966	1131	two-component system%2C response regulator RpfG	Quorum sensing	K13815	Cellular community - prokaryotes; Signal transduction	Signal transduction	02020 Two-component system	COG3437	T
LFTS_02202	719.19	-0.45	0.16	-2.81	0.00494978	0.0208209	1080	putative glycosyl transferase	NA	K02563	Cell growth and death; Glycan biosynthesis and metabolism; Drug resistance	Glycan biosynthesis and metabolism	00550 Peptidoglycan biosynthesis	COG0707	M
LFTS_00254	2698.94	-0.45	0.13	-3.51	0.000450364	0.00275087	2553	DNA topoisomerase-1	NA	K03168	NA	Cellular community - prokaryotes	02024 Quorum sensing	COG0550;COG0551;COG1754	LS
LFTS_02069	472.53	-0.45	0.21	-2.1	0.0358843	0.102893	1005	alcohol dehydrogenase%2C propanol-preferring	NA	K13953	Amino acid metabolism; Carbohydrate metabolism; Metabolism of cofactors and vitamins; Xenobiotics biodegradation and metabolism; Lipid metabolism; Overview	Overview	01220 Degradation of aromatic compounds	COG1064	G
LFTS_02366	1720.5	-0.45	0.14	-3.1	0.0019316	0.00956566	741	demethylmenaquinone methyltransferase / 2-methoxy-6-polyprenyl-1%2C4-benzoquinol methylase	NA	K03183	Metabolism of cofactors and vitamins	Metabolism of cofactors and vitamins	00130 Ubiquinone and other terpenoid-quinone biosynthesis	COG2226	H
LFTS_00190	1321.27	-0.44	0.15	-3.03	0.00246538	0.0116078	1491	glycine dehydrogenase (decarboxylating) beta subunit	NA	K00283	Carbohydrate metabolism; Overview; Amino acid metabolism	Overview	01200 Carbon metabolism	COG1003	E
LFTS_01383	104.29	-0.44	0.25	-1.77	0.0759618	0.182455	1119	ABC-2 type transport system permease protein	NA	K09686	NA	NA	NA	NA
LFTS_00992	163.32	-0.44	0.23	-1.93	0.0530964	0.138035	855	CRISPR/Cas system-associated exonuclease Cas4%2C RecB family	NA	K07465	NA	Energy metabolism	00920 Sulfur metabolism	COG2887	L
LFTS_01026	436.47	-0.44	0.17	-2.6	0.00939545	0.0354432	249	hypothetical protein	NA	NA	NA	NA	NA	NA	NA
LFTS_01772	156.56	-0.44	0.21	-2.15	0.0316873	0.0936679	660	transcriptional regulator%2C TetR family	NA	K16137	NA	Nucleotide metabolism	00230 Purine metabolism	COG1309	K
LFTS_01883	581.18	-0.44	0.18	-2.42	0.0157317	0.0534446	1308	histidyl-tRNA synthetase	NA	K01892	Translation	Translation	00970 Aminoacyl-tRNA biosynthesis	COG0124	J
LFTS_01860	184.24	-0.44	0.2	-2.25	0.0245806	0.0764798	318	hypothetical protein	NA	NA	NA	NA	NA	NA	NA
LFTS_02510	596.65	-0.44	0.14	-3.08	0.00210356	0.0101556	672	precorrin-6Y C5%2C15-methyltransferase (decarboxylating)	NA	K00595	Metabolism of cofactors and vitamins	Metabolism of cofactors and vitamins	00860 Porphyrin and chlorophyll metabolism	COG2241;COG2242	H
LFTS_00174	1230.62	-0.43	0.14	-3	0.00274138	0.0126674	1311	GGDEF domain-containing protein%2C diguanylate cyclase (c-di-GMP synthetase) or its enzymatically inactive variants	Putative diguanylate cyclases (GGDEF domain-containing proteins)	K13069	NA	Cancers	05206 MicroRNAs in cancer	COG2199	T
LFTS_01110	571.85	-0.43	0.18	-2.47	0.0134808	0.0472018	1347	putative transposase	NA	K07496	NA	Signal transduction	02020 Two-component system	COG0675	X
LFTS_00545	181.66	-0.43	0.19	-2.25	0.024429	0.076199	1962	Glycosyltransferase involved in cell wall bisynthesis	Extracellular polysaccharide production and export	K02844	Glycan biosynthesis and metabolism	Glycan biosynthesis and metabolism	00540 Lipopolysaccharide biosynthesis	COG0438	M
LFTS_01773	137.82	-0.43	0.23	-1.85	0.0636714	0.159265	363	DsrE/DsrF-like family protein	NA	K07092	NA	Translation	03010 Ribosome	COG2044	R
LFTS_02044	84.22	-0.43	0.29	-1.51	0.13034	0.269347	357	Sugar phosphate permease	NA	K08153	NA	Metabolism of cofactors and vitamins	00860 Porphyrin and chlorophyll metabolism	COG0477	GEPR
LFTS_00341	1262.62	-0.43	0.17	-2.59	0.00960024	0.0358067	693	hypothetical protein	NA	NA	NA	NA	NA	NA	NA
LFTS_01213	100.46	-0.43	0.23	-1.83	0.0669737	0.165422	276	addiction module antidote protein%2C HigA family	NA	K07729	NA	Signal transduction	02020 Two-component system	COG1476	K
LFTS_00775	289.15	-0.43	0.18	-2.45	0.0143035	0.0494555	741	DNA replication and repair protein RecO	NA	K03584	Replication and repair	Replication and repair	03440 Homologous recombination	COG1381	L
LFTS_01194	37	-0.43	0.34	-1.24	0.214019	0.384152	501	molybdenum cofactor synthesis domain-containing protein	NA	K15376	Metabolism of cofactors and vitamins; Nervous system	Metabolism of cofactors and vitamins	00790 Folate biosynthesis	NA
LFTS_00478	124.76	-0.43	0.22	-1.91	0.0567002	0.145466	507	hypothetical protein	NA	K01850	Overview; Amino acid metabolism	Overview	01230 Biosynthesis of amino acids	NA
LFTS_00089	907.63	-0.43	0.15	-2.77	0.00564329	0.0232272	3603	diguanylate cyclase (GGDEF) domain-containing protein	Genes encoding proteins with EAL and GGDEF domains	K14051	Cellular community - prokaryotes	Cellular community - prokaryotes	02024 Quorum sensing	COG2199;COG2200;COG2202	T
LFTS_02104	1047.66	-0.43	0.14	-2.94	0.0032444	0.0145326	2241	DNA helicase-2 / ATP-dependent DNA helicase PcrA	NA	K03657	Replication and repair	Replication and repair	03420 Nucleotide excision repair	COG0210	L
LFTS_01771	690.37	-0.43	0.2	-2.15	0.0315058	0.0933533	552	hypothetical protein	NA	K08760	Digestive system	Digestive system	04975 Fat digestion and absorption	NA
LFTS_00028	535.97	-0.42	0.2	-2.11	0.0351245	0.101416	486	hypothetical protein	NA	NA	NA	NA	NA	NA	NA
LFTS_00421	4155.47	-0.42	0.19	-2.28	0.0224414	0.0714332	1215	cysteine desulfurase	Nitrogenase genes	K04487	Metabolism of cofactors and vitamins; Folding, sorting and degradation	Metabolism of cofactors and vitamins	00730 Thiamine metabolism	COG1104	E
LFTS_02493	7805.21	-0.42	0.22	-1.91	0.0561525	0.144508	138	hypothetical protein	NA	NA	NA	NA	NA	NA	NA
LFTS_00460	407.82	-0.42	0.16	-2.57	0.0100571	0.0373165	579	Outer membrane protein beta-barrel domain protein	NA	NA	NA	NA	NA	NA	NA
LFTS_02109	776.47	-0.42	0.17	-2.51	0.0119562	0.0429526	858	hypothetical protein	NA	K07275	NA	Membrane transport	02010 ABC transporters	COG3047	M
LFTS_02105	1978.73	-0.42	0.15	-2.79	0.00527499	0.0220768	1320	TolB protein	NA	K03641	NA	Replication and repair	03420 Nucleotide excision repair	COG0823	U
LFTS_02516	761.18	-0.42	0.14	-3.02	0.00251011	0.0117961	756	orotidine-5'-phosphate decarboxylase	NA	K01591	Nucleotide metabolism	Nucleotide metabolism	00240 Pyrimidine metabolism	COG0284	F
LFTS_00844	1974.2	-0.41	0.17	-2.41	0.0159089	0.0539558	726	tRNA (guanine37-N1)-methyltransferase	NA	K00554	NA	Overview	01220 Degradation of aromatic compounds	COG0336	J
LFTS_00138	665.51	-0.41	0.14	-2.89	0.00390811	0.0169556	1395	hypothetical protein	NA	K02668	Signal transduction	Signal transduction	02020 Two-component system	COG0642	T
LFTS_00999	270.18	-0.41	0.26	-1.6	0.110037	0.236227	156	hypothetical protein	NA	K12415	Cellular community - prokaryotes; Signal transduction	Signal transduction	02020 Two-component system	NA
LFTS_00001	1379.37	-0.41	0.18	-2.31	0.0208466	0.0670434	1398	chromosomal replication initiator protein DnaA	NA	K02313	Cell growth and death; Signal transduction	Signal transduction	02020 Two-component system	COG0593	L
LFTS_00977	284.45	-0.41	0.17	-2.4	0.0164397	0.0551539	2514	type IV secretion system protein VirB4	NA	K03199	Membrane transport	Membrane transport	03070 Bacterial secretion system	COG3451	U
LFTS_00083	663.24	-0.41	0.16	-2.55	0.0108508	0.0396693	876	lactoylglutathione lyase	NA	K08234	NA	Glycan biosynthesis and metabolism	00540 Lipopolysaccharide biosynthesis	COG0346	Q
LFTS_01218	567.69	-0.41	0.23	-1.8	0.0713178	0.173524	867	hypothetical protein	NA	NA	NA	NA	NA	NA	NA
LFTS_00902	504.56	-0.4	0.18	-2.27	0.0234918	0.0739249	885	tRNA dimethylallyltransferase	NA	K00791	Metabolism of terpenoids and polyketides	Metabolism of terpenoids and polyketides	00908 Zeatin biosynthesis	COG0324	J
LFTS_00493	2067	-0.4	0.15	-2.64	0.00822184	0.0320368	2718	PAS domain S-box-containing protein/diguanylate cyclase (GGDEF) domain-containing protein	Genes encoding proteins with EAL and GGDEF domains	K14051	Cellular community - prokaryotes	Cellular community - prokaryotes	02024 Quorum sensing	COG2199;COG2200;COG2202	T
LFTS_00901	1596.4	-0.4	0.15	-2.77	0.00568358	0.0233158	1905	DNA mismatch repair protein MutL	NA	K03572	Replication and repair	Replication and repair	03430 Mismatch repair	COG0323	L
LFTS_02222	47.75	-0.4	0.32	-1.26	0.208299	0.37865	702	conjugal transfer/type IV secretion protein DotA/TraY	NA	K12202	NA	Lipid metabolism	00564 Glycerophospholipid metabolism	NA
LFTS_00185	36.64	-0.4	0.33	-1.21	0.228201	0.399794	192	hypothetical protein	NA	NA	NA	NA	NA	NA	NA
LFTS_01200	29.66	-0.4	0.36	-1.12	0.262359	0.443088	339	nitrogen regulatory protein P-II family protein	Nitrate/nitrite regulation	K02589	NA	Translation	00970 Aminoacyl-tRNA biosynthesis	COG0347	TE
LFTS_01329	518.46	-0.4	0.16	-2.45	0.0142584	0.0493684	1212	heptosyltransferase-2	Lipopolysaccharide synthesis	K02843	Glycan biosynthesis and metabolism	Glycan biosynthesis and metabolism	00540 Lipopolysaccharide biosynthesis	COG0859	M
LFTS_02408	813.32	-0.4	0.14	-2.82	0.00480566	0.0203178	696	ribulose-5-phosphate 3-epimerase	NA	K01783	Carbohydrate metabolism; Energy metabolism; Overview	Overview	01200 Carbon metabolism	COG0036	G
LFTS_00381	53.68	-0.4	0.32	-1.26	0.20628	0.376238	702	hypothetical protein	NA	NA	NA	NA	NA	NA	NA
LFTS_00831	1041.38	-0.4	0.14	-2.85	0.00436464	0.0186115	501	Thiol-disulfide isomerase or thioredoxin	NA	K03671	Cardiovascular diseases; Immune system	Immune system	04621 NOD-like receptor signaling pathway	COG0526	O
LFTS_01737	75.45	-0.4	0.28	-1.4	0.161544	0.313819	1470	DNA-3-methyladenine glycosylase II	NA	K13529	Replication and repair	Replication and repair	03410 Base excision repair	COG2169;COG0122	L
LFTS_00399	913.98	-0.4	0.14	-2.79	0.00533499	0.0222517	1566	GTP-binding protein HflX	NA	K03665	NA	Signal transduction	02020 Two-component system	COG2262	J
LFTS_00530	158.35	-0.4	0.22	-1.78	0.0754133	0.181612	1056	Glycosyltransferase involved in cell wall bisynthesis	Extracellular polysaccharide production and export	K07011	NA	Metabolism of terpenoids and polyketides	00523 Polyketide sugar unit biosynthesis	COG1216	G
LFTS_00986	1630.99	-0.4	0.15	-2.73	0.00624456	0.0252422	1896	DNA adenine methylase	NA	K06223	Replication and repair	Replication and repair	03430 Mismatch repair	COG0338	L
LFTS_01072	15.61	-0.4	0.43	-0.93	0.350964	0.541204	723	hypothetical protein	NA	NA	NA	NA	NA	NA	NA
LFTS_00663	2470.02	-0.4	0.14	-2.83	0.00466863	0.0198058	3420	PAS domain S-box-containing protein/diguanylate cyclase (GGDEF) domain-containing protein	Genes encoding proteins with EAL and GGDEF domains	K14051	Cellular community - prokaryotes	Cellular community - prokaryotes	02024 Quorum sensing	COG2199;COG2200;COG2202	T
LFTS_00970	77.58	-0.4	0.31	-1.28	0.200993	0.369031	273	hypothetical protein	NA	NA	NA	NA	NA	NA	NA
LFTS_02106	1095.96	-0.39	0.15	-2.58	0.00999648	0.0371469	1818	glucosamine--fructose-6-phosphate aminotransferase (isomerizing)	NA	K00820	Amino acid metabolism; Carbohydrate metabolism; Endocrine and metabolic diseases	Carbohydrate metabolism	00520 Amino sugar and nucleotide sugar metabolism	COG0449	M
LFTS_01227	166.59	-0.39	0.25	-1.6	0.108978	0.235741	846	Glyoxylase%2C beta-lactamase superfamily II	NA	K05555	Metabolism of terpenoids and polyketides	Metabolism of terpenoids and polyketides	01057 Biosynthesis of type II polyketide products	COG0491	R
LFTS_01238	137.79	-0.39	0.24	-1.66	0.0968973	0.218392	177	hypothetical protein	NA	K15152	NA	Biosynthesis of other secondary metabolites	00405 Phenazine biosynthesis	NA
LFTS_00557	129.03	-0.39	0.22	-1.77	0.0768213	0.183986	582	RNA polymerase sigma-70 factor%2C ECF subfamily	NA	K03088	NA	Cellular community - prokaryotes	02026 Biofilm formation - Escherichia coli	COG1595	K
LFTS_01755	47.3	-0.39	0.34	-1.15	0.249127	0.425072	510	Ni%2CFe-hydrogenase III small subunit	NA	K15832	NA	Energy metabolism	00190 Oxidative phosphorylation	COG3260	C
LFTS_00786	1232.14	-0.39	0.16	-2.5	0.0124281	0.044264	1899	Excinuclease ABC subunit C	NA	K03703	Replication and repair	Replication and repair	03420 Nucleotide excision repair	COG0322	L
LFTS_02068	538.34	-0.39	0.19	-2.04	0.0412616	0.114208	3195	DNA helicase/exodeoxyribonuclease V%2C gamma subunit	NA	K03583	Replication and repair	Replication and repair	03440 Homologous recombination	COG1330	L
LFTS_01834	720.44	-0.39	0.14	-2.86	0.00424343	0.0181882	564	hypothetical protein	NA	K15017	Overview; Energy metabolism	Overview	01200 Carbon metabolism	COG0136	E
LFTS_00338	1871.74	-0.39	0.14	-2.72	0.00657554	0.0264367	840	proteasome beta subunit	NA	K03433	Folding, sorting and degradation	Folding, sorting and degradation	03050 Proteasome	COG0638	O
LFTS_01166	4.48	-0.39	0.43	-0.91	0.362931	0.554887	1434	nitrogenase molybdenum-iron protein NifN	Nitrogenase genes	K02592	NA	Xenobiotics biodegradation and metabolism	00930 Caprolactam degradation	COG2710	P
LFTS_01899	705.74	-0.39	0.16	-2.39	0.0166481	0.0555533	903	hypothetical protein	NA	K06923	NA	Overview	01200 Carbon metabolism	COG2607	R
LFTS_01142	30.76	-0.39	0.38	-1.02	0.306936	0.498721	1722	hypothetical protein	NA	NA	NA	NA	NA	NA	NA
LFTS_01745	97.72	-0.39	0.24	-1.6	0.109488	0.235848	1044	hypothetical protein	NA	NA	NA	NA	NA	NA	NA
LFTS_00590	1247.74	-0.39	0.15	-2.52	0.0117301	0.0422011	243	putative regulatory protein%2C FmdB family	NA	K03059	Nucleotide metabolism; Transcription	Nucleotide metabolism	00230 Purine metabolism	COG1996	K
LFTS_01176	1.17	-0.39	0.29	-1.31	0.189973	0.356432	246	hypothetical protein	NA	NA	NA	NA	NA	NA	NA
LFTS_00332	1566.78	-0.38	0.19	-1.98	0.0476191	0.12792	609	hypothetical protein	NA	K07337	NA	Folding, sorting and degradation	03050 Proteasome	COG3417	M
LFTS_01985	4266.94	-0.38	0.11	-3.38	0.000731292	0.00415066	1728	proteasome-associated ATPase	NA	K13527	Folding, sorting and degradation	Folding, sorting and degradation	03050 Proteasome	COG0464	MDT
LFTS_01203	11.07	-0.38	0.43	-0.9	0.369643	0.561171	327	nitrogen regulatory protein P-II family protein	Nitrate/nitrite regulation	K02589	NA	Energy metabolism	00910 Nitrogen metabolism	COG0347	TE
LFTS_00711	440.8	-0.38	0.16	-2.46	0.0139259	0.0484192	648	hypothetical protein	NA	NA	NA	NA	NA	NA	NA
LFTS_02112	96.55	-0.38	0.43	-0.89	0.372648	0.563849	246	hypothetical protein	NA	NA	NA	NA	NA	NA	NA
LFTS_02139	627.6	-0.38	0.14	-2.73	0.00632064	0.0255083	1434	Purine-cytosine permease	NA	K03457	NA	Translation	03010 Ribosome	COG1457;COG1953	FFH
LFTS_01270	36.03	-0.38	0.33	-1.16	0.244453	0.418532	372	Acetyltransferase (GNAT) domain-containing protein	NA	K03789	NA	Translation	03010 Ribosome	COG0456	J
LFTS_00406	592.97	-0.38	0.17	-2.29	0.0221096	0.0706485	1212	hypothetical protein	NA	NA	NA	NA	NA	NA	NA
LFTS_01273	27	-0.38	0.36	-1.06	0.290551	0.478668	159	Transposase IS200 like protein	NA	K07491	NA	Translation	03010 Ribosome	COG1943	X
LFTS_00233	398.98	-0.38	0.16	-2.43	0.0150954	0.0515484	816	hypothetical protein	NA	NA	NA	NA	NA	NA	NA
LFTS_00610	532.2	-0.38	0.15	-2.48	0.0130892	0.0462214	816	pyrroline-5-carboxylate reductase	NA	K00286	Amino acid metabolism; Overview	Overview	01230 Biosynthesis of amino acids	COG0345	E
LFTS_01753	32.13	-0.38	0.34	-1.13	0.256468	0.433727	1458	hydrogenase-4 component F	NA	K12141	NA	Amino acid metabolism	00260 Glycine, serine and threonine metabolism	COG0651	CP
LFTS_01251	27.76	-0.38	0.38	-1.01	0.313022	0.503998	681	WYL domain-containing protein	NA	K13572	NA	Overview	01210 2-Oxocarboxylic acid metabolism	COG2378	K
LFTS_01209	117.58	-0.38	0.25	-1.5	0.134142	0.274015	336	hypothetical protein	NA	NA	NA	NA	NA	NA	NA
LFTS_00400	657.21	-0.38	0.16	-2.32	0.0204578	0.0661268	255	hypothetical protein	NA	K07330	NA	Cellular community - prokaryotes	02024 Quorum sensing	COG3354	N
LFTS_00401	1609.6	-0.38	0.14	-2.71	0.00681849	0.0272083	726	hypothetical protein	NA	K02656	NA	Cellular community - prokaryotes	02024 Quorum sensing	COG3063	NW
LFTS_00967	6.93	-0.38	0.43	-0.87	0.385299	0.577368	195	hypothetical protein	NA	NA	NA	NA	NA	NA	NA
LFTS_00422	2358.28	-0.38	0.2	-1.85	0.0639727	0.159675	471	transcriptional regulator%2C BadM/Rrf2 family	NA	K13643	NA	Lipid metabolism	00564 Glycerophospholipid metabolism	COG1959	K
LFTS_02113	270.41	-0.38	0.17	-2.2	0.0280292	0.0852885	840	Sir2 family protein	NA	K12410	NA	Overview	01220 Degradation of aromatic compounds	COG0846	O
LFTS_01025	1277.52	-0.38	0.13	-2.89	0.00379689	0.0165308	579	hypothetical protein	NA	NA	NA	NA	NA	NA	NA
LFTS_00611	342.92	-0.37	0.19	-1.98	0.0473177	0.127601	219	YggT family protein	NA	K02221	NA	Overview	01230 Biosynthesis of amino acids	COG0762	S
LFTS_01348	812.18	-0.37	0.15	-2.5	0.0122535	0.0437683	363	hypothetical protein	NA	NA	NA	NA	NA	NA	NA
LFTS_02296	1100.53	-0.37	0.14	-2.61	0.00897982	0.0341343	648	hypothetical protein	NA	NA	NA	NA	NA	NA	NA
LFTS_02066	196.01	-0.37	0.21	-1.8	0.0713362	0.173524	1728	DNA helicase/exodeoxyribonuclease V%2C alpha subunit	NA	K03581	Replication and repair	Replication and repair	03440 Homologous recombination	COG0507	L
LFTS_01835	143.59	-0.37	0.23	-1.59	0.111675	0.238919	834	Pimeloyl-ACP methyl ester carboxylesterase	NA	K06889	NA	Amino acid metabolism	00280 Valine, leucine and isoleucine degradation	COG1073	T
LFTS_00531	185.78	-0.37	0.23	-1.61	0.107138	0.233841	1104	Glycosyltransferase involved in cell wall bisynthesis	Extracellular polysaccharide production and export	K07011	NA	Metabolism of terpenoids and polyketides	00523 Polyketide sugar unit biosynthesis	COG1216	G
LFTS_01970	497.47	-0.37	0.21	-1.78	0.0751711	0.181256	207	hypothetical protein	NA	NA	NA	NA	NA	NA	NA
LFTS_01432	196.15	-0.37	0.22	-1.68	0.0921421	0.210345	462	Transposase	NA	K07488	NA	Nucleotide metabolism	00230 Purine metabolism	COG3676	X
LFTS_02191	235.64	-0.37	0.23	-1.61	0.107894	0.234463	270	hypothetical protein	NA	NA	NA	NA	NA	NA	NA
LFTS_02409	1647.83	-0.37	0.17	-2.21	0.0272834	0.0835302	888	Heat shock protein. Metallo peptidase. MEROPS family M48B	NA	K03799	NA	Energy metabolism	00190 Oxidative phosphorylation	COG0501	O
LFTS_01725	40.4	-0.37	0.34	-1.09	0.276453	0.46187	315	Phage integrase family protein	NA	K03733	NA	Replication and repair	03030 DNA replication	COG0582	LX
LFTS_01543	1257.51	-0.36	0.14	-2.56	0.0103268	0.0381462	870	5%2C10-methylenetetrahydrofolate reductase	NA	K00297	Metabolism of cofactors and vitamins; Overview; Energy metabolism; Drug resistance	Overview	01200 Carbon metabolism	COG0685	E
LFTS_00626	2365.24	-0.36	0.13	-2.78	0.00540533	0.0223961	831	sirohydrochlorin cobaltochelatase	NA	K03795	Metabolism of cofactors and vitamins	Metabolism of cofactors and vitamins	00860 Porphyrin and chlorophyll metabolism	COG2138	H
LFTS_00558	73.32	-0.36	0.26	-1.4	0.161157	0.313819	462	mercuric ion transport protein	Mercury resistance	NA	NA	NA	NA	NA	NA
LFTS_02490	979.22	-0.36	0.19	-1.94	0.0525398	0.137056	447	hypothetical protein	NA	K08999	NA	Folding, sorting and degradation	04122 Sulfur relay system	COG1259	R
LFTS_00487	872.81	-0.36	0.19	-1.87	0.0617894	0.156265	1398	3-isopropylmalate dehydratase%2C large subunit	NA	K01702	Amino acid metabolism; Overview	Overview	01210 2-Oxocarboxylic acid metabolism	COG0065;COG0066	E
LFTS_01181	23.22	-0.36	0.38	-0.94	0.345231	0.53569	891	SIR2-like domain-containing protein	NA	NA	NA	NA	NA	NA	NA
LFTS_01413	133.88	-0.36	0.23	-1.56	0.119842	0.253624	588	LPP20 lipoprotein	NA	NA	NA	NA	NA	NA	NA
LFTS_01327	130.33	-0.36	0.21	-1.67	0.0954276	0.216059	552	undecaprenyl-diphosphatase	NA	K01096	Lipid metabolism	Lipid metabolism	00564 Glycerophospholipid metabolism	COG0671	I
LFTS_01457	211.79	-0.36	0.21	-1.72	0.0856049	0.199825	423	hypothetical protein	NA	NA	NA	NA	NA	NA	NA
LFTS_00556	100.94	-0.36	0.25	-1.43	0.152274	0.303083	273	Putative zinc-finger	NA	NA	NA	NA	NA	NA	NA
LFTS_02208	342.46	-0.35	0.18	-1.95	0.051372	0.135144	177	hypothetical protein	NA	NA	NA	NA	NA	NA	NA
LFTS_00503	2423.11	-0.35	0.12	-2.99	0.00275076	0.0126872	1143	two-component system%2C cell cycle response regulator	Putative diguanylate cyclases (GGDEF domain-containing proteins)	K13590	Cell growth and death	Cell growth and death	04112 Cell cycle - Caulobacter	COG2199	T
LFTS_00805	362.05	-0.35	0.22	-1.58	0.11498	0.245356	300	hypothetical protein	NA	K09764	NA	Translation	03010 Ribosome	COG1550	S
LFTS_01172	5.58	-0.35	0.43	-0.83	0.408967	0.595558	507	Tetratricopeptide repeat-containing protein	NA	NA	NA	NA	NA	NA	NA
LFTS_01506	302.34	-0.35	0.21	-1.7	0.0893472	0.206046	603	general secretion pathway protein H	NA	K02457	Cellular community - prokaryotes; Membrane transport	Membrane transport	03070 Bacterial secretion system	COG2165	NUW
LFTS_01520	745.22	-0.35	0.19	-1.8	0.0712035	0.173524	3084	cobalt-zinc-cadmium resistance protein CzcA	Cadmium/cobalt/zinc resistance	K15726	NA	Signal transduction	02020 Two-component system	COG3696	P
LFTS_01372	627.74	-0.35	0.16	-2.23	0.0256751	0.0793884	1314	Adenylosuccinate lyase	NA	K01756	Amino acid metabolism; Nucleotide metabolism	Nucleotide metabolism	00230 Purine metabolism	COG0015	F
LFTS_01726	798.53	-0.35	0.19	-1.86	0.0627424	0.158082	261	hypothetical protein	NA	K06400	NA	Replication and repair	03030 DNA replication	COG1961	L
LFTS_01165	12.41	-0.35	0.42	-0.83	0.407698	0.595336	1401	nitrogenase molybdenum-cofactor synthesis protein NifE	Nitrogenase genes	K02587	NA	Energy metabolism	00910 Nitrogen metabolism	COG2710	P
LFTS_00261	156.97	-0.35	0.21	-1.63	0.1038	0.229172	474	dUTP pyrophosphatase	NA	K01520	Nucleotide metabolism	Nucleotide metabolism	00240 Pyrimidine metabolism	COG0756	FV
LFTS_00997	36.04	-0.35	0.33	-1.07	0.284014	0.470528	531	hypothetical protein	NA	NA	NA	NA	NA	NA	NA
LFTS_01322	340.17	-0.35	0.2	-1.72	0.0849137	0.198585	888	NTE family protein	NA	K07001	NA	Glycan biosynthesis and metabolism	00540 Lipopolysaccharide biosynthesis	COG1752	R
LFTS_01316	314.87	-0.35	0.17	-2.01	0.0439563	0.12048	723	Polysaccharide deacetylase	Lipopolysaccharide synthesis	K11931	Cellular community - prokaryotes	Cellular community - prokaryotes	02026 Biofilm formation - Escherichia coli	COG0726	GM
LFTS_00947	625.01	-0.35	0.16	-2.16	0.0309585	0.0919508	570	molecular chaperone GrpE	NA	K03687	NA	Folding, sorting and degradation	03018 RNA degradation	COG0576	O
LFTS_01185	19.76	-0.34	0.41	-0.84	0.399333	0.587421	423	nitrogen regulatory protein P-II family protein	Nitrate/nitrite regulation	K02590	NA	Signal transduction	02020 Two-component system	COG0347	TE
LFTS_02100	2157.29	-0.34	0.14	-2.4	0.0165661	0.0554285	1473	aspartyl/glutamyl-tRNA(Asn/Gln) amidotransferase subunit B	NA	K02434	Translation	Translation	00970 Aminoacyl-tRNA biosynthesis	COG0064	J
LFTS_00522	1.85	-0.34	0.35	-0.97	0.330703	0.522317	147	hypothetical protein	NA	NA	NA	NA	NA	NA	NA
LFTS_02085	409.2	-0.34	0.18	-1.92	0.0554098	0.142893	879	hypothetical protein	NA	NA	NA	NA	NA	NA	NA
LFTS_02371	151.16	-0.34	0.22	-1.55	0.121546	0.256506	510	hypothetical protein	NA	NA	NA	NA	NA	NA	NA
LFTS_01830	687.19	-0.34	0.18	-1.92	0.0548963	0.141863	2025	PAS domain S-box-containing protein	NA	K07710	Signal transduction	Signal transduction	02020 Two-component system	COG0642	T
LFTS_00166	478.62	-0.34	0.15	-2.27	0.0229437	0.0726599	1143	membrane fusion protein%2C Cu(I)/Ag(I) efflux system	Copper/silver resistance	K07798	Signal transduction	Signal transduction	02020 Two-component system	COG0845	MV
LFTS_00990	199.13	-0.34	0.19	-1.8	0.0721617	0.175351	930	hypothetical protein	NA	NA	NA	NA	NA	NA	NA
LFTS_01004	376.55	-0.34	0.16	-2.12	0.0339013	0.0988027	186	hypothetical protein	NA	NA	NA	NA	NA	NA	NA
LFTS_00189	1047.93	-0.34	0.14	-2.44	0.014731	0.0505183	1362	glycine dehydrogenase subunit 1	NA	K00282	Carbohydrate metabolism; Overview; Amino acid metabolism	Overview	01200 Carbon metabolism	COG0403	E
LFTS_01996	997.35	-0.34	0.16	-2.1	0.0353118	0.101721	1545	tRNA(Ile)-lysidine synthase	NA	K04075	NA	Metabolism of cofactors and vitamins	00740 Riboflavin metabolism	COG0037	J
LFTS_01202	32.48	-0.34	0.38	-0.88	0.378422	0.569721	1299	MFS transporter%2C NNP family%2C nitrate/nitrite transporter	Nitrite uptake & assimilation to ammonia	K02575	Energy metabolism	Energy metabolism	00910 Nitrogen metabolism	COG2223	P
LFTS_00512	727.14	-0.34	0.17	-1.97	0.048821	0.129807	1212	Rhodopirellula transposase DDE domain-containing protein	NA	K07499	NA	Signal transduction	02020 Two-component system	COG3415	X
LFTS_00329	399.53	-0.34	0.18	-1.88	0.0597112	0.152248	1005	alcohol dehydrogenase%2C propanol-preferring	NA	K13953	Amino acid metabolism; Carbohydrate metabolism; Metabolism of cofactors and vitamins; Xenobiotics biodegradation and metabolism; Lipid metabolism; Overview	Overview	01220 Degradation of aromatic compounds	COG1064	G
LFTS_00387	117.04	-0.34	0.26	-1.3	0.19417	0.361112	513	hypothetical protein	NA	NA	NA	NA	NA	NA	NA
LFTS_01376	217.21	-0.33	0.21	-1.61	0.106383	0.232555	927	beta-aspartyl-peptidase (threonine type)	NA	K13051	NA	Folding, sorting and degradation	04130 SNARE interactions in vesicular transport	COG1446	E
LFTS_00281	494.03	-0.33	0.18	-1.83	0.0668207	0.16529	936	Radical SAM superfamily protein	NA	K06871	NA	Metabolism of cofactors and vitamins	00730 Thiamine metabolism	COG0641	O
LFTS_00516	1581.65	-0.33	0.13	-2.49	0.0126532	0.0448728	1776	Signal transduction histidine kinase	Quorum sensing	K10715	Cellular community - prokaryotes; Signal transduction	Signal transduction	02020 Two-component system	COG0642;COG0784	T
LFTS_00629	39036.6	-0.33	0.24	-1.39	0.164925	0.317831	576	hypothetical protein	NA	NA	NA	NA	NA	NA	NA
LFTS_00527	28.47	-0.33	0.35	-0.95	0.343001	0.53409	159	hypothetical protein	NA	NA	NA	NA	NA	NA	NA
LFTS_02014	221.96	-0.33	0.21	-1.62	0.10561	0.231318	1584	deoxyribodipyrimidine photo-lyase	NA	K01669	NA	Metabolism of cofactors and vitamins	00790 Folate biosynthesis	COG0415	L
LFTS_00726	390.73	-0.33	0.16	-2.11	0.0352667	0.101709	213	sulfur carrier protein	NA	K03154	Folding, sorting and degradation	Folding, sorting and degradation	04122 Sulfur relay system	COG2104	H
LFTS_01828	981.43	-0.33	0.2	-1.68	0.0930176	0.21176	1668	NAD(P)H-quinone oxidoreductase subunit 5	NADH dehydrogenase	K05577	Energy metabolism	Energy metabolism	00190 Oxidative phosphorylation	COG1009	CP
LFTS_01852	299.31	-0.33	0.23	-1.47	0.142268	0.28661	1065	2%2C4-dienoyl-CoA reductase	NA	K09461	Xenobiotics biodegradation and metabolism	Xenobiotics biodegradation and metabolism	00627 Aminobenzoate degradation	NA
LFTS_01069	6.05	-0.33	0.43	-0.76	0.445422	0.626559	789	hypothetical protein	NA	NA	NA	NA	NA	NA	NA
LFTS_01282	235.56	-0.33	0.18	-1.84	0.0653448	0.162123	1014	hypothetical protein	NA	K07337	NA	Amino acid metabolism	00270 Cysteine and methionine metabolism	COG3417	M
LFTS_01281	248.34	-0.33	0.18	-1.83	0.0679665	0.167101	783	putative phosphoesterase	NA	K07096	NA	Amino acid metabolism	00270 Cysteine and methionine metabolism	COG2129	R
LFTS_02098	529.36	-0.33	0.16	-2.1	0.0356097	0.10246	501	Tetraheme cytochrome c subunit of nitrate or TMAO reductase	NA	K15876	Energy metabolism	Energy metabolism	00910 Nitrogen metabolism	COG3005	C
LFTS_01371	371.37	-0.33	0.17	-1.88	0.0607342	0.154382	501	hypothetical protein	NA	NA	NA	NA	NA	NA	NA
LFTS_02103	1220.66	-0.33	0.15	-2.12	0.0341735	0.0994793	447	aspartyl/glutamyl-tRNA(Asn/Gln) amidotransferase subunit C	NA	K02435	Translation	Translation	00970 Aminoacyl-tRNA biosynthesis	COG0721	J
LFTS_01895	488.79	-0.33	0.16	-2.09	0.0362238	0.103628	1812	DNA ligase-1	NA	K10747	Replication and repair	Replication and repair	03030 DNA replication	COG1793	L
LFTS_01365	81.21	-0.32	0.26	-1.24	0.215352	0.38571	579	23S rRNA (guanosine2251-2'-O)-methyltransferase	NA	K03218	NA	Metabolism of cofactors and vitamins	00760 Nicotinate and nicotinamide metabolism	COG0566	J
LFTS_00423	679.89	-0.32	0.15	-2.15	0.0316488	0.0936655	1068	PLD-like domain-containing protein	NA	K06131	Lipid metabolism	Lipid metabolism	00564 Glycerophospholipid metabolism	COG1502	I
LFTS_02006	168.23	-0.32	0.2	-1.65	0.099156	0.221874	1695	monovalent cation:H+ antiporter%2C CPA1 family	Proton transporters	K03316	NA	Membrane transport	02060 Phosphotransferase system (PTS)	COG0025	P
LFTS_00717	175.25	-0.32	0.21	-1.55	0.120339	0.254182	1041	general secretion pathway protein K	NA	K02460	Cellular community - prokaryotes; Membrane transport	Membrane transport	03070 Bacterial secretion system	COG3156	U
LFTS_02189	910.97	-0.32	0.15	-2.16	0.0307517	0.0917108	756	creatinine amidohydrolase	NA	K01470	Amino acid metabolism	Amino acid metabolism	00330 Arginine and proline metabolism	COG1402	HQ
LFTS_02500	217.02	-0.32	0.21	-1.54	0.124139	0.259992	681	16S rRNA (guanine527-N7)-methyltransferase	NA	K03501	NA	Folding, sorting and degradation	03060 Protein export	COG0357	J
LFTS_01490	365.49	-0.32	0.17	-1.93	0.0540282	0.139765	666	putative dithiol-disulfide isomerase%2C DsbA family	NA	K07396	NA	Overview	01200 Carbon metabolism	COG3531	O
LFTS_00175	1486.89	-0.32	0.12	-2.57	0.0101589	0.0375817	1485	Thiol-disulfide isomerase or thioredoxin	NA	K12035	Cancers	Cancers	05206 MicroRNAs in cancer	NA
LFTS_01215	856.68	-0.32	0.19	-1.64	0.10004	0.223248	1980	PAS domain S-box-containing protein	Quorum sensing	K07710	Signal transduction	Signal transduction	02020 Two-component system	COG0642	T
LFTS_01169	19.14	-0.32	0.4	-0.8	0.424382	0.609774	1572	nitrogen fixation protein NifB	Nitrogenase genes	K02585	NA	Cell motility	02030 Bacterial chemotaxis	COG0535	R
LFTS_01590	1115.1	-0.32	0.14	-2.2	0.0275854	0.0842473	450	3-dehydroquinate dehydratase	NA	K03786	Overview; Amino acid metabolism	Overview	01230 Biosynthesis of amino acids	COG0757	E
LFTS_00749	1428.95	-0.32	0.17	-1.91	0.0564798	0.1452	3246	Multidrug efflux pump subunit AcrB	NA	K03296	NA	Overview	01200 Carbon metabolism	COG0841	V
LFTS_01750	47.89	-0.31	0.33	-0.96	0.336881	0.527384	2061	Formate hydrogenlyase subunit 3/Multisubunit Na+/H+ antiporter%2C MnhD subunit	NA	K12137	NA	Amino acid metabolism	00260 Glycine, serine and threonine metabolism	COG0651	CP
LFTS_00801	487.79	-0.31	0.16	-2.01	0.0448423	0.122369	228	hypothetical protein	NA	K02027	NA	Translation	03010 Ribosome	COG1653;COG2182	G
LFTS_00126	6367.07	-0.31	0.12	-2.54	0.0110089	0.0401291	540	peptidoglycan-associated lipoprotein	NA	K03640	NA	Translation	03010 Ribosome	COG2885	M
LFTS_00243	123.53	-0.31	0.23	-1.36	0.172323	0.330043	714	Tetratricopeptide repeat-containing protein	NA	NA	NA	NA	NA	NA	NA
LFTS_00936	3990.35	-0.31	0.11	-2.79	0.00534362	0.0222517	2289	GTP pyrophosphokinase	NA	K00951	Nucleotide metabolism	Nucleotide metabolism	00230 Purine metabolism	COG0317	TK
LFTS_01977	597.17	-0.31	0.2	-1.56	0.117709	0.249679	339	(2Fe-2S) ferredoxin	NA	K05587	Energy metabolism	Energy metabolism	00190 Oxidative phosphorylation	COG1894	C
LFTS_00388	31.73	-0.31	0.37	-0.84	0.398359	0.586683	108	hypothetical protein	NA	NA	NA	NA	NA	NA	NA
LFTS_02005	195.98	-0.31	0.25	-1.26	0.209043	0.379328	660	transcriptional regulator%2C TetR family	NA	K09017	NA	Membrane transport	02060 Phosphotransferase system (PTS)	COG1309	K
LFTS_00127	3698.16	-0.31	0.18	-1.76	0.0781437	0.186078	483	hypothetical protein	NA	K04542	Environmental adaptation; Nervous system; Signal transduction; Substance dependence; Cancers; Immune system	Signal transduction	04014 Ras signaling pathway	NA
LFTS_02307	112.22	-0.31	0.26	-1.21	0.227447	0.399317	2214	cellulose synthase subunit	Cellulose production	NA	NA	NA	NA	NA	NA
LFTS_01749	10.14	-0.31	0.43	-0.72	0.470165	0.645409	351	addiction module antidote protein%2C HigA family	NA	K07110	NA	Folding, sorting and degradation	04122 Sulfur relay system	COG3800	R
LFTS_01768	846	-0.31	0.15	-2.08	0.0377619	0.107287	567	Endonuclease%2C Uma2 family (restriction endonuclease fold)	NA	NA	NA	NA	NA	NA	NA
LFTS_01569	435.87	-0.31	0.15	-1.99	0.0466116	0.125953	840	cobalt-precorrin 4 C11-methyltransferase	NA	K05936	Metabolism of cofactors and vitamins	Metabolism of cofactors and vitamins	00860 Porphyrin and chlorophyll metabolism	COG2875	H
LFTS_01989	1350.94	-0.31	0.15	-2.04	0.0412265	0.114208	1560	Glutathionylspermidine synthase preATP-grasp	Spermidine	NA	NA	NA	NA	NA	NA
LFTS_00886	484.99	-0.31	0.17	-1.82	0.0683882	0.167501	357	3-dehydroquinate synthase	NA	K01735	Overview; Amino acid metabolism	Overview	01230 Biosynthesis of amino acids	COG0337	E
LFTS_01521	752.39	-0.31	0.16	-1.86	0.062826	0.158082	1125	membrane fusion protein%2C Cu(I)/Ag(I) efflux system	Copper/silver resistance; Cadmium/cobalt/zinc resistance	K07798	Signal transduction	Signal transduction	02020 Two-component system	COG0845	MV
LFTS_01243	21.43	-0.3	0.37	-0.82	0.414978	0.600836	1509	Glycosyltransferase involved in cell wall bisynthesis	putative pel operon	K08256	NA	Glycan biosynthesis and metabolism	00563 Glycosylphosphatidylinositol(GPI)-anchor biosynthesis	COG0438	M
LFTS_00464	225.35	-0.3	0.23	-1.34	0.178709	0.340473	888	putative iron-dependent peroxidase	Oxidative stress response	K07223	NA	Lipid metabolism	00564 Glycerophospholipid metabolism	COG2837	P
LFTS_01175	12.81	-0.3	0.41	-0.73	0.463052	0.6403	1161	dTDP-4-amino-4%2C6-dideoxygalactose transaminase	NA	K13010	Carbohydrate metabolism	Carbohydrate metabolism	00520 Amino sugar and nucleotide sugar metabolism	COG0399	M
LFTS_02410	1642.04	-0.3	0.16	-1.95	0.051661	0.135617	960	methionyl-tRNA formyltransferase	NA	K00604	Translation; Metabolism of cofactors and vitamins	Metabolism of cofactors and vitamins	00670 One carbon pool by folate	COG0223	J
LFTS_01188	44.28	-0.3	0.3	-1	0.319159	0.509261	1191	homocitrate synthase NifV	NA	K02594	Carbohydrate metabolism	Carbohydrate metabolism	00620 Pyruvate metabolism	COG0119	E
LFTS_02501	907.13	-0.3	0.13	-2.29	0.0221574	0.0706512	1818	tRNA uridine 5-carboxymethylaminomethyl modification enzyme	NA	K03495	NA	Translation	00970 Aminoacyl-tRNA biosynthesis	COG0445	J
LFTS_00642	709.91	-0.3	0.16	-1.91	0.0566564	0.145466	669	hypothetical protein	NA	NA	NA	NA	NA	NA	NA
LFTS_02190	520.38	-0.3	0.18	-1.68	0.0931838	0.211944	627	chromosome partitioning protein	NA	K03496	NA	Carbohydrate metabolism	00630 Glyoxylate and dicarboxylate metabolism	COG1192	N
LFTS_02045	197.68	-0.3	0.21	-1.46	0.144816	0.29097	606	transposase%2C IS605 OrfB family%2C central region	NA	K07496	NA	Metabolism of cofactors and vitamins	00860 Porphyrin and chlorophyll metabolism	COG0675	X
LFTS_01071	13.08	-0.3	0.43	-0.7	0.486101	0.658913	609	hypothetical protein	NA	NA	NA	NA	NA	NA	NA
LFTS_01707	1252.2	-0.3	0.14	-2.06	0.0394672	0.110957	831	6-phosphogluconolactonase	NA	K01057	Carbohydrate metabolism; Overview	Overview	01200 Carbon metabolism	COG0363	G
LFTS_01239	268.96	-0.3	0.23	-1.31	0.190839	0.35766	984	NADPH2:quinone reductase	NA	K00344	NA	Biosynthesis of other secondary metabolites	00405 Phenazine biosynthesis	COG0604	CR
LFTS_01174	10	-0.3	0.43	-0.69	0.487731	0.660403	1164	cysteine desulfurase	Nitrogenase genes	K04487	Metabolism of cofactors and vitamins; Folding, sorting and degradation	Metabolism of cofactors and vitamins	00730 Thiamine metabolism	COG1104	E
LFTS_00821	806.48	-0.3	0.17	-1.78	0.0756039	0.181771	930	menaquinol-cytochrome c reductase iron-sulfur subunit	Cytochrome b/c1	K03886	Energy metabolism	Energy metabolism	00190 Oxidative phosphorylation	COG0723	C
LFTS_00402	919.94	-0.29	0.15	-2.01	0.0449351	0.122488	372	hypothetical protein	NA	K02282	NA	Translation	00970 Aminoacyl-tRNA biosynthesis	COG4963	UW
LFTS_01597	1715.6	-0.29	0.17	-1.76	0.0788137	0.187136	1806	PAS domain S-box-containing protein	NA	K00936	NA	Cellular community - prokaryotes	02024 Quorum sensing	NA
LFTS_00432	4129.15	-0.29	0.22	-1.35	0.176731	0.337444	1338	B12 binding domain-containing protein	NA	K13602	Metabolism of cofactors and vitamins	Metabolism of cofactors and vitamins	00860 Porphyrin and chlorophyll metabolism	COG1032	R
LFTS_01892	285.68	-0.29	0.19	-1.51	0.13174	0.270666	1575	apolipoprotein N-acyltransferase	NA	K03820	NA	Drug resistance	01503 Cationic antimicrobial peptide (CAMP) resistance	COG0815	M
LFTS_00088	420.35	-0.29	0.17	-1.71	0.0868781	0.202228	852	hydroxymethylpyrimidine/phosphomethylpyrimidine kinase	NA	K14153	Metabolism of cofactors and vitamins	Metabolism of cofactors and vitamins	00730 Thiamine metabolism	COG0351;COG0352	H
LFTS_01995	407.73	-0.29	0.17	-1.69	0.0906208	0.207861	960	riboflavin kinase / FMN adenylyltransferase	NA	K11753	Metabolism of cofactors and vitamins	Metabolism of cofactors and vitamins	00740 Riboflavin metabolism	COG0196	H
LFTS_01051	37.41	-0.29	0.37	-0.78	0.433042	0.616577	414	single-strand DNA-binding protein	NA	K03111	Replication and repair	Replication and repair	03030 DNA replication	COG0629	L
LFTS_00601	251.82	-0.29	0.21	-1.41	0.159954	0.313353	1116	UDP-N-acetylglucosamine-N- acetylmuramylpentapeptide N-acetylglucosamine transferase	NA	K02563	Cell growth and death; Glycan biosynthesis and metabolism; Drug resistance	Glycan biosynthesis and metabolism	00550 Peptidoglycan biosynthesis	COG0707	M
LFTS_01358	1274.75	-0.29	0.14	-2.06	0.0392416	0.110481	1635	(R)-citramalate synthase	NA	K01649	Amino acid metabolism; Overview; Carbohydrate metabolism	Overview	01210 2-Oxocarboxylic acid metabolism	COG0119	E
LFTS_02015	325.18	-0.29	0.18	-1.6	0.108611	0.235608	1266	voltage-gated potassium channel	Role of potassium in the internal positive membrane potential; Proton transporters	K10716	NA	Metabolism of cofactors and vitamins	00790 Folate biosynthesis	COG1226	P
LFTS_00335	5839.01	-0.29	0.15	-1.88	0.0603596	0.153744	1740	proteasome-associated ATPase	NA	K13527	Folding, sorting and degradation	Folding, sorting and degradation	03050 Proteasome	COG0464	MDT
LFTS_01012	146.37	-0.29	0.21	-1.39	0.165944	0.319121	1098	transposase%2C IS605 OrfB family%2C central region	NA	K07496	NA	Replication and repair	03410 Base excision repair	COG0675	X
LFTS_00935	3992.46	-0.29	0.12	-2.41	0.0157367	0.0534446	1650	single-stranded-DNA-specific exonuclease	NA	K07462	Replication and repair	Replication and repair	03410 Base excision repair	COG0608	L
LFTS_02354	1307.1	-0.28	0.14	-2.06	0.0390553	0.110081	1245	diaminopimelate decarboxylase	NA	K01586	Amino acid metabolism; Overview	Overview	01230 Biosynthesis of amino acids	COG0019	E
LFTS_00745	59.97	-0.28	0.29	-0.99	0.31992	0.510149	618	repressor LexA	NA	K01356	NA	Overview	01200 Carbon metabolism	COG1974	KT
LFTS_00814	1134.78	-0.28	0.14	-2.01	0.0445372	0.121804	1557	NAD(P)H-hydrate epimerase	NA	K12615	Folding, sorting and degradation	Folding, sorting and degradation	03018 RNA degradation	NA
LFTS_01128	36.02	-0.28	0.33	-0.86	0.391071	0.579765	477	hypothetical protein	NA	NA	NA	NA	NA	NA	NA
LFTS_00436	70.1	-0.28	0.27	-1.04	0.298119	0.488223	216	putative nuclease of the RNAse H fold%2C HicB family	NA	NA	NA	NA	NA	NA	NA
LFTS_00023	427.35	-0.28	0.23	-1.2	0.231237	0.403327	993	NTE family protein	NA	K07001	NA	Cell growth and death	04112 Cell cycle - Caulobacter	COG1752	R
LFTS_02443	2507.61	-0.28	0.15	-1.86	0.0629622	0.158105	1542	L-aspartate oxidase	NA	K00278	Amino acid metabolism; Metabolism of cofactors and vitamins	Amino acid metabolism	00250 Alanine, aspartate and glutamate metabolism	COG0029	H
LFTS_02364	869.37	-0.28	0.17	-1.7	0.0885855	0.20505	513	chorismate lyase	NA	NA	NA	NA	NA	NA	NA
LFTS_00397	55.51	-0.28	0.3	-0.94	0.347086	0.537605	1002	hypothetical protein	NA	K01163	NA	Carbohydrate metabolism	00520 Amino sugar and nucleotide sugar metabolism	COG4866	S
LFTS_00568	436.94	-0.28	0.15	-1.86	0.0634705	0.15906	1557	PilZ domain-containing protein	c-di-GMP effector proteins; Extracellular polysaccharide production and export	K02481	NA	Metabolism of cofactors and vitamins	00860 Porphyrin and chlorophyll metabolism	COG2204	T
LFTS_02219	3.19	-0.28	0.4	-0.69	0.488113	0.66056	93	hypothetical protein	NA	NA	NA	NA	NA	NA	NA
LFTS_00476	421.4	-0.28	0.16	-1.79	0.0731427	0.17688	678	hypothetical protein	NA	NA	NA	NA	NA	NA	NA
LFTS_00543	140.9	-0.28	0.21	-1.32	0.185813	0.351279	1512	O-antigen ligase	Extracellular polysaccharide production and export	K13009	NA	Cell motility	02030 Bacterial chemotaxis	COG3307	M
LFTS_00458	66.33	-0.28	0.31	-0.9	0.369645	0.561171	645	hypothetical protein	NA	NA	NA	NA	NA	NA	NA
LFTS_00384	170.03	-0.28	0.22	-1.25	0.211815	0.382127	1767	hypothetical protein	NA	K09817	Membrane transport	Membrane transport	02010 ABC transporters	COG1121	P
LFTS_00385	26.15	-0.28	0.37	-0.76	0.448016	0.628892	378	hypothetical protein	NA	NA	NA	NA	NA	NA	NA
LFTS_00668	1013.22	-0.28	0.14	-2.04	0.0413006	0.114208	2289	DNA segregation ATPase FtsK/SpoIIIE%2C S-DNA-T family	NA	K03466	NA	Folding, sorting and degradation	03018 RNA degradation	COG1674	D
LFTS_01767	44.06	-0.28	0.31	-0.88	0.378995	0.569721	1221	hypothetical protein	NA	NA	NA	NA	NA	NA	NA
LFTS_01831	557.9	-0.28	0.18	-1.51	0.129994	0.268856	1470	two-component system%2C NtrC family%2C response regulator AtoC	NA	K07714	Signal transduction	Signal transduction	02020 Two-component system	COG2204	T
LFTS_01584	1858.91	-0.27	0.12	-2.24	0.0253074	0.0784465	882	TIGR00255 family protein	NA	NA	NA	NA	NA	NA	NA
LFTS_02489	1101.03	-0.27	0.16	-1.69	0.0903345	0.207861	486	hypothetical protein	NA	NA	NA	NA	NA	NA	NA
LFTS_01498	71.76	-0.27	0.26	-1.04	0.298331	0.48825	177	Aldo/keto reductase family protein	NA	K05882	NA	Folding, sorting and degradation	04120 Ubiquitin mediated proteolysis	NA
LFTS_00523	96.84	-0.27	0.26	-1.06	0.287656	0.474527	789	methyltransferase%2C FkbM family	NA	NA	NA	NA	NA	NA	NA
LFTS_00309	21.63	-0.27	0.38	-0.72	0.474012	0.648388	1530	Putative beta-barrel porin-2%2C OmpL-like. bbp2	NA	K09993	Cell growth and death	Cell growth and death	04110 Cell cycle	NA
LFTS_01893	2106.68	-0.27	0.13	-2.13	0.0330285	0.0964851	540	hypothetical protein	NA	NA	NA	NA	NA	NA	NA
LFTS_00761	1027.98	-0.27	0.14	-1.97	0.0484783	0.129172	2703	long-chain acyl-CoA synthetase	NA	K01897	Cell growth and death; Cellular community - prokaryotes; Transport and catabolism; Lipid metabolism; Endocrine system; Overview	Overview	01212 Fatty acid metabolism	COG0318;COG1022	IQ
LFTS_02057	3941.06	-0.27	0.12	-2.26	0.023999	0.075046	1032	Site-specific recombinase XerD	NA	K14059	NA	Translation	03010 Ribosome	COG0582	LX
LFTS_01088	21.64	-0.27	0.38	-0.71	0.474709	0.648388	690	YqaJ-like viral recombinase domain protein	NA	NA	NA	NA	NA	NA	NA
LFTS_00235	168.11	-0.27	0.23	-1.17	0.240052	0.413849	708	3-oxoacyl-[acyl-carrier protein] reductase	NA	K00059	Lipid metabolism; Overview; Metabolism of cofactors and vitamins	Overview	01212 Fatty acid metabolism	COG1028	IQR
LFTS_01053	255.49	-0.27	0.18	-1.47	0.140753	0.284482	624	hypothetical protein	NA	K06952	NA	Replication and repair	03030 DNA replication	COG3810
LFTS_02205	863.09	-0.27	0.14	-1.93	0.0532485	0.138035	984	Site-specific recombinase XerD	NA	K04763	NA	Metabolism of cofactors and vitamins	00130 Ubiquinone and other terpenoid-quinone biosynthesis	COG0582	LX
LFTS_01839	126.46	-0.27	0.25	-1.06	0.287453	0.474508	759	Regulator of protease activity HflC%2C stomatin/prohibitin superfamily	NA	K15932	Metabolism of terpenoids and polyketides	Metabolism of terpenoids and polyketides	01057 Biosynthesis of type II polyketide products	NA
LFTS_02318	240.94	-0.27	0.2	-1.34	0.178728	0.340473	1017	flagellar motor switch protein FliM	Chemotaxis	K02416	Cell motility	Cell motility	02030 Bacterial chemotaxis	COG1868	N
LFTS_00528	116.25	-0.27	0.24	-1.14	0.255659	0.432948	1320	Glycosyltransferase involved in cell wall bisynthesis	Extracellular polysaccharide production and export	K08256	NA	Cell motility	02040 Flagellar assembly	COG0438	M
LFTS_02209	463.35	-0.27	0.16	-1.71	0.0873641	0.203169	471	putative nucleic acid-binding protein%2C contains PIN domain	NA	K07064	NA	Overview	01220 Degradation of aromatic compounds	COG1848	R
LFTS_00565	269.05	-0.27	0.19	-1.39	0.163849	0.316004	1104	UDP-galactopyranose mutase	Extracellular polysaccharide production and export	K01854	Carbohydrate metabolism	Carbohydrate metabolism	00052 Galactose metabolism	COG0562	M
LFTS_00635	108.1	-0.26	0.29	-0.92	0.359247	0.550949	147	hypothetical protein	NA	NA	NA	NA	NA	NA	NA
LFTS_00011	499.42	-0.26	0.17	-1.54	0.122762	0.258195	1737	HNH endonuclease	NA	K00568	Metabolism of cofactors and vitamins	Metabolism of cofactors and vitamins	00130 Ubiquinone and other terpenoid-quinone biosynthesis	COG2227	H
LFTS_01718	584.01	-0.26	0.15	-1.8	0.0723739	0.175533	684	serine/threonine protein phosphatase 1	NA	K07313	NA	Metabolism of terpenoids and polyketides	00900 Terpenoid backbone biosynthesis	COG0639	T
LFTS_00625	75.04	-0.26	0.27	-0.96	0.335256	0.526425	774	putative membrane protein	NA	K08977	NA	Amino acid metabolism	00340 Histidine metabolism	NA
LFTS_00257	288.49	-0.26	0.21	-1.26	0.207278	0.377505	597	HslV component of HslUV peptidase. Threonine peptidase. MEROPS family T01B	NA	K01419	NA	Nucleotide metabolism	00230 Purine metabolism	COG0638	O
LFTS_00713	640.54	-0.26	0.18	-1.48	0.138998	0.281851	378	Tetratricopeptide repeat-containing protein	NA	K02498	NA	Cell motility	02030 Bacterial chemotaxis	COG3071	S
LFTS_01342	1991.7	-0.26	0.14	-1.81	0.0706673	0.172912	1053	methylthioribose-1-phosphate isomerase	NA	K08963	Amino acid metabolism	Amino acid metabolism	00270 Cysteine and methionine metabolism	NA
LFTS_00119	447.2	-0.26	0.18	-1.4	0.16124	0.313819	480	hypothetical protein	NA	K02015	Membrane transport	Membrane transport	02010 ABC transporters	COG0609	P
LFTS_00290	325.68	-0.26	0.19	-1.34	0.181186	0.344146	999	Holliday junction DNA helicase subunit RuvB	NA	K03551	Replication and repair	Replication and repair	03440 Homologous recombination	COG2255	L
LFTS_02028	62.4	-0.26	0.33	-0.78	0.43563	0.617994	777	hypothetical protein	NA	NA	NA	NA	NA	NA	NA
LFTS_01531	24203.2	-0.26	0.18	-1.39	0.16569	0.31906	531	cytochrome c oxidase cbb3-type subunit 2	Cytochrome cbb3 oxidase; Proton transporters	K00405	Energy metabolism; Signal transduction	Energy metabolism	00190 Oxidative phosphorylation	COG2993	C
LFTS_02076	1078.17	-0.25	0.14	-1.86	0.062948	0.158105	969	diguanylate cyclase (GGDEF) domain-containing protein	Putative diguanylate cyclases (GGDEF domain-containing proteins)	K13069	NA	Signal transduction	02020 Two-component system	COG2199	T
LFTS_01980	2213.11	-0.25	0.15	-1.71	0.0880199	0.204206	1437	proteasome accessory factor A	NA	K13571	NA	Folding, sorting and degradation	03050 Proteasome	NA
LFTS_01818	1.37	-0.25	0.33	-0.78	0.435778	0.617994	207	putative transcriptional regulator (AbrB)	NA	NA	NA	NA	NA	NA	NA
LFTS_01612	2387.62	-0.25	0.12	-2.05	0.0402722	0.112744	774	Ferredoxin-NADP reductase	NA	K00523	Carbohydrate metabolism	Carbohydrate metabolism	00520 Amino sugar and nucleotide sugar metabolism	COG0543	HC
LFTS_01510	770.08	-0.25	0.15	-1.69	0.0913858	0.20881	1314	ATP phosphoribosyltransferase regulatory subunit	NA	K02502	Overview; Amino acid metabolism	Overview	01230 Biosynthesis of amino acids	COG3705	E
LFTS_02353	672.76	-0.25	0.17	-1.52	0.128929	0.267768	498	hypothetical protein	NA	NA	NA	NA	NA	NA	NA
LFTS_01886	1360.44	-0.25	0.18	-1.41	0.157561	0.309886	1008	putative oxidoreductase	NA	K05275	Metabolism of cofactors and vitamins	Metabolism of cofactors and vitamins	00750 Vitamin B6 metabolism	COG0667	R
LFTS_00508	88.43	-0.25	0.27	-0.95	0.344319	0.5353	306	hypothetical protein	NA	NA	NA	NA	NA	NA	NA
LFTS_02300	102.17	-0.25	0.24	-1.04	0.299453	0.48912	678	undecaprenyl-diphosphatase	NA	K01096	Lipid metabolism	Lipid metabolism	00564 Glycerophospholipid metabolism	COG0671	I
LFTS_02061	19.87	-0.25	0.39	-0.65	0.518863	0.689147	420	biopolymer transport protein ExbD	NA	K03559	NA	Replication and repair	03440 Homologous recombination	COG0848	U
LFTS_00184	1747.27	-0.25	0.14	-1.83	0.0673727	0.165995	705	peptidyl-prolyl cis-trans isomerase D	NA	K03770	NA	Signal transduction	02020 Two-component system	COG0760	O
LFTS_01343	355.16	-0.25	0.17	-1.46	0.143075	0.287771	2043	4-alpha-glucanotransferase	NA	K01196	Carbohydrate metabolism	Carbohydrate metabolism	00500 Starch and sucrose metabolism	NA
LFTS_00760	709.94	-0.25	0.14	-1.79	0.0727052	0.175993	1440	metallo-beta-lactamase family protein	NA	K07576	NA	Energy metabolism	00190 Oxidative phosphorylation	COG1236	J
LFTS_01379	433.32	-0.25	0.18	-1.4	0.161336	0.313819	2913	iron complex outermembrane recepter protein	NA	K02014	NA	Metabolism of cofactors and vitamins	00785 Lipoic acid metabolism	COG1629	P
LFTS_00134	59.9	-0.25	0.3	-0.82	0.409777	0.595558	642	hypothetical protein	NA	K07286	NA	Signal transduction	02020 Two-component system	COG3056	S
LFTS_00188	443.83	-0.25	0.17	-1.45	0.147626	0.29521	405	glycine cleavage system H protein	NA	K02437	Carbohydrate metabolism; Amino acid metabolism	Carbohydrate metabolism	00630 Glyoxylate and dicarboxylate metabolism	COG0509	E
LFTS_01399	194.36	-0.25	0.24	-1.02	0.308599	0.499464	333	hypothetical protein	NA	NA	NA	NA	NA	NA	NA
LFTS_01242	16.77	-0.24	0.4	-0.61	0.541772	0.70812	1380	putative membrane protein	putative pel operon	K05310	Glycan biosynthesis and metabolism	Glycan biosynthesis and metabolism	00563 Glycosylphosphatidylinositol(GPI)-anchor biosynthesis	NA
LFTS_01763	24.67	-0.24	0.38	-0.65	0.517119	0.6882	192	Putative restriction endonuclease	NA	NA	NA	NA	NA	NA	NA
LFTS_00270	499.73	-0.24	0.16	-1.51	0.131074	0.27019	654	hypothetical protein	NA	NA	NA	NA	NA	NA	NA
LFTS_02206	1216.75	-0.24	0.15	-1.66	0.0973192	0.218748	906	hypothetical protein	NA	NA	NA	NA	NA	NA	NA
LFTS_00598	526.03	-0.24	0.17	-1.39	0.163512	0.315599	1464	UDP-N-acetylmuramoylalanine--D-glutamate ligase	NA	K01925	Metabolism of other amino acids; Glycan biosynthesis and metabolism	Metabolism of other amino acids	00471 D-Glutamine and D-glutamate metabolism	COG0771	M
LFTS_01307	373	-0.24	0.17	-1.44	0.150853	0.300498	852	Glycosyl transferase family 2	Lipopolysaccharide synthesis	K00786	NA	Glycan biosynthesis and metabolism	00540 Lipopolysaccharide biosynthesis	NA
LFTS_00599	174.47	-0.24	0.21	-1.16	0.247436	0.422477	756	cell division protein FtsW	NA	K03588	Cell growth and death	Cell growth and death	04112 Cell cycle - Caulobacter	COG0772	D
LFTS_00040	752.73	-0.24	0.16	-1.47	0.141326	0.285407	1227	hypothetical protein	NA	K09800	NA	Signal transduction	02020 Two-component system	COG2911	U
LFTS_00143	1008.99	-0.24	0.13	-1.8	0.0722282	0.175351	1212	HD domain-containing protein	NA	K07814	NA	Folding, sorting and degradation	04122 Sulfur relay system	COG3437	T
LFTS_00681	4196.72	-0.24	0.12	-2.02	0.0434499	0.119223	1893	1-deoxy-D-xylulose-5-phosphate synthase	NA	K01662	Metabolism of terpenoids and polyketides; Metabolism of cofactors and vitamins	Metabolism of cofactors and vitamins	00730 Thiamine metabolism	COG1154	HI
LFTS_01951	1157.13	-0.24	0.18	-1.35	0.1767	0.337444	1239	tryptophan synthase beta chain	NA	K01696	Overview; Amino acid metabolism	Overview	01230 Biosynthesis of amino acids	COG0133	E
LFTS_00787	477.86	-0.24	0.2	-1.21	0.224595	0.397398	255	hypothetical protein	NA	K12569	Cardiovascular diseases	Cardiovascular diseases	05410 Hypertrophic cardiomyopathy (HCM)	NA
LFTS_02108	930.9	-0.24	0.15	-1.57	0.116949	0.248704	669	putative membrane protein	NA	K10110	Membrane transport	Membrane transport	02010 ABC transporters	COG3833	G
LFTS_00938	678.79	-0.24	0.14	-1.7	0.0891041	0.205867	252	hypothetical protein	NA	K06575	Immune system; Infectious diseases	Immune system	04640 Hematopoietic cell lineage	NA
LFTS_01351	226.56	-0.24	0.22	-1.1	0.273186	0.457951	426	Cytochrome C oxidase%2C cbb3-type%2C subunit III	Cytochrome cbb3 oxidase	K00406	Energy metabolism; Signal transduction	Energy metabolism	00190 Oxidative phosphorylation	COG2010	C
LFTS_00525	78.51	-0.24	0.27	-0.88	0.378856	0.569721	900	hypothetical protein	NA	K13018	Carbohydrate metabolism	Carbohydrate metabolism	00520 Amino sugar and nucleotide sugar metabolism	COG0110	R
LFTS_00139	553.96	-0.24	0.17	-1.37	0.169149	0.324214	990	Phosphoesterase family protein	NA	K01114	Lipid metabolism; Cellular community - prokaryotes; Carbohydrate metabolism; Endocrine system	Carbohydrate metabolism	00562 Inositol phosphate metabolism	COG3511	M
LFTS_01952	374	-0.23	0.17	-1.35	0.177058	0.337809	639	phosphoribosylanthranilate isomerase	NA	K01817	Overview; Amino acid metabolism	Overview	01230 Biosynthesis of amino acids	COG0135	E
LFTS_02478	4831.92	-0.23	0.13	-1.75	0.0797279	0.188438	948	TPR repeat-containing protein	NA	K03350	Cell growth and death; Endocrine system; Folding, sorting and degradation; Infectious diseases	Folding, sorting and degradation	04120 Ubiquitin mediated proteolysis	NA
LFTS_01626	959.77	-0.23	0.15	-1.56	0.119874	0.253624	2214	phosphoribosylformylglycinamidine synthase subunit II	NA	K01952	Nucleotide metabolism	Nucleotide metabolism	00230 Purine metabolism	COG0046;COG0047	F
LFTS_01815	369.14	-0.23	0.23	-1	0.315025	0.506367	1254	Glycosyltransferase involved in cell wall bisynthesis	Lipopolysaccharide synthesis	K13668	NA	Membrane transport	02010 ABC transporters	COG0438	M
LFTS_01368	1173.57	-0.23	0.16	-1.4	0.160137	0.313465	1203	GTP cyclohydrolase II /3%2C4-dihydroxy-2-butanone 4-phosphate synthase (EC 4.1.99.12)	NA	K14652	Metabolism of cofactors and vitamins	Metabolism of cofactors and vitamins	00740 Riboflavin metabolism	COG0108;COG0807	H
LFTS_01990	3085.07	-0.23	0.14	-1.6	0.109479	0.235848	810	ABC-type uncharacterized transport system%2C permease component	NA	K02497	NA	Nucleotide metabolism	00230 Purine metabolism	COG0755	O
LFTS_01463	3.15	-0.23	0.39	-0.6	0.551037	0.71609	264	TrbC/VIRB2 family protein	NA	K03197	Infectious diseases; Membrane transport	Membrane transport	03070 Bacterial secretion system	COG3838	U
LFTS_01369	483.71	-0.23	0.18	-1.25	0.210995	0.380959	486	6%2C7-dimethyl-8-ribityllumazine synthase	NA	K00794	Metabolism of cofactors and vitamins	Metabolism of cofactors and vitamins	00740 Riboflavin metabolism	COG0054	H
LFTS_01874	138.13	-0.23	0.27	-0.86	0.387192	0.578609	549	3-deoxy-D-manno-octulosonate 8-phosphate phosphatase (KDO 8-P phosphatase)	NA	K03270	Glycan biosynthesis and metabolism	Glycan biosynthesis and metabolism	00540 Lipopolysaccharide biosynthesis	COG1778	MR
LFTS_01898	2069.65	-0.23	0.16	-1.42	0.154487	0.30529	657	Lon protease	NA	K07157	NA	Overview	01200 Carbon metabolism	COG2802	S
LFTS_02294	276.93	-0.23	0.17	-1.33	0.184012	0.349202	315	hypothetical protein	NA	K06475	Immune system	Immune system	04640 Hematopoietic cell lineage	NA
LFTS_00085	1071.85	-0.23	0.17	-1.31	0.189198	0.355246	825	thiazole synthase	NA	K03149	Metabolism of cofactors and vitamins	Metabolism of cofactors and vitamins	00730 Thiamine metabolism	COG2022	H
LFTS_02306	383.9	-0.23	0.17	-1.34	0.181014	0.344146	1101	Cellulase family 8	Cellulose production	K15531	NA	Glycan biosynthesis and metabolism	00550 Peptidoglycan biosynthesis	COG3405	G
LFTS_01778	1349.66	-0.23	0.19	-1.19	0.233755	0.405807	966	GDP-L-fucose synthase	NA	K02377	Carbohydrate metabolism	Carbohydrate metabolism	00051 Fructose and mannose metabolism	COG0451	M
LFTS_02203	153.92	-0.23	0.21	-1.07	0.284387	0.470697	582	hypothetical protein	NA	NA	NA	NA	NA	NA	NA
LFTS_02313	90.87	-0.23	0.25	-0.9	0.366969	0.55934	345	nitrogen regulatory protein P-II family protein	Nitrate/nitrite regulation	K04751	Signal transduction	Signal transduction	02020 Two-component system	COG0347	TE
LFTS_01191	100.49	-0.23	0.27	-0.82	0.409651	0.595558	696	molybdate transport system permease protein	NA	K02018	Membrane transport	Membrane transport	02010 ABC transporters	COG0555	P
LFTS_00389	45.01	-0.23	0.34	-0.67	0.501265	0.673592	786	hypothetical protein	NA	K06297	NA	Folding, sorting and degradation	04141 Protein processing in endoplasmic reticulum	NA
LFTS_00084	1948.01	-0.23	0.18	-1.28	0.199572	0.367781	1926	acetyl-CoA synthetase	NA	K01895	Carbohydrate metabolism; Overview; Energy metabolism	Overview	01200 Carbon metabolism	COG0365	I
LFTS_01884	926.68	-0.23	0.14	-1.66	0.0977158	0.219243	2055	Glucoamylase (glucan-1%2C4-alpha-glucosidase)%2C GH15 family	NA	K01178	Carbohydrate metabolism	Carbohydrate metabolism	00500 Starch and sucrose metabolism	COG3387	G
LFTS_01401	565.73	-0.23	0.14	-1.56	0.118278	0.250672	288	hypothetical protein	NA	K06400	NA	Transport and catabolism	04144 Endocytosis	COG1961	L
LFTS_00111	209.98	-0.22	0.19	-1.2	0.228834	0.400405	2214	ATP-dependent DNA helicase DinG	NA	K03722	NA	Glycan biosynthesis and metabolism	00514 Other types of O-glycan biosynthesis	COG1199	L
LFTS_00667	363.87	-0.22	0.16	-1.41	0.159272	0.312509	717	outer membrane lipoprotein carrier protein	NA	K03634	NA	Metabolism of cofactors and vitamins	00750 Vitamin B6 metabolism	COG2834	M
LFTS_01917	424.43	-0.22	0.17	-1.3	0.192837	0.359634	999	putative pyruvate formate lyase activating enzyme	NA	K04070	NA	Nucleotide metabolism	00240 Pyrimidine metabolism	COG1313	R
LFTS_02379	995.71	-0.22	0.18	-1.26	0.208264	0.37865	516	Peroxiredoxin	Oxidative stress response	K02199	NA	Overview	01200 Carbon metabolism	COG0526	O
LFTS_01560	603.12	-0.22	0.16	-1.42	0.156959	0.309191	1503	adenosylcobyric acid synthase (glutamine-hydrolysing)	NA	K02232	Metabolism of cofactors and vitamins	Metabolism of cofactors and vitamins	00860 Porphyrin and chlorophyll metabolism	COG1492	H
LFTS_00234	258.64	-0.22	0.19	-1.15	0.249931	0.426151	303	flagellar biosynthesis protein	NA	K04061	NA	Nucleotide metabolism	00230 Purine metabolism	COG2257	U
LFTS_00158	449.26	-0.22	0.15	-1.46	0.145192	0.291086	252	hypothetical protein	NA	NA	NA	NA	NA	NA	NA
LFTS_01812	267.94	-0.22	0.23	-0.95	0.340758	0.531815	708	lipopolysaccharide transport system ATP-binding protein	Lipopolysaccharide synthesis	K09691	Membrane transport	Membrane transport	02010 ABC transporters	COG1134	GM
LFTS_01551	7505.59	-0.22	0.13	-1.73	0.0831921	0.195336	4578	glutamate synthase (NADPH/NADH) large chain	NA	K00265	Energy metabolism; Amino acid metabolism; Overview	Overview	01230 Biosynthesis of amino acids	COG0067;COG0069;COG0070	E
LFTS_01567	1387.27	-0.22	0.22	-0.98	0.32747	0.51787	666	tRNA-(MS[2]IO[6]A)-hydroxylase (MiaE)-like protein	NA	K02609	Amino acid metabolism	Amino acid metabolism	00360 Phenylalanine metabolism	COG3396	Q
LFTS_02365	3068.27	-0.22	0.13	-1.7	0.0898909	0.207107	1593	hypothetical protein	NA	K04034	Metabolism of cofactors and vitamins	Metabolism of cofactors and vitamins	00860 Porphyrin and chlorophyll metabolism	COG1032	R
LFTS_01456	376.78	-0.22	0.2	-1.08	0.279515	0.464798	426	transcriptional regulator%2C BadM/Rrf2 family	NA	K13643	NA	Signal transduction	02020 Two-component system	COG1959	K
LFTS_01093	4	-0.22	0.42	-0.51	0.607011	0.759834	537	hypothetical protein	NA	NA	NA	NA	NA	NA	NA
LFTS_00616	4781.57	-0.22	0.11	-1.93	0.0532113	0.138035	2052	squalene-hopene/tetraprenyl-beta-curcumene cyclase	NA	K06045	Metabolism of terpenoids and polyketides	Metabolism of terpenoids and polyketides	00909 Sesquiterpenoid and triterpenoid biosynthesis	COG1657	I
LFTS_00937	1996.6	-0.22	0.12	-1.75	0.0796793	0.188438	909	FdhE protein	NA	K02380	NA	Replication and repair	03410 Base excision repair	COG3058	CO
LFTS_01150	207.73	-0.22	0.19	-1.16	0.244764	0.418777	1257	HDIG domain-containing protein	NA	K07814	NA	Signal transduction	02020 Two-component system	COG3437	T
LFTS_01595	2563.22	-0.21	0.13	-1.69	0.0905816	0.207861	2625	PAS domain S-box-containing protein/diguanylate cyclase (GGDEF) domain-containing protein	Genes encoding proteins with EAL and GGDEF domains	K14051	Cellular community - prokaryotes	Cellular community - prokaryotes	02024 Quorum sensing	COG2199;COG2200;COG2202	T
LFTS_02469	915.73	-0.21	0.13	-1.62	0.105205	0.230839	1269	anhydro-N-acetylmuramic acid kinase	NA	K09001	NA	Nucleotide metabolism	00230 Purine metabolism	COG2377	M
LFTS_02515	1534.13	-0.21	0.14	-1.57	0.117428	0.249297	555	peptide deformylase	NA	K01462	NA	Metabolism of cofactors and vitamins	00860 Porphyrin and chlorophyll metabolism	COG0242	J
LFTS_01364	421.09	-0.21	0.17	-1.28	0.200001	0.367796	1473	cysteinyl-tRNA synthetase	NA	K01883	Translation	Translation	00970 Aminoacyl-tRNA biosynthesis	COG0215	J
LFTS_01248	89.22	-0.21	0.25	-0.86	0.38804	0.578609	1425	Tetratricopeptide repeat protein	putative pel operon	K12284	NA	Translation	00970 Aminoacyl-tRNA biosynthesis	NA
LFTS_01761	36.78	-0.21	0.33	-0.65	0.5151	0.686248	246	prevent-host-death family protein	NA	K15656	Cellular community - prokaryotes; Metabolism of terpenoids and polyketides	Metabolism of terpenoids and polyketides	01054 Nonribosomal peptide structures	NA
LFTS_01979	1053.21	-0.21	0.16	-1.3	0.192172	0.359064	1107	Dihydroorotate dehydrogenase	NA	K00226	Nucleotide metabolism	Nucleotide metabolism	00240 Pyrimidine metabolism	COG0167	F
LFTS_01837	209.48	-0.21	0.24	-0.88	0.376851	0.568823	528	DinB family protein	NA	NA	NA	NA	NA	NA	NA
LFTS_01918	681.39	-0.21	0.14	-1.5	0.133117	0.272819	1098	carbamoyl-phosphate synthase small subunit	NA	K01956	Nucleotide metabolism; Amino acid metabolism	Nucleotide metabolism	00240 Pyrimidine metabolism	COG0505	EF
LFTS_01760	135.34	-0.21	0.22	-0.95	0.342603	0.533989	279	hypothetical protein	NA	NA	NA	NA	NA	NA	NA
LFTS_00411	831.4	-0.21	0.17	-1.27	0.20332	0.372205	807	tRNA pseudouridine38-40 synthase	NA	K06173	NA	Amino acid metabolism	00310 Lysine degradation	COG0101	J
LFTS_02370	700.48	-0.21	0.16	-1.3	0.194355	0.361112	690	dTMP kinase	NA	K00943	Nucleotide metabolism	Nucleotide metabolism	00240 Pyrimidine metabolism	COG0125	F
LFTS_01999	1407.78	-0.21	0.14	-1.47	0.142043	0.28639	852	Dihydropteroate synthase	NA	K00796	Metabolism of cofactors and vitamins	Metabolism of cofactors and vitamins	00790 Folate biosynthesis	COG0294	H
LFTS_01100	64.93	-0.21	0.29	-0.72	0.471239	0.645811	1320	hypothetical protein	NA	NA	NA	NA	NA	NA	NA
LFTS_01097	15.67	-0.21	0.42	-0.5	0.615902	0.764747	723	hypothetical protein	NA	NA	NA	NA	NA	NA	NA
LFTS_00829	2447.24	-0.21	0.14	-1.53	0.126	0.262782	1764	Tetratricopeptide repeat-containing protein	NA	K12600	Folding, sorting and degradation	Folding, sorting and degradation	03018 RNA degradation	COG0457	R
LFTS_02082	732.58	-0.21	0.14	-1.54	0.123537	0.259385	1374	phosphoglucosamine mutase	NA	K03431	Carbohydrate metabolism	Carbohydrate metabolism	00520 Amino sugar and nucleotide sugar metabolism	COG1109	G
LFTS_00976	148.96	-0.21	0.21	-0.97	0.334194	0.525494	1026	hypothetical protein	NA	K11435	NA	Membrane transport	03070 Bacterial secretion system	NA
LFTS_00342	111.41	-0.21	0.24	-0.85	0.392699	0.579765	1221	putative permease	NA	K08184	NA	Amino acid metabolism	00260 Glycine, serine and threonine metabolism	NA
LFTS_00623	1257.93	-0.21	0.13	-1.61	0.107301	0.233992	1239	ceramide glucosyltransferase	NA	K00720	Lipid metabolism	Lipid metabolism	00600 Sphingolipid metabolism	COG1215	N
LFTS_01998	11962.7	-0.21	0.11	-1.83	0.0675913	0.166368	1800	cell division protease FtsH	NA	K03798	NA	Metabolism of cofactors and vitamins	00860 Porphyrin and chlorophyll metabolism	COG0465	O
LFTS_02101	1488.11	-0.21	0.16	-1.32	0.185226	0.350435	1479	aspartyl/glutamyl-tRNA(Asn/Gln) amidotransferase subunit A	NA	K02433	Translation	Translation	00970 Aminoacyl-tRNA biosynthesis	COG0154	J
LFTS_01269	62.27	-0.2	0.3	-0.69	0.491209	0.663218	282	hypothetical protein	NA	NA	NA	NA	NA	NA	NA
LFTS_01205	56.67	-0.2	0.29	-0.71	0.477112	0.649919	1602	hypothetical protein	NA	NA	NA	NA	NA	NA	NA
LFTS_01845	1412.05	-0.2	0.25	-0.81	0.417346	0.603561	1281	diguanylate cyclase (GGDEF) domain-containing protein	Putative diguanylate cyclases (GGDEF domain-containing proteins)	K13069	NA	Nucleotide metabolism	00230 Purine metabolism	COG2199	T
LFTS_01709	160.91	-0.2	0.22	-0.91	0.361157	0.553537	558	TolB amino-terminal domain-containing protein	NA	K07337	NA	Overview	01200 Carbon metabolism	COG3417	M
LFTS_00289	741.91	-0.2	0.14	-1.42	0.154942	0.305947	726	Outer membrane protein beta-barrel domain protein	NA	NA	NA	NA	NA	NA	NA
LFTS_02421	2018.4	-0.2	0.14	-1.43	0.153752	0.30408	1005	folate-binding protein YgfZ	NA	K06980	NA	Carbohydrate metabolism	00052 Galactose metabolism	COG0354	O
LFTS_00861	444.91	-0.2	0.19	-1.07	0.282718	0.468871	543	phosphatidylglycerophosphatase A	NA	K01095	Lipid metabolism	Lipid metabolism	00564 Glycerophospholipid metabolism	COG1267	I
LFTS_00634	179.71	-0.2	0.28	-0.72	0.472228	0.646809	303	hypothetical protein	NA	NA	NA	NA	NA	NA	NA
LFTS_01285	100.04	-0.2	0.24	-0.86	0.391269	0.579765	546	RNA polymerase%2C sigma subunit%2C SigZ	NA	K03088	NA	Amino acid metabolism	00270 Cysteine and methionine metabolism	COG1595	K
LFTS_01627	1671.08	-0.2	0.12	-1.63	0.102828	0.228039	1515	amidophosphoribosyltransferase	NA	K00764	Amino acid metabolism; Nucleotide metabolism	Nucleotide metabolism	00230 Purine metabolism	COG0034	F
LFTS_00868	799.04	-0.2	0.16	-1.29	0.197197	0.364757	879	nicotinate-nucleotide pyrophosphorylase [carboxylating]	NA	K00767	Metabolism of cofactors and vitamins	Metabolism of cofactors and vitamins	00760 Nicotinate and nicotinamide metabolism	COG0157	H
LFTS_00305	162.11	-0.2	0.22	-0.92	0.355363	0.546679	912	oligopeptide transport system permease protein	NA	K15581	Cellular community - prokaryotes; Drug resistance; Membrane transport	Membrane transport	02010 ABC transporters	COG0601	EP
LFTS_02170	1519.05	-0.2	0.13	-1.51	0.131549	0.270666	840	phosphatidate cytidylyltransferase	NA	K00981	Lipid metabolism; Signal transduction	Lipid metabolism	00564 Glycerophospholipid metabolism	COG0575	I
LFTS_00515	226.66	-0.2	0.21	-0.94	0.345634	0.53569	777	Hpt domain-containing protein	Quorum sensing	K10715	Cellular community - prokaryotes; Signal transduction	Signal transduction	02020 Two-component system	COG0642;COG0784	T
LFTS_01961	1549.41	-0.2	0.16	-1.25	0.210232	0.380652	468	hypothetical protein	NA	NA	NA	NA	NA	NA	NA
LFTS_01304	407.46	-0.2	0.16	-1.25	0.212531	0.382864	1209	heptosyltransferase-1	Lipopolysaccharide synthesis	K02841	Glycan biosynthesis and metabolism	Glycan biosynthesis and metabolism	00540 Lipopolysaccharide biosynthesis	COG0859	M
LFTS_01280	198.27	-0.2	0.2	-0.96	0.335421	0.526425	489	inner membrane protein	NA	K07038	NA	Amino acid metabolism	00270 Cysteine and methionine metabolism	COG1988	R
LFTS_02432	2186.52	-0.2	0.12	-1.62	0.105724	0.231365	663	putative O-methyltransferase YrrM	NA	K00588	Biosynthesis of other secondary metabolites; Amino acid metabolism	Amino acid metabolism	00360 Phenylalanine metabolism	COG4122	R
LFTS_01149	1710.58	-0.2	0.17	-1.14	0.253411	0.43002	873	Nucleotidyl transferase AbiEii toxin%2C Type IV TA system	NA	K09144	NA	Infectious diseases	05132 Salmonella infection	COG2253	V
LFTS_01467	17.37	-0.2	0.39	-0.5	0.616352	0.764747	1233	hypothetical protein	NA	NA	NA	NA	NA	NA	NA
LFTS_00818	1688.13	-0.2	0.16	-1.2	0.231951	0.403803	1146	hypothetical protein	NA	NA	NA	NA	NA	NA	NA
LFTS_01493	452.48	-0.19	0.17	-1.17	0.242144	0.41615	1452	GGDEF domain-containing protein%2C diguanylate cyclase (c-di-GMP synthetase) or its enzymatically inactive variants	Putative diguanylate cyclases (GGDEF domain-containing proteins)	K13590	Cell growth and death	Cell growth and death	04112 Cell cycle - Caulobacter	COG2199	T
LFTS_02146	494.45	-0.19	0.15	-1.32	0.187753	0.353146	1347	N-acetylglutamate synthase	NA	K14682	Overview; Amino acid metabolism	Overview	01210 2-Oxocarboxylic acid metabolism	COG0548;COG1246	E
LFTS_00793	1973.3	-0.19	0.14	-1.4	0.162995	0.31485	474	Nucleotide-binding universal stress protein%2C UspA family	NA	K06149	NA	Cell growth and death	04112 Cell cycle - Caulobacter	COG0589	T
LFTS_02164	1988.33	-0.19	0.13	-1.44	0.148736	0.296994	183	LSU ribosomal protein L32P	NA	K02911	Translation	Translation	03010 Ribosome	COG0333	J
LFTS_02487	282.23	-0.19	0.19	-1.02	0.309516	0.500103	306	hypothetical protein	NA	K07090	NA	Overview	01200 Carbon metabolism	COG0730	S
LFTS_00052	2657.28	-0.19	0.13	-1.51	0.131704	0.270666	1029	glyceraldehyde 3-phosphate dehydrogenase	NA	K00134	Energy metabolism; Overview; Signal transduction; Neurodegenerative diseases; Carbohydrate metabolism	Overview	01200 Carbon metabolism	COG0057	G
LFTS_02434	717.9	-0.19	0.19	-0.99	0.322937	0.513964	696	NAD(P)-dependent dehydrogenase%2C short-chain alcohol dehydrogenase family	NA	NA	NA	NA	NA	NA	NA
LFTS_01615	479.56	-0.19	0.15	-1.25	0.210792	0.380959	624	hypothetical protein	NA	K02415	NA	Membrane transport	03070 Bacterial secretion system	COG1580	N
LFTS_00473	1662.82	-0.19	0.15	-1.27	0.204418	0.373664	414	monothiol glutaredoxin	Oxidative stress response	K07390	NA	Translation	00970 Aminoacyl-tRNA biosynthesis	COG0278	O
LFTS_00851	57136.4	-0.19	0.18	-1.09	0.276046	0.4615	1626	chaperonin GroEL	Chaperones	K04077	Aging; Endocrine and metabolic diseases; Folding, sorting and degradation; Infectious diseases	Folding, sorting and degradation	03018 RNA degradation	COG0459	O
LFTS_00179	700.53	-0.19	0.17	-1.14	0.254921	0.431993	345	Rhodanese-related sulfurtransferase	NA	K02439	Energy metabolism	Energy metabolism	00920 Sulfur metabolism	COG0607	P
LFTS_01848	159.46	-0.19	0.25	-0.78	0.438307	0.619936	387	homoserine dehydrogenase	NA	K00010	Biosynthesis of other secondary metabolites; Carbohydrate metabolism	Carbohydrate metabolism	00562 Inositol phosphate metabolism	COG0673	R
LFTS_00097	712.35	-0.19	0.18	-1.03	0.300858	0.490448	1011	peptide/nickel transport system ATP-binding protein	NA	K02031	Cellular community - prokaryotes	Cellular community - prokaryotes	02024 Quorum sensing	COG0444;COG1123	EPO
LFTS_00369	1340.24	-0.19	0.14	-1.32	0.187795	0.353146	924	TIGR00269 family protein	NA	K14168	Folding, sorting and degradation	Folding, sorting and degradation	04122 Sulfur relay system	NA
LFTS_02138	532.36	-0.19	0.16	-1.21	0.226363	0.398258	1359	NADH dehydrogenase	NA	K03885	Energy metabolism	Energy metabolism	00190 Oxidative phosphorylation	COG1252	C
LFTS_01962	2921.24	-0.19	0.12	-1.55	0.120343	0.254182	1329	Polyferredoxin	NA	K02574	NA	Overview	01200 Carbon metabolism	COG0348	C
LFTS_00927	22735.3	-0.19	0.14	-1.3	0.192432	0.359149	2442	ATP-dependent Clp protease ATP-binding subunit ClpC	Chaperones	K03696	NA	Translation	00970 Aminoacyl-tRNA biosynthesis	COG0542	O
LFTS_02020	27.17	-0.19	0.38	-0.5	0.619743	0.76689	360	hypothetical protein	NA	K07733	NA	Membrane transport	02010 ABC transporters	COG3311	KX
LFTS_02537	2014.24	-0.19	0.12	-1.52	0.129503	0.26851	1599	2-isopropylmalate synthase	NA	K01649	Amino acid metabolism; Overview; Carbohydrate metabolism	Overview	01210 2-Oxocarboxylic acid metabolism	COG0119	E
LFTS_02295	2694.38	-0.19	0.13	-1.4	0.162997	0.31485	1299	Adenylosuccinate synthetase	NA	K01939	Amino acid metabolism; Nucleotide metabolism	Nucleotide metabolism	00230 Purine metabolism	COG0104	F
LFTS_00319	1546.22	-0.19	0.12	-1.51	0.13067	0.269805	2592	puromycin-sensitive aminopeptidase	NA	K08776	NA	Cell growth and death	04214 Apoptosis - fly	NA
LFTS_01134	122.99	-0.19	0.25	-0.75	0.455252	0.635748	2553	CRISPR-associated endonuclease/helicase Cas3	NA	K07012	NA	Membrane transport	02010 ABC transporters	COG1203	V
LFTS_00773	753.18	-0.18	0.14	-1.3	0.193898	0.361071	834	short chain dehydrogenase	NA	K07124	NA	Replication and repair	03440 Homologous recombination	COG0300	R
LFTS_01178	6.02	-0.18	0.43	-0.43	0.670368	0.799298	300	NifU-like domain-containing protein	Nitrogenase genes	K13819	NA	Energy metabolism	00190 Oxidative phosphorylation	COG0694;COG0822	O
LFTS_01710	378.75	-0.18	0.18	-1.03	0.304618	0.496251	1491	Tetratricopeptide repeat protein	NA	K12284	NA	Carbohydrate metabolism	00520 Amino sugar and nucleotide sugar metabolism	NA
LFTS_00081	60.03	-0.18	0.3	-0.62	0.536411	0.70437	1131	processive 1%2C2-diacylglycerol beta-glucosyltransferase	Lipopolysaccharide synthesis	K03715	Lipid metabolism	Lipid metabolism	00561 Glycerolipid metabolism	NA
LFTS_01785	317.95	-0.18	0.22	-0.84	0.403116	0.591585	285	Transposase	NA	K07483	NA	Carbohydrate metabolism	00500 Starch and sucrose metabolism	COG2963	X
LFTS_00070	490.02	-0.18	0.15	-1.23	0.218422	0.390084	882	Glyoxylase%2C beta-lactamase superfamily II	NA	K01069	Carbohydrate metabolism	Carbohydrate metabolism	00620 Pyruvate metabolism	COG0491	R
LFTS_01916	1374.73	-0.18	0.13	-1.45	0.145842	0.292153	3243	carbamoyl-phosphate synthase large subunit	NA	K01955	Nucleotide metabolism; Amino acid metabolism	Nucleotide metabolism	00240 Pyrimidine metabolism	COG0458	EF
LFTS_01398	303.31	-0.18	0.18	-1.02	0.308139	0.499369	1533	MFS transporter%2C DHA2 family%2C multidrug resistance protein	NA	K03446	NA	Membrane transport	03070 Bacterial secretion system	COG0477	GEPR
LFTS_01435	2762.83	-0.18	0.13	-1.4	0.1618	0.314	1314	N-acetylmuramoyl-L-alanine amidase	NA	K01448	Drug resistance	Drug resistance	01503 Cationic antimicrobial peptide (CAMP) resistance	COG0860	M
LFTS_00314	34.89	-0.18	0.33	-0.55	0.579224	0.741142	1251	EAL domain%2C c-di-GMP-specific phosphodiesterase class I (or its enzymatically inactive variant)	c-di-GMP specific phosphodiestereases (EAL domain-containing proteins)	K14051	Cellular community - prokaryotes	Cellular community - prokaryotes	02024 Quorum sensing	COG2199;COG2200;COG2202	T
LFTS_00450	1122.96	-0.18	0.15	-1.21	0.22548	0.397548	1998	basic amino acid/polyamine antiporter%2C APA family	NA	K03294	NA	Metabolism of terpenoids and polyketides	00523 Polyketide sugar unit biosynthesis	COG0531	E
LFTS_02229	406.99	-0.18	0.15	-1.18	0.237706	0.410089	1197	hypothetical protein	NA	K07404	Carbohydrate metabolism; Overview	Overview	01200 Carbon metabolism	COG2706	G
LFTS_02070	405.77	-0.18	0.24	-0.76	0.449788	0.630058	546	DNA-binding transcriptional regulator%2C MarR family	NA	K15973	NA	Drug resistance	01501 beta-Lactam resistance	COG1846	K
LFTS_00462	821.79	-0.18	0.2	-0.9	0.365859	0.557991	924	3-hydroxyisobutyrate dehydrogenase	NA	K00020	Amino acid metabolism	Amino acid metabolism	00280 Valine, leucine and isoleucine degradation	COG2084	I
LFTS_00589	534.31	-0.18	0.18	-0.99	0.323403	0.513964	543	hypothetical protein	Quorum sensing	K07782	Cellular community - prokaryotes; Signal transduction	Signal transduction	02020 Two-component system	COG2771;COG2197	KTK
LFTS_01465	40.43	-0.18	0.32	-0.56	0.572252	0.73504	2553	Type IV secretory pathway%2C VirB4 component	NA	K12063	NA	Membrane transport	03070 Bacterial secretion system	NA
LFTS_02438	13999.8	-0.18	0.19	-0.96	0.338173	0.529074	276	DNA-binding protein HU-beta	NA	K03530	NA	Energy metabolism	00190 Oxidative phosphorylation	COG0776	L
LFTS_00987	303.9	-0.18	0.21	-0.86	0.387457	0.578609	1086	hypothetical protein	NA	K14440	NA	Replication and repair	03430 Mismatch repair	NA
LFTS_02358	1174.64	-0.18	0.15	-1.2	0.231383	0.403327	1254	acetylornithine/N-succinyldiaminopimelate aminotransferase	NA	K00818	Overview; Amino acid metabolism	Overview	01210 2-Oxocarboxylic acid metabolism	COG0160;COG4992	E
LFTS_02461	1487.51	-0.18	0.14	-1.25	0.213078	0.383572	1314	glutamate-1-semialdehyde 2%2C1-aminomutase	NA	K01845	Metabolism of cofactors and vitamins	Metabolism of cofactors and vitamins	00860 Porphyrin and chlorophyll metabolism	COG0001	H
LFTS_00665	657.1	-0.18	0.15	-1.22	0.221423	0.394028	909	cation diffusion facilitator family transporter	Cadmium/cobalt/zinc resistance	K13283	NA	Cellular community - prokaryotes	02024 Quorum sensing	COG0053	P
LFTS_01732	310.15	-0.18	0.22	-0.83	0.40857	0.595373	162	hypothetical protein	NA	NA	NA	NA	NA	NA	NA
LFTS_01659	1361.47	-0.18	0.18	-0.98	0.327032	0.517506	306	small subunit ribosomal protein S10	NA	K02946	Translation	Translation	03010 Ribosome	COG0051	J
LFTS_00322	745.79	-0.18	0.14	-1.24	0.213474	0.383754	2106	Excinuclease ABC subunit B	NA	K03702	Replication and repair	Replication and repair	03420 Nucleotide excision repair	COG0556	L
LFTS_01570	246.51	-0.18	0.19	-0.95	0.343098	0.53409	540	hypothetical protein	NA	NA	NA	NA	NA	NA	NA
LFTS_01268	428.09	-0.18	0.17	-1.01	0.311352	0.501633	489	hypothetical protein	NA	K06142	NA	Membrane transport	03070 Bacterial secretion system	COG2825	MO
LFTS_00333	3070.26	-0.18	0.15	-1.14	0.252739	0.429467	861	Regulator of protease activity HflC%2C stomatin/prohibitin superfamily	NA	K04087	NA	Folding, sorting and degradation	03050 Proteasome	COG0330	O
LFTS_01581	3878.77	-0.18	0.17	-1	0.316856	0.507649	411	CBS domain-containing protein	NA	K07182	NA	Glycan biosynthesis and metabolism	00550 Peptidoglycan biosynthesis	COG2905	T
LFTS_00807	1047.58	-0.17	0.18	-0.99	0.322767	0.513964	978	tRNA pseudouridine55 synthase	NA	K03177	NA	Translation	03010 Ribosome	COG0130	J
LFTS_01094	6.41	-0.17	0.43	-0.4	0.689637	0.815234	789	hypothetical protein	NA	NA	NA	NA	NA	NA	NA
LFTS_01233	458.26	-0.17	0.18	-0.96	0.336766	0.527384	264	BrnA antitoxin of type II toxin-antitoxin system	NA	NA	NA	NA	NA	NA	NA
LFTS_00449	449.37	-0.17	0.17	-1	0.315424	0.506553	1599	Signal transduction histidine kinase	NA	K00936	NA	Nucleotide metabolism	00230 Purine metabolism	NA
LFTS_02156	475.57	-0.17	0.15	-1.14	0.253262	0.43002	1149	hypothetical protein	NA	K06076	NA	Translation	03008 Ribosome biogenesis in eukaryotes	COG2067	I
LFTS_00605	240.07	-0.17	0.2	-0.85	0.3926	0.579765	861	hypothetical protein	NA	K03589	Cell growth and death	Cell growth and death	04112 Cell cycle - Caulobacter	COG1589	D
LFTS_02107	1364.8	-0.17	0.14	-1.23	0.21723	0.388235	1410	bifunctional UDP-N-acetylglucosamine pyrophosphorylase / Glucosamine-1-phosphate N-acetyltransferase	NA	K04042	Carbohydrate metabolism	Carbohydrate metabolism	00520 Amino sugar and nucleotide sugar metabolism	COG1207	M
LFTS_01390	626.37	-0.17	0.19	-0.92	0.35764	0.549162	918	fructose-bisphosphate aldolase	NA	K16305	Carbohydrate metabolism; Overview; Energy metabolism; Amino acid metabolism	Overview	01200 Carbon metabolism	COG1830	G
LFTS_01146	174.86	-0.17	0.21	-0.8	0.426481	0.610381	474	hypothetical protein	NA	NA	NA	NA	NA	NA	NA
LFTS_00307	173.69	-0.17	0.23	-0.74	0.457896	0.637243	1206	methionine-gamma-lyase	NA	K01761	Amino acid metabolism; Metabolism of other amino acids	Amino acid metabolism	00270 Cysteine and methionine metabolism	COG0626	E
LFTS_01286	176.25	-0.17	0.21	-0.81	0.418688	0.604799	1056	Methyltransferase domain-containing protein	NA	K07755	NA	Amino acid metabolism	00270 Cysteine and methionine metabolism	NA
LFTS_01052	630.29	-0.17	0.19	-0.88	0.376383	0.568462	459	hypothetical protein	NA	K11581	NA	Replication and repair	03030 DNA replication	NA
LFTS_00367	657.72	-0.17	0.17	-0.97	0.332885	0.524099	1275	HD domain-containing protein	NA	K07814	NA	Carbohydrate metabolism	00500 Starch and sucrose metabolism	COG3437	T
LFTS_02075	454.29	-0.17	0.16	-1.05	0.292074	0.480541	834	putative membrane-anchored protein	NA	NA	NA	NA	NA	NA	NA
LFTS_01474	265.43	-0.17	0.2	-0.84	0.398817	0.587009	945	integrase/recombinase XerD	NA	K04763	NA	Folding, sorting and degradation	03018 RNA degradation	COG0582	LX
LFTS_01826	409.14	-0.17	0.22	-0.75	0.450296	0.630312	1686	dihydroxy-acid dehydratase	NA	K01687	Metabolism of cofactors and vitamins; Amino acid metabolism; Overview	Overview	01210 2-Oxocarboxylic acid metabolism	COG0129	EG
LFTS_00147	2225.24	-0.17	0.14	-1.19	0.234547	0.406897	1362	regulatory protein%2C Fis family	NA	K02481	NA	Overview	01230 Biosynthesis of amino acids	COG2204	T
LFTS_01249	43.88	-0.17	0.32	-0.52	0.603703	0.757655	2022	Tetratricopeptide repeat-containing protein	putative pel operon	K15201	NA	Translation	00970 Aminoacyl-tRNA biosynthesis	NA
LFTS_00514	8980.91	-0.17	0.25	-0.67	0.504811	0.676163	858	DSF synthase	Quorum sensing	K13816	Cellular community - prokaryotes; Signal transduction	Signal transduction	02020 Two-component system	COG1024	I
LFTS_00459	247.22	-0.16	0.18	-0.9	0.369519	0.561171	2226	two-component system%2C OmpR family%2C sensor histidine kinase KdpD	Role of potassium in the internal positive membrane potential	K07646	Signal transduction	Signal transduction	02020 Two-component system	COG2205	T
LFTS_02245	342.5	-0.16	0.18	-0.91	0.36329	0.555095	597	XTP/dITP diphosphohydrolase	NA	K02428	Nucleotide metabolism	Nucleotide metabolism	00230 Purine metabolism	COG0127	F
LFTS_00100	810.67	-0.16	0.16	-1	0.316923	0.507649	1059	hypothetical protein	NA	K01186	Lipid metabolism; Glycan biosynthesis and metabolism; Transport and catabolism	Lipid metabolism	00600 Sphingolipid metabolism	COG4409	GM
LFTS_02114	754.82	-0.16	0.21	-0.79	0.429145	0.612782	231	Iron-binding zinc finger CDGSH type	NA	NA	NA	NA	NA	NA	NA
LFTS_01303	504.11	-0.16	0.2	-0.8	0.424585	0.609774	1710	Glycosyltransferase family 9 (heptosyltransferase)	Lipopolysaccharide synthesis	K02843	Glycan biosynthesis and metabolism	Glycan biosynthesis and metabolism	00540 Lipopolysaccharide biosynthesis	COG0859	M
LFTS_02431	685.64	-0.16	0.16	-1.01	0.314317	0.505755	309	nitrite reductase (NADH) small subunit	Nitrite uptake & assimilation to ammonia	K00363	Energy metabolism	Energy metabolism	00910 Nitrogen metabolism	COG2146	PQ
LFTS_00627	1485.88	-0.16	0.16	-1.02	0.308404	0.499464	1071	uroporphyrinogen decarboxylase	NA	K01599	Metabolism of cofactors and vitamins	Metabolism of cofactors and vitamins	00860 Porphyrin and chlorophyll metabolism	COG0407	H
LFTS_01556	707.48	-0.16	0.15	-1.08	0.279278	0.464716	1416	fumarase%2C class II	Reductive TCA cycle carbon dioxide fixation	K01679	Carbohydrate metabolism; Overview; Cancers; Energy metabolism	Overview	01200 Carbon metabolism	COG0114	C
LFTS_01356	1032.43	-0.16	0.13	-1.24	0.215921	0.386444	1203	2%2C3-bisphosphoglycerate-independent phosphoglycerate mutase	Oxidative stress response	K15635	Energy metabolism; Overview; Amino acid metabolism; Carbohydrate metabolism	Overview	01200 Carbon metabolism	COG3635	G
LFTS_02125	466.83	-0.16	0.19	-0.86	0.391393	0.579765	663	thymidylate kinase	NA	K00943	Nucleotide metabolism	Nucleotide metabolism	00240 Pyrimidine metabolism	COG0125	F
LFTS_00403	2938.72	-0.16	0.14	-1.1	0.269449	0.452907	1329	seryl-tRNA synthetase	NA	K01875	Translation	Translation	00970 Aminoacyl-tRNA biosynthesis	COG0172	J
LFTS_00628	3324.86	-0.16	0.13	-1.22	0.222206	0.394575	1380	oxygen-independent coproporphyrinogen-3 oxidase	NA	K02495	Metabolism of cofactors and vitamins	Metabolism of cofactors and vitamins	00860 Porphyrin and chlorophyll metabolism	COG0635	H
LFTS_00826	872.93	-0.16	0.15	-1.09	0.27787	0.463303	2142	ATP-dependent DNA helicase RecG	NA	K03655	Replication and repair	Replication and repair	03440 Homologous recombination	COG1200	L
LFTS_00443	521.94	-0.16	0.21	-0.73	0.463227	0.6403	1101	DNA repair photolyase	NA	K03716	NA	Folding, sorting and degradation	03050 Proteasome	COG1533	L
LFTS_00308	78.39	-0.16	0.26	-0.6	0.551706	0.716584	435	hypothetical protein	NA	NA	NA	NA	NA	NA	NA
LFTS_00492	693.25	-0.15	0.15	-1.02	0.308118	0.499369	951	Sel1 repeat-containing protein	Extracellular polysaccharide production and export	K07126	NA	Translation	03010 Ribosome	COG0790	T
LFTS_01774	124.14	-0.15	0.25	-0.63	0.531732	0.700522	1104	extracellular solute-binding protein	NA	K02048	Energy metabolism; Membrane transport	Energy metabolism	00920 Sulfur metabolism	COG1613	P
LFTS_01363	300.24	-0.15	0.17	-0.9	0.36975	0.561171	570	hypothetical protein	NA	K00573	NA	Carbohydrate metabolism	00500 Starch and sucrose metabolism	COG2518	O
LFTS_00118	345.48	-0.15	0.17	-0.92	0.356083	0.547447	690	Tetratricopeptide repeat-containing protein	NA	K09667	Endocrine and metabolic diseases; Glycan biosynthesis and metabolism	Glycan biosynthesis and metabolism	00514 Other types of O-glycan biosynthesis	NA
LFTS_00553	34.94	-0.15	0.33	-0.45	0.649959	0.790345	387	PIN domain nuclease%2C a component of toxin-antitoxin system (PIN domain)	NA	K07064	NA	Signal transduction	02020 Two-component system	COG1848	R
LFTS_00128	1297.2	-0.15	0.13	-1.2	0.229104	0.400529	2235	RNAse R	NA	K12573	Folding, sorting and degradation	Folding, sorting and degradation	03018 RNA degradation	COG0557	K
LFTS_00656	533.18	-0.15	0.16	-0.97	0.334438	0.525546	972	UDP-galactose 4-epimerase	Extracellular polysaccharide production and export	K01784	Carbohydrate metabolism	Carbohydrate metabolism	00052 Galactose metabolism	COG1087	M
LFTS_01580	615.94	-0.15	0.15	-1	0.318438	0.508438	1143	8-amino-7-oxononanoate synthase	NA	K00652	Metabolism of cofactors and vitamins	Metabolism of cofactors and vitamins	00780 Biotin metabolism	COG0156	H
LFTS_02227	515.66	-0.15	0.17	-0.89	0.373968	0.565501	720	protein gp37	NA	NA	NA	NA	NA	NA	NA
LFTS_01461	430.08	-0.15	0.18	-0.85	0.398028	0.586542	726	putative ABC transport system ATP-binding protein	NA	K02003	NA	Carbohydrate metabolism	00052 Galactose metabolism	COG1136;COG4181	MQ
LFTS_02078	1999.44	-0.15	0.16	-0.92	0.355304	0.546679	1884	NADH-quinone oxidoreductase subunit F	NADH dehydrogenase	K00335	Energy metabolism	Energy metabolism	00190 Oxidative phosphorylation	COG1894	C
LFTS_00231	285.17	-0.15	0.19	-0.76	0.444303	0.625865	291	hypothetical protein	NA	NA	NA	NA	NA	NA	NA
LFTS_01302	308.28	-0.15	0.18	-0.83	0.404574	0.592909	969	KDO2-lipid IV(A) lauroyltransferase	Lipopolysaccharide synthesis	K02517	Glycan biosynthesis and metabolism	Glycan biosynthesis and metabolism	00540 Lipopolysaccharide biosynthesis	COG1560	I
LFTS_02506	463.59	-0.15	0.17	-0.86	0.391334	0.579765	450	Transposase DDE domain group 1	NA	NA	NA	NA	NA	NA	NA
LFTS_01957	2333.53	-0.15	0.12	-1.21	0.227419	0.399317	1422	PAS domain S-box-containing protein	Nitrogenase genes	K02584	Signal transduction	Signal transduction	02020 Two-component system	COG3604	KT
LFTS_00899	1141.95	-0.15	0.13	-1.13	0.256413	0.433727	1344	TolB protein	NA	K03641	NA	Metabolism of cofactors and vitamins	00790 Folate biosynthesis	COG0823	U
LFTS_01468	18.43	-0.15	0.39	-0.38	0.703877	0.823066	690	hypothetical protein	NA	NA	NA	NA	NA	NA	NA
LFTS_00719	436.27	-0.15	0.16	-0.9	0.367864	0.559676	1359	hypothetical protein	NA	K02461	Cellular community - prokaryotes; Membrane transport	Membrane transport	03070 Bacterial secretion system	COG3297	U
LFTS_00414	1358.5	-0.15	0.16	-0.92	0.358232	0.549732	483	hypothetical protein	NA	NA	NA	NA	NA	NA	NA
LFTS_00816	220.18	-0.15	0.2	-0.73	0.463953	0.640464	258	hypothetical protein	NA	K08992	NA	Amino acid metabolism	00270 Cysteine and methionine metabolism	COG3771	S
LFTS_02159	2481.25	-0.15	0.14	-1.08	0.278441	0.463633	231	acyl carrier protein	NA	K02078	Lipid metabolism	Lipid metabolism	00061 Fatty acid biosynthesis	COG0236	IQ
LFTS_00029	1439.89	-0.15	0.12	-1.19	0.233046	0.404932	1107	diguanylate cyclase	NA	K13590	Cell growth and death	Cell growth and death	04112 Cell cycle - Caulobacter	COG2199	T
LFTS_00983	14.9	-0.15	0.41	-0.36	0.720859	0.835068	528	conjugative transfer signal peptidase TraF	NA	K12062	NA	Drug resistance	01501 beta-Lactam resistance	NA
LFTS_02013	31.18	-0.15	0.34	-0.43	0.6677	0.798725	831	hypothetical protein	NA	NA	NA	NA	NA	NA	NA
LFTS_00191	265.14	-0.15	0.19	-0.75	0.453293	0.633795	630	lipoate-protein ligase A	NA	K03800	Metabolism of cofactors and vitamins	Metabolism of cofactors and vitamins	00785 Lipoic acid metabolism	COG0095	H
LFTS_00915	296.45	-0.15	0.17	-0.85	0.395571	0.583269	2931	Ti-type conjugative transfer relaxase TraA	NA	K03581	Replication and repair	Replication and repair	03440 Homologous recombination	COG0507	L
LFTS_02017	668.01	-0.14	0.15	-0.93	0.350078	0.54022	615	outer membrane lipoprotein	NA	K07285	NA	Metabolism of cofactors and vitamins	00790 Folate biosynthesis	COG3065	M
LFTS_01253	849.03	-0.14	0.18	-0.81	0.417858	0.603951	1686	dihydroxy-acid dehydratase	NA	K01687	Metabolism of cofactors and vitamins; Amino acid metabolism; Overview	Overview	01210 2-Oxocarboxylic acid metabolism	COG0129	EG
LFTS_01608	1158.75	-0.14	0.13	-1.1	0.270166	0.453807	696	hypothetical protein	NA	NA	NA	NA	NA	NA	NA
LFTS_01841	227.77	-0.14	0.42	-0.34	0.734987	0.842406	1482	Tetratricopeptide repeat-containing protein	NA	K12284	NA	Nucleotide metabolism	00230 Purine metabolism	NA
LFTS_02065	152.33	-0.14	0.21	-0.7	0.483772	0.656831	1095	hypothetical protein	NA	K07404	Carbohydrate metabolism; Overview	Overview	01200 Carbon metabolism	COG2706	G
LFTS_01112	11.61	-0.14	0.42	-0.34	0.732997	0.842113	555	hypothetical protein	NA	NA	NA	NA	NA	NA	NA
LFTS_01301	382.34	-0.14	0.17	-0.87	0.386173	0.578329	1074	lipid-A-disaccharide kinase	Lipopolysaccharide synthesis	K00912	Glycan biosynthesis and metabolism	Glycan biosynthesis and metabolism	00540 Lipopolysaccharide biosynthesis	COG1663	M
LFTS_00304	184.28	-0.14	0.25	-0.58	0.564858	0.727961	840	oligopeptide transport system permease protein	NA	K02034	Cellular community - prokaryotes	Cellular community - prokaryotes	02024 Quorum sensing	COG1173	EP
LFTS_01073	8.34	-0.14	0.43	-0.33	0.740422	0.847463	411	hypothetical protein	NA	K06930	NA	Energy metabolism	00190 Oxidative phosphorylation	COG3413	R
LFTS_00811	1690.91	-0.14	0.12	-1.18	0.236261	0.408729	1236	putative Zn-dependent peptidase	NA	K01412	NA	Metabolism of cofactors and vitamins	00770 Pantothenate and CoA biosynthesis	NA
LFTS_01333	976.39	-0.14	0.14	-1.04	0.296365	0.486312	1278	phosphoribosylamine--glycine ligase	NA	K01945	Nucleotide metabolism	Nucleotide metabolism	00230 Purine metabolism	COG0151	F
LFTS_01969	1944.03	-0.14	0.18	-0.8	0.425562	0.609836	432	Cytochrome c	NA	K02305	Energy metabolism	Energy metabolism	00910 Nitrogen metabolism	NA
LFTS_00982	69.64	-0.14	0.27	-0.52	0.603407	0.757655	1449	hypothetical protein	NA	NA	NA	NA	NA	NA	NA
LFTS_00720	2024.21	-0.14	0.14	-1	0.317799	0.507814	1029	type II secretion system protein N	NA	K07289	NA	Metabolism of cofactors and vitamins	00760 Nicotinate and nicotinamide metabolism	COG2982	M
LFTS_00292	287.64	-0.14	0.19	-0.74	0.458957	0.637626	534	Holliday junction endonuclease RuvC	NA	K01159	Replication and repair	Replication and repair	03440 Homologous recombination	COG0817	L
LFTS_01955	596.72	-0.14	0.16	-0.88	0.378702	0.569721	597	anthranilate synthase%2C component II	NA	K01664	Metabolism of cofactors and vitamins	Metabolism of cofactors and vitamins	00790 Folate biosynthesis	COG0512	EH
LFTS_00054	1644.62	-0.14	0.16	-0.86	0.390004	0.579765	759	triosephosphate isomerase	NA	K01803	Carbohydrate metabolism; Overview; Energy metabolism	Overview	01200 Carbon metabolism	COG0149	G
LFTS_00366	157.66	-0.14	0.21	-0.66	0.512439	0.683802	201	hypothetical protein	NA	NA	NA	NA	NA	NA	NA
LFTS_02372	733.85	-0.14	0.18	-0.76	0.448739	0.629551	477	ribose 5-phosphate isomerase B	NA	K01808	Carbohydrate metabolism; Overview; Energy metabolism	Overview	01200 Carbon metabolism	COG0698	G
LFTS_00368	294.67	-0.14	0.18	-0.76	0.445702	0.626559	975	PD-(D/E)XK nuclease superfamily protein	NA	K07465	NA	Overview	01230 Biosynthesis of amino acids	COG2887	L
LFTS_01855	189.8	-0.14	0.22	-0.62	0.533082	0.701667	432	hypothetical protein	NA	NA	NA	NA	NA	NA	NA
LFTS_01403	1333.96	-0.14	0.16	-0.83	0.407479	0.595336	798	Outer membrane protein OmpA	NA	K03286	NA	Transport and catabolism	04144 Endocytosis	COG2885	M
LFTS_01814	713.21	-0.14	0.23	-0.6	0.550409	0.716021	1512	undecaprenyl-phosphate galactose phosphotransferase	Lipopolysaccharide synthesis	K00996	NA	Membrane transport	02010 ABC transporters	COG2148	M
LFTS_00723	1279.77	-0.13	0.14	-0.96	0.336559	0.527384	1716	type II secretion system protein E (GspE)	NA	K02454	Cellular community - prokaryotes; Membrane transport	Membrane transport	03070 Bacterial secretion system	COG2804	NUW
LFTS_01163	17.63	-0.13	0.4	-0.34	0.733816	0.842228	1431	Mo-nitrogenase MoFe protein subunit NifD precursor	Nitrogenase genes	K02586	Energy metabolism; Xenobiotics biodegradation and metabolism	Energy metabolism	00910 Nitrogen metabolism	COG2710	P
LFTS_01619	1457.09	-0.13	0.14	-0.97	0.333952	0.525447	3213	heavy metal efflux pump%2C CzcA family	Cadmium/cobalt/zinc resistance	K03296	NA	Nucleotide metabolism	00230 Purine metabolism	COG0841	V
LFTS_00416	660.29	-0.13	0.15	-0.88	0.379279	0.569721	312	ferredoxin%2C 2Fe-2S	NA	K04755	NA	Amino acid metabolism	00310 Lysine degradation	COG0633	C
LFTS_02161	634.99	-0.13	0.16	-0.86	0.392052	0.579765	945	[acyl-carrier-protein] S-malonyltransferase	NA	K00645	Overview; Lipid metabolism	Overview	01212 Fatty acid metabolism	COG0331	I
LFTS_02042	58.32	-0.13	0.32	-0.41	0.678427	0.806442	306	DNA-binding transcriptional regulator%2C ArsR family	NA	K03892	NA	Metabolism of cofactors and vitamins	00860 Porphyrin and chlorophyll metabolism	COG0640	K
LFTS_01318	205.79	-0.13	0.23	-0.58	0.561029	0.724616	288	hypothetical protein	NA	K01430	Nucleotide metabolism; Amino acid metabolism; Xenobiotics biodegradation and metabolism	Nucleotide metabolism	00230 Purine metabolism	COG0831	E
LFTS_00788	994.62	-0.13	0.13	-1.01	0.310209	0.50051	873	shikimate dehydrogenase	NA	K00014	Overview; Amino acid metabolism	Overview	01230 Biosynthesis of amino acids	COG0169	E
LFTS_01347	1119.37	-0.13	0.18	-0.74	0.461786	0.639554	1407	tRNA-2-methylthio-N6-dimethylallyladenosine synthase	NA	K06168	NA	Metabolism of cofactors and vitamins	00860 Porphyrin and chlorophyll metabolism	COG0621	J
LFTS_00666	951.44	-0.13	0.17	-0.77	0.438394	0.619936	2808	Excinuclease ABC subunit A	NA	K03701	Replication and repair	Replication and repair	03420 Nucleotide excision repair	COG0178	L
LFTS_02119	1259.26	-0.13	0.15	-0.87	0.384417	0.576715	1170	2%2C3-diketo-5-methylthiopentyl-1-phosphate enolase	NA	K08965	Amino acid metabolism	Amino acid metabolism	00270 Cysteine and methionine metabolism	COG1850	G
LFTS_01164	12.41	-0.13	0.42	-0.31	0.757189	0.860317	1539	Mo-nitrogenase MoFe protein subunit NifK	Nitrogenase genes	K02591	Energy metabolism; Xenobiotics biodegradation and metabolism	Energy metabolism	00910 Nitrogen metabolism	COG2710	P
LFTS_00608	854	-0.13	0.15	-0.88	0.37912	0.569721	651	hypothetical protein	NA	K05810	NA	Cell growth and death	04112 Cell cycle - Caulobacter	COG1496	P
LFTS_01588	1057.43	-0.13	0.14	-0.93	0.353435	0.544387	1248	phosphopantothenoylcysteine decarboxylase / phosphopantothenate--cysteine ligase	NA	K13038	Metabolism of cofactors and vitamins	Metabolism of cofactors and vitamins	00770 Pantothenate and CoA biosynthesis	COG0452	H
LFTS_01573	241.11	-0.13	0.2	-0.64	0.52227	0.692091	633	riboflavin synthase alpha chain	NA	K00793	Metabolism of cofactors and vitamins	Metabolism of cofactors and vitamins	00740 Riboflavin metabolism	COG0307	H
LFTS_00472	1462.2	-0.13	0.22	-0.59	0.552354	0.716676	207	putative cobalt transporter subunit (CbtB)	NA	NA	NA	NA	NA	NA	NA
LFTS_01779	1305.86	-0.13	0.16	-0.78	0.435446	0.617994	1029	pyruvate dehydrogenase E1 component alpha subunit	NA	K00161	Carbohydrate metabolism; Overview; Signal transduction; Cancers; Endocrine system	Overview	01200 Carbon metabolism	COG1071	C
LFTS_00817	828.96	-0.13	0.15	-0.86	0.38957	0.579765	2532	DNA mismatch repair protein MutS	NA	K03555	Replication and repair	Replication and repair	03430 Mismatch repair	COG0249	L
LFTS_01062	99.39	-0.13	0.24	-0.52	0.599877	0.756343	1014	dTMP kinase	NA	K00943	Nucleotide metabolism	Nucleotide metabolism	00240 Pyrimidine metabolism	COG0125	F
LFTS_01575	1618.27	-0.13	0.12	-1.06	0.290287	0.47855	2220	glycyl-tRNA synthetase beta chain	NA	K01879	Translation	Translation	00970 Aminoacyl-tRNA biosynthesis	COG0751	J
LFTS_00824	116.39	-0.13	0.22	-0.57	0.568988	0.732362	189	hypothetical protein	NA	K06199	NA	Replication and repair	03440 Homologous recombination	COG0239	DP
LFTS_01458	133.18	-0.13	0.23	-0.55	0.580701	0.741142	273	MtN3 and saliva related transmembrane protein	NA	K15383	NA	Cell growth and death	04112 Cell cycle - Caulobacter	NA
LFTS_01261	141.51	-0.13	0.26	-0.49	0.624065	0.771854	558	hypothetical protein	NA	NA	NA	NA	NA	NA	NA
LFTS_02363	485.21	-0.13	0.18	-0.71	0.480352	0.653616	864	4-hydroxybenzoate polyprenyltransferase	NA	K06125	Metabolism of cofactors and vitamins	Metabolism of cofactors and vitamins	00130 Ubiquinone and other terpenoid-quinone biosynthesis	COG0382	H
LFTS_02188	552.36	-0.13	0.17	-0.75	0.456258	0.636508	963	farnesyl-diphosphate farnesyltransferase	NA	K02291	Metabolism of terpenoids and polyketides	Metabolism of terpenoids and polyketides	00906 Carotenoid biosynthesis	COG1562	I
LFTS_00259	416.77	-0.12	0.17	-0.71	0.474985	0.648388	873	N-acetylglutamate kinase	NA	K00930	Overview; Amino acid metabolism	Overview	01210 2-Oxocarboxylic acid metabolism	COG0548	E
LFTS_02520	133.52	-0.12	0.24	-0.51	0.612104	0.762581	615	2'-5' RNA ligase	NA	K01975	NA	Metabolism of cofactors and vitamins	00860 Porphyrin and chlorophyll metabolism	COG1514	J
LFTS_02350	778.62	-0.12	0.15	-0.83	0.40825	0.595368	804	2-keto-4-pentenoate hydratase/2-oxohepta-3-ene-1%2C7-dioic acid hydratase (catechol pathway)	NA	K16164	Amino acid metabolism	Amino acid metabolism	00350 Tyrosine metabolism	COG0179	Q
LFTS_01359	1309.65	-0.12	0.18	-0.69	0.491246	0.663218	813	acyl-[acyl-carrier-protein]--UDP-N- acetylglucosamine O-acyltransferase	NA	K00677	Glycan biosynthesis and metabolism; Drug resistance	Glycan biosynthesis and metabolism	00540 Lipopolysaccharide biosynthesis	COG1043	M
LFTS_01954	730.16	-0.12	0.15	-0.83	0.407331	0.595336	1026	anthranilate phosphoribosyltransferase	NA	K00766	Overview; Amino acid metabolism	Overview	01230 Biosynthesis of amino acids	COG0547	E
LFTS_00754	498.85	-0.12	0.18	-0.68	0.494831	0.666701	810	arsenate reductase (thioredoxin)	Arsenic resistance	K03741	NA	Energy metabolism	00190 Oxidative phosphorylation	COG0394	T
LFTS_00461	1094.55	-0.12	0.15	-0.8	0.424962	0.609836	930	hypothetical protein	NA	NA	NA	NA	NA	NA	NA
LFTS_00725	2389.39	-0.12	0.13	-0.91	0.362358	0.554693	972	general secretion pathway protein C	NA	K02452	Cellular community - prokaryotes; Membrane transport	Membrane transport	03070 Bacterial secretion system	COG3031	U
LFTS_01967	984.06	-0.12	0.15	-0.8	0.425855	0.609836	468	hypothetical protein	NA	K07778	Signal transduction	Signal transduction	02020 Two-component system	COG4585	T
LFTS_00670	857.2	-0.12	0.15	-0.83	0.407826	0.595336	771	16S rRNA (adenine1518-N6/adenine1519-N6)-dimethyltransferase	NA	K02528	NA	Energy metabolism	00190 Oxidative phosphorylation	COG0030	J
LFTS_01636	530.8	-0.12	0.2	-0.6	0.549103	0.714696	432	hypothetical protein	NA	K04925	NA	Translation	03010 Ribosome	NA
LFTS_00766	1004.75	-0.12	0.14	-0.84	0.400244	0.588066	363	Cytochrome c%2C mono- and diheme variants	Cytochrome c	K00406	Energy metabolism; Signal transduction	Energy metabolism	00190 Oxidative phosphorylation	COG2010	C
LFTS_01909	778.56	-0.12	0.16	-0.75	0.451068	0.631038	1386	dihydrolipoamide dehydrogenase	Mercury resistance	K00520	NA	Signal transduction	02020 Two-component system	COG1249	C
LFTS_01993	2017.15	-0.12	0.14	-0.86	0.391932	0.579765	1542	uroporphyrinogen III methyltransferase / synthase	NA	K13542	Metabolism of cofactors and vitamins	Metabolism of cofactors and vitamins	00860 Porphyrin and chlorophyll metabolism	COG0007;COG1587	H
LFTS_00245	166.5	-0.12	0.23	-0.52	0.605838	0.758747	1089	hypothetical protein	NA	K07286	NA	Overview	01200 Carbon metabolism	COG3056	S
LFTS_00524	175.1	-0.12	0.2	-0.59	0.555797	0.719641	1830	hypothetical protein	NA	K06147	NA	Overview	01200 Carbon metabolism	COG1132;COG2274;COG5265	VO
LFTS_00914	60.95	-0.12	0.29	-0.41	0.683215	0.81034	648	hypothetical protein	NA	K02415	NA	Replication and repair	03440 Homologous recombination	COG1580	N
LFTS_02407	1532.14	-0.12	0.17	-0.71	0.475643	0.648388	450	RDD family protein	NA	NA	NA	NA	NA	NA	NA
LFTS_00413	2680.13	-0.12	0.16	-0.73	0.463354	0.6403	1077	ATP-binding protein involved in chromosome partitioning	NA	K03593	NA	Replication and repair	03030 DNA replication	COG0489	D
LFTS_01764	49.52	-0.12	0.3	-0.4	0.692379	0.816341	498	Putative restriction endonuclease	NA	NA	NA	NA	NA	NA	NA
LFTS_00303	197.28	-0.12	0.21	-0.56	0.572943	0.735332	273	hypothetical protein	NA	NA	NA	NA	NA	NA	NA
LFTS_00409	526.47	-0.12	0.15	-0.8	0.423628	0.609102	1062	glycerol-3-phosphate dehydrogenase (NAD(P)+)	NA	K00057	Lipid metabolism	Lipid metabolism	00564 Glycerophospholipid metabolism	COG0240	C
LFTS_02043	111.72	-0.12	0.26	-0.44	0.65732	0.794275	1065	cobalt-zinc-cadmium efflux system protein	Cadmium/cobalt/zinc resistance	K16264	NA	Metabolism of cofactors and vitamins	00860 Porphyrin and chlorophyll metabolism	COG1230	P
LFTS_00510	570.84	-0.12	0.16	-0.74	0.457997	0.637243	894	PAS domain S-box-containing protein/diguanylate cyclase (GGDEF) domain-containing protein	Putative diguanylate cyclases (GGDEF domain-containing proteins)	NA	NA	NA	NA	NA	NA
LFTS_01744	673.13	-0.12	0.16	-0.74	0.45842	0.637378	756	putative proteasome-type protease	NA	K07395	NA	Folding, sorting and degradation	04122 Sulfur relay system	COG3484	O
LFTS_00195	568.08	-0.12	0.15	-0.77	0.440046	0.621566	1029	epoxyqueuosine reductase	NA	K14120	NA	Signal transduction	02020 Two-component system	COG1145	C
LFTS_00602	1396.1	-0.12	0.14	-0.8	0.421244	0.606728	1395	UDP-N-acetylmuramate--L-alanine ligase	NA	K01924	Metabolism of other amino acids; Glycan biosynthesis and metabolism	Metabolism of other amino acids	00471 D-Glutamine and D-glutamate metabolism	COG0773	M
LFTS_00003	2253.51	-0.11	0.14	-0.79	0.428208	0.612147	2457	DNA gyrase subunit B	NA	K02470	NA	Signal transduction	02020 Two-component system	COG0187	L
LFTS_00425	1772.54	-0.11	0.13	-0.86	0.392261	0.579765	1443	putative hemolysin	NA	K03699	NA	Energy metabolism	00920 Sulfur metabolism	COG1253	R
LFTS_01792	94.03	-0.11	0.28	-0.4	0.687301	0.814082	447	hypothetical protein	NA	K02315	NA	Signal transduction	02020 Two-component system	COG1484	L
LFTS_01087	4.29	-0.11	0.41	-0.28	0.780475	0.874959	267	hypothetical protein	NA	NA	NA	NA	NA	NA	NA
LFTS_00606	1457.53	-0.11	0.14	-0.81	0.415374	0.601059	1278	cell division protein FtsA	NA	K03590	Cell growth and death	Cell growth and death	04112 Cell cycle - Caulobacter	COG0849	D
LFTS_00430	496.66	-0.11	0.15	-0.76	0.449654	0.630058	366	helix-turn-helix protein	NA	K15773	NA	Overview	01210 2-Oxocarboxylic acid metabolism	COG1396	K
LFTS_02459	1622.32	-0.11	0.14	-0.79	0.432371	0.616328	588	DnaJ domain-containing protein	NA	K05801	NA	Overview	01200 Carbon metabolism	COG1076	O
LFTS_00095	786.93	-0.11	0.15	-0.76	0.444349	0.625865	1560	phenylalanyl-tRNA synthetase%2C alpha subunit	NA	K01889	Translation	Translation	00970 Aminoacyl-tRNA biosynthesis	COG0016	J
LFTS_00583	916.75	-0.11	0.17	-0.67	0.501167	0.673592	603	hypothetical protein	NA	NA	NA	NA	NA	NA	NA
LFTS_01349	869.95	-0.11	0.14	-0.82	0.40945	0.595558	576	Methyltransferase domain-containing protein	NA	K03183	Metabolism of cofactors and vitamins	Metabolism of cofactors and vitamins	00130 Ubiquinone and other terpenoid-quinone biosynthesis	COG2226	H
LFTS_00418	1598.8	-0.11	0.16	-0.69	0.491411	0.663218	678	Co-chaperone protein HscB	NA	K04082	NA	Replication and repair	03030 DNA replication	COG1076	O
LFTS_00420	3868.39	-0.11	0.2	-0.55	0.585339	0.745086	414	nitrogen fixation protein NifU	Nitrogenase genes	K04488	NA	Metabolism of cofactors and vitamins	00730 Thiamine metabolism	COG0822	O
LFTS_02127	1675.9	-0.11	0.13	-0.83	0.403812	0.592258	813	hypothetical protein	NA	NA	NA	NA	NA	NA	NA
LFTS_00594	791.42	-0.11	0.17	-0.66	0.506062	0.676746	1737	peptidoglycan synthetase FtsI	NA	K03587	Drug resistance; Glycan biosynthesis and metabolism	Glycan biosynthesis and metabolism	00550 Peptidoglycan biosynthesis	COG0768	DM
LFTS_00922	1844.54	-0.11	0.17	-0.65	0.515636	0.686594	204	hypothetical protein	NA	NA	NA	NA	NA	NA	NA
LFTS_01728	79.15	-0.11	0.25	-0.43	0.665362	0.797921	564	putative phage-associated protein	NA	NA	NA	NA	NA	NA	NA
LFTS_02369	991.46	-0.11	0.15	-0.74	0.459111	0.637626	654	dTMP kinase	NA	K00943	Nucleotide metabolism	Nucleotide metabolism	00240 Pyrimidine metabolism	COG0125	F
LFTS_01507	205.88	-0.11	0.2	-0.55	0.580777	0.741142	384	general secretion pathway protein I	NA	K02458	Cellular community - prokaryotes; Membrane transport	Membrane transport	03070 Bacterial secretion system	COG2165	NUW
LFTS_00529	118.69	-0.11	0.24	-0.46	0.648431	0.790345	1095	Glycosyl transferase family 2	Extracellular polysaccharide production and export	K07011	NA	Cell motility	02040 Flagellar assembly	COG1216	G
LFTS_02468	494.94	-0.11	0.15	-0.73	0.463179	0.6403	639	GTP-binding protein	NA	K03978	NA	Nucleotide metabolism	00230 Purine metabolism	COG0218	D
LFTS_00561	172.49	-0.11	0.21	-0.52	0.60116	0.757084	1098	Mechanosensitive ion channel	NA	K16052	NA	Metabolism of cofactors and vitamins	00860 Porphyrin and chlorophyll metabolism	COG0668	M
LFTS_00596	523.83	-0.11	0.17	-0.62	0.537933	0.7057	1488	UDP-N-acetylmuramoyl-tripeptide--D-alanyl-D- alanine ligase	NA	K01929	Amino acid metabolism; Glycan biosynthesis and metabolism; Drug resistance	Amino acid metabolism	00300 Lysine biosynthesis	COG0770	M
LFTS_01747	378.93	-0.11	0.24	-0.45	0.654768	0.794026	657	Polyisoprenoid-binding protein YceI	NA	NA	NA	NA	NA	NA	NA
LFTS_02051	178.97	-0.11	0.19	-0.55	0.583617	0.743656	435	HD domain-containing protein	NA	K07814	NA	Translation	00970 Aminoacyl-tRNA biosynthesis	COG3437	T
LFTS_00907	1653.31	-0.11	0.14	-0.78	0.433347	0.616657	1008	PEGA domain-containing protein	NA	K07286	NA	Carbohydrate metabolism	00030 Pentose phosphate pathway	COG3056	S
LFTS_00677	1372.1	-0.11	0.15	-0.72	0.471147	0.645811	855	hypothetical protein	NA	K09769	NA	Xenobiotics biodegradation and metabolism	00627 Aminobenzoate degradation	COG1692	R
LFTS_01519	90.8	-0.11	0.26	-0.4	0.686691	0.814075	708	GMP synthase (glutamine-hydrolysing)	NA	K01951	Xenobiotics biodegradation and metabolism; Nucleotide metabolism	Nucleotide metabolism	00230 Purine metabolism	COG0518;COG0519	F
LFTS_00132	313.57	-0.11	0.16	-0.65	0.51741	0.688218	714	uracil-DNA glycosylase%2C family 4	NA	K02334	NA	Signal transduction	02020 Two-component system	COG1573	L
LFTS_00394	1774.36	-0.11	0.16	-0.67	0.502206	0.674127	1446	zinc protease	NA	K07263	NA	Carbohydrate metabolism	00520 Amino sugar and nucleotide sugar metabolism	COG0612	R
LFTS_02440	4111.04	-0.1	0.13	-0.82	0.409895	0.595558	2601	ATP-dependent Clp protease ATP-binding subunit ClpB	NA	K03695	Aging	Aging	04213 Longevity regulating pathway - multiple species	COG0542	O
LFTS_01697	1667.62	-0.1	0.14	-0.74	0.459858	0.638307	1248	hypothetical protein	NA	K15201	NA	Overview	01200 Carbon metabolism	NA
LFTS_00511	442.96	-0.1	0.16	-0.67	0.503244	0.674888	2244	PAS domain S-box-containing protein/diguanylate cyclase (GGDEF) domain-containing protein	Putative diguanylate cyclases (GGDEF domain-containing proteins)	K13069	NA	Signal transduction	02020 Two-component system	COG2199	T
LFTS_01113	6.8	-0.1	0.43	-0.24	0.811077	0.892452	192	hypothetical protein	NA	NA	NA	NA	NA	NA	NA
LFTS_00419	3418.01	-0.1	0.2	-0.51	0.609609	0.761552	330	iron-sulfur cluster assembly protein	NA	K13628	NA	Replication and repair	03030 DNA replication	COG0316	O
LFTS_01914	1475.15	-0.1	0.12	-0.86	0.392144	0.579765	177	hypothetical protein	NA	K02571	NA	Nucleotide metabolism	00240 Pyrimidine metabolism	NA
LFTS_00022	443.79	-0.1	0.18	-0.57	0.569735	0.732727	1026	NADPH:quinone reductase	NA	K00344	NA	Cell growth and death	04112 Cell cycle - Caulobacter	COG0604	CR
LFTS_01075	68.24	-0.1	0.27	-0.38	0.707014	0.825181	1320	hypothetical protein	NA	NA	NA	NA	NA	NA	NA
LFTS_00041	962.2	-0.1	0.14	-0.73	0.464543	0.640464	2256	PAS/PAC sensor signal transduction histidine kinase	NA	K13598	Signal transduction	Signal transduction	02020 Two-component system	COG5000	T
LFTS_01484	2889.94	-0.1	0.14	-0.76	0.449861	0.630058	1422	membrane-bound lytic murein transglycosylase D	NA	K08307	NA	Energy metabolism	00190 Oxidative phosphorylation	COG0741	M
LFTS_00989	428.45	-0.1	0.19	-0.54	0.589356	0.747181	225	T4 immunity holin family protein	NA	K05566	NA	Membrane transport	03070 Bacterial secretion system	COG2111	P
LFTS_01206	20.84	-0.1	0.4	-0.25	0.800862	0.884471	279	Plasmid maintenance system killer protein	NA	K07334	NA	Translation	00970 Aminoacyl-tRNA biosynthesis	COG3549	V
LFTS_00456	114.9	-0.1	0.27	-0.37	0.71307	0.830301	639	hypothetical protein	NA	NA	NA	NA	NA	NA	NA
LFTS_00486	1022.78	-0.1	0.22	-0.46	0.64774	0.790345	627	3-isopropylmalate/(R)-2-methylmalate dehydratase small subunit	NA	K01704	Amino acid metabolism; Overview; Carbohydrate metabolism	Overview	01210 2-Oxocarboxylic acid metabolism	COG0066	E
LFTS_01168	5.66	-0.1	0.43	-0.23	0.816759	0.894871	459	putative nitrogen fixation protein	Nitrogenase genes	NA	NA	NA	NA	NA	NA
LFTS_00107	429.36	-0.1	0.16	-0.6	0.546826	0.712904	693	nicotinate-nucleotide adenylyltransferase	NA	K00969	Metabolism of cofactors and vitamins	Metabolism of cofactors and vitamins	00760 Nicotinate and nicotinamide metabolism	COG1057	H
LFTS_01875	312.65	-0.1	0.17	-0.59	0.557711	0.721368	999	arabinose-5-phosphate isomerase	NA	K06041	Glycan biosynthesis and metabolism	Glycan biosynthesis and metabolism	00540 Lipopolysaccharide biosynthesis	COG0794;COG0517	GMT
LFTS_01922	4207.26	-0.1	0.13	-0.77	0.4429	0.624886	696	hypothetical protein	NA	NA	NA	NA	NA	NA	NA
LFTS_00913	81.49	-0.1	0.27	-0.36	0.720403	0.834928	729	putative mobilization protein%2C MobD	NA	K03496	NA	Membrane transport	02010 ABC transporters	COG1192	N
LFTS_01167	3.62	-0.1	0.42	-0.23	0.814719	0.893818	399	nitrogen fixation protein NifX	Nitrogenase genes	K02596	NA	Energy metabolism	00910 Nitrogen metabolism	NA
LFTS_01237	71.72	-0.1	0.27	-0.35	0.72298	0.83519	354	hypothetical protein	NA	K03790	NA	Signal transduction	02020 Two-component system	COG1670	JO
LFTS_02091	10.68	-0.1	0.42	-0.23	0.81985	0.896656	366	hypothetical protein	NA	NA	NA	NA	NA	NA	NA
LFTS_01109	359.91	-0.1	0.18	-0.52	0.59982	0.756343	1104	hypothetical protein	NA	K06871	NA	Signal transduction	02020 Two-component system	COG0641	O
LFTS_02097	1272.04	-0.1	0.14	-0.69	0.489969	0.66235	1284	enolase	NA	K01689	Overview; Signal transduction; Energy metabolism; Carbohydrate metabolism; Folding, sorting and degradation	Overview	01200 Carbon metabolism	COG0148	G
LFTS_01306	292.77	-0.1	0.18	-0.53	0.592913	0.750389	753	(heptosyl)LPS beta-1%2C4-glucosyltransferase	Lipopolysaccharide synthesis	K12984	NA	Glycan biosynthesis and metabolism	00540 Lipopolysaccharide biosynthesis	COG0463	M
LFTS_00600	120.42	-0.1	0.22	-0.43	0.667144	0.798725	489	cell division protein FtsW	NA	K03588	Cell growth and death	Cell growth and death	04112 Cell cycle - Caulobacter	COG0772	D
LFTS_01698	1112.98	-0.1	0.15	-0.64	0.520003	0.689823	654	hypothetical protein	NA	NA	NA	NA	NA	NA	NA
LFTS_00192	201.77	-0.1	0.2	-0.48	0.634337	0.779649	342	hypothetical protein	NA	NA	NA	NA	NA	NA	NA
LFTS_01751	26.85	-0.1	0.35	-0.27	0.787399	0.878185	963	Formate hydrogenlyase subunit 4	NA	K12138	NA	Amino acid metabolism	00260 Glycine, serine and threonine metabolism	COG0650	C
LFTS_01766	251	-0.09	0.21	-0.46	0.649066	0.790345	423	Toxin FitB	NA	K07062	NA	Amino acid metabolism	00260 Glycine, serine and threonine metabolism	COG1487	R
LFTS_01960	656.68	-0.09	0.16	-0.59	0.554981	0.718959	327	hypothetical protein	NA	NA	NA	NA	NA	NA	NA
LFTS_01820	5.3	-0.09	0.43	-0.22	0.826627	0.897899	300	hypothetical protein	NA	NA	NA	NA	NA	NA	NA
LFTS_00025	165.73	-0.09	0.25	-0.38	0.703315	0.822796	405	8-oxo-dGTP diphosphatase	NA	K03574	NA	Cell growth and death	04112 Cell cycle - Caulobacter	COG0494;COG1051	VF
LFTS_01621	1486.7	-0.09	0.18	-0.53	0.593127	0.750389	1473	Outer membrane protein TolC	NA	K12340	Drug resistance; Signal transduction; Membrane transport; Infectious diseases; Environmental adaptation	Membrane transport	03070 Bacterial secretion system	COG1538	M
LFTS_00622	8779.28	-0.09	0.14	-0.68	0.494387	0.666701	1440	hopanoid biosynthesis associated radical SAM protein HpnJ	NA	K04034	Metabolism of cofactors and vitamins	Metabolism of cofactors and vitamins	00860 Porphyrin and chlorophyll metabolism	COG1032	R
LFTS_01066	310.07	-0.09	0.17	-0.54	0.58939	0.747181	1011	helix-turn-helix protein	NA	K07729	NA	Translation	03010 Ribosome	COG1476	K
LFTS_01143	51.02	-0.09	0.29	-0.32	0.748099	0.852896	1197	hypothetical protein	NA	K03405	Metabolism of cofactors and vitamins	Metabolism of cofactors and vitamins	00860 Porphyrin and chlorophyll metabolism	COG1239	H
LFTS_00096	437.85	-0.09	0.19	-0.5	0.617557	0.765653	1044	peptide/nickel transport system ATP-binding protein	NA	K02032	Cellular community - prokaryotes	Cellular community - prokaryotes	02024 Quorum sensing	COG1123;COG1124	OEP
LFTS_00050	3491.02	-0.09	0.23	-0.4	0.692544	0.816341	291	hypothetical protein	NA	NA	NA	NA	NA	NA	NA
LFTS_01434	535.12	-0.09	0.18	-0.52	0.604804	0.758216	231	hypothetical protein	NA	K07143	NA	Cell growth and death	04112 Cell cycle - Caulobacter	COG1645	R
LFTS_00750	582	-0.09	0.17	-0.54	0.58937	0.747181	636	hypothetical protein	NA	K15539	NA	Energy metabolism	00190 Oxidative phosphorylation	COG1426	D
LFTS_01144	34.7	-0.09	0.33	-0.27	0.784982	0.876275	816	hypothetical protein	NA	NA	NA	NA	NA	NA	NA
LFTS_02192	512.67	-0.09	0.19	-0.48	0.631094	0.777008	960	muramoyltetrapeptide carboxypeptidase	NA	K01297	NA	Carbohydrate metabolism	00630 Glyoxylate and dicarboxylate metabolism	COG1619	M
LFTS_01609	353.88	-0.09	0.16	-0.57	0.5714	0.734489	483	hypothetical protein	NA	NA	NA	NA	NA	NA	NA
LFTS_01402	621.12	-0.09	0.19	-0.48	0.631805	0.777173	399	hypothetical protein	NA	K12193	Transport and catabolism	Transport and catabolism	04144 Endocytosis	NA
LFTS_02505	545.29	-0.09	0.18	-0.48	0.634758	0.779649	822	Transposase DDE domain group 1	NA	NA	NA	NA	NA	NA	NA
LFTS_01780	1158.45	-0.09	0.17	-0.52	0.6036	0.757655	1047	pyruvate dehydrogenase E1 component beta subunit	NA	K00162	Carbohydrate metabolism; Overview; Signal transduction; Cancers; Endocrine system	Overview	01200 Carbon metabolism	COG0022	C
LFTS_00019	149.21	-0.09	0.2	-0.43	0.669037	0.799298	1671	2-isopropylmalate synthase	NA	K01649	Amino acid metabolism; Overview; Carbohydrate metabolism	Overview	01210 2-Oxocarboxylic acid metabolism	COG0119	E
LFTS_00906	1443.34	-0.09	0.13	-0.64	0.519216	0.689147	1008	cytoskeleton protein RodZ	NA	K15539	NA	Carbohydrate metabolism	00030 Pentose phosphate pathway	COG1426	D
LFTS_00378	1938.33	-0.09	0.14	-0.59	0.556387	0.72003	2487	leucyl-tRNA synthetase	NA	K01869	Translation	Translation	00970 Aminoacyl-tRNA biosynthesis	COG0495	J
LFTS_00948	2024.47	-0.08	0.16	-0.53	0.597104	0.754268	1923	molecular chaperone DnaK	Chaperones	K04043	Aging; Folding, sorting and degradation; Infectious diseases	Folding, sorting and degradation	03018 RNA degradation	COG0443	O
LFTS_01252	34.76	-0.08	0.35	-0.24	0.811322	0.892452	384	hypothetical protein	NA	K06996	NA	Overview	01210 2-Oxocarboxylic acid metabolism	COG3324	R
LFTS_02072	214.35	-0.08	0.42	-0.2	0.841209	0.906872	3129	multidrug efflux pump	NA	K03296	NA	Membrane transport	02010 ABC transporters	COG0841	V
LFTS_00954	615.49	-0.08	0.15	-0.55	0.583024	0.743281	1092	nicotinate-nucleotide-dimethylbenzimidazole phosphoribosyltransferase	NA	K00768	Metabolism of cofactors and vitamins	Metabolism of cofactors and vitamins	00860 Porphyrin and chlorophyll metabolism	COG2038	H
LFTS_01151	207.47	-0.08	0.19	-0.44	0.659188	0.794734	480	leader peptidase (prepilin peptidase) / N-methyltransferase	NA	K02654	NA	Signal transduction	02020 Two-component system	COG1989	NU
LFTS_02064	149.59	-0.08	0.21	-0.4	0.692541	0.816341	1098	DNA-binding response regulator%2C OmpR family%2C contains REC and winged-helix (wHTH) domain	NA	K02483	NA	Overview	01200 Carbon metabolism	COG0745	TK
LFTS_02030	40.42	-0.08	0.32	-0.25	0.800557	0.884471	246	hypothetical protein	NA	NA	NA	NA	NA	NA	NA
LFTS_02444	1317.56	-0.08	0.15	-0.53	0.595247	0.752305	546	hypothetical protein	NA	NA	NA	NA	NA	NA	NA
LFTS_02416	726.79	-0.08	0.15	-0.54	0.587617	0.747181	507	hypothetical protein	NA	NA	NA	NA	NA	NA	NA
LFTS_01538	388.61	-0.08	0.16	-0.51	0.607793	0.76043	699	1-acyl-sn-glycerol-3-phosphate acyltransferase	NA	K00655	Lipid metabolism	Lipid metabolism	00561 Glycerolipid metabolism	COG0204	I
LFTS_00251	456.06	-0.08	0.15	-0.52	0.599963	0.756343	483	NitT/TauT family transport system ATP-binding protein	NA	NA	NA	NA	NA	NA	NA
LFTS_02299	63.76	-0.08	0.29	-0.27	0.785636	0.876612	714	DNA replication and repair protein RadC	NA	K03630	NA	Membrane transport	02010 ABC transporters	COG2003	L
LFTS_00744	49.64	-0.08	0.29	-0.27	0.788366	0.878206	540	Rad51 protein	NA	K04483	NA	Overview	01200 Carbon metabolism	COG0468	L
LFTS_00678	2061.94	-0.08	0.15	-0.52	0.603156	0.757655	1512	Exodeoxyribonuclease VII large subunit	NA	K03601	Replication and repair	Replication and repair	03430 Mismatch repair	COG1570	L
LFTS_02126	595.76	-0.08	0.14	-0.55	0.580719	0.741142	1032	DNA polymerase-3 subunit delta'	NA	K02341	Replication and repair; Nucleotide metabolism	Nucleotide metabolism	00230 Purine metabolism	COG0470	L
LFTS_00343	96.03	-0.08	0.25	-0.31	0.755351	0.859013	912	cation:H+ antiporter	Proton transporters	K07301	NA	Amino acid metabolism	00260 Glycine, serine and threonine metabolism	COG0530	P
LFTS_01522	388.81	-0.08	0.18	-0.44	0.661147	0.796096	1212	tyrosyl-tRNA synthetase	NA	K01866	Translation	Translation	00970 Aminoacyl-tRNA biosynthesis	COG0162	J
LFTS_02373	2522.81	-0.08	0.12	-0.66	0.512032	0.683802	1245	glycine hydroxymethyltransferase	NA	K00600	Carbohydrate metabolism; Overview; Amino acid metabolism; Metabolism of cofactors and vitamins; Energy metabolism; Drug resistance; Metabolism of other amino acids	Overview	01200 Carbon metabolism	COG0112	E
LFTS_01527	977.69	-0.07	0.15	-0.49	0.626413	0.773402	720	sugar fermentation stimulation protein A	NA	K06206	NA	Nucleotide metabolism	00230 Purine metabolism	COG1489	GT
LFTS_01968	1079.86	-0.07	0.15	-0.48	0.630074	0.776581	207	hypothetical protein	NA	K00407	Energy metabolism; Signal transduction	Energy metabolism	00190 Oxidative phosphorylation	NA
LFTS_01015	12.56	-0.07	0.43	-0.17	0.863775	0.919239	165	hypothetical protein	NA	NA	NA	NA	NA	NA	NA
LFTS_00286	174.69	-0.07	0.22	-0.34	0.733377	0.842113	303	hypothetical protein	NA	NA	NA	NA	NA	NA	NA
LFTS_01373	514.33	-0.07	0.14	-0.51	0.608807	0.760932	720	phosphoribosylaminoimidazole-succinocarboxamide synthase	NA	K01923	Nucleotide metabolism	Nucleotide metabolism	00230 Purine metabolism	COG0152	F
LFTS_01920	599.41	-0.07	0.15	-0.48	0.631358	0.777008	927	aspartate carbamoyltransferase	NA	K00609	Nucleotide metabolism; Amino acid metabolism	Nucleotide metabolism	00240 Pyrimidine metabolism	COG0540	F
LFTS_00714	381.84	-0.07	0.18	-0.42	0.677979	0.806438	1182	diguanylate cyclase (GGDEF) domain-containing protein	Putative diguanylate cyclases (GGDEF domain-containing proteins)	K13069	NA	Replication and repair	03410 Base excision repair	COG2199	T
LFTS_00372	8209.09	-0.07	0.14	-0.51	0.610019	0.761681	1044	chlorite dismutase	NA	K09162	NA	Overview	01210 2-Oxocarboxylic acid metabolism	COG3253	P
LFTS_01578	1034.69	-0.07	0.16	-0.45	0.653974	0.79345	1041	biotin synthase	NA	K01012	Metabolism of cofactors and vitamins	Metabolism of cofactors and vitamins	00780 Biotin metabolism	COG0502	H
LFTS_00036	225.63	-0.07	0.18	-0.4	0.687353	0.814082	840	Methyltransferase domain-containing protein	NA	K02169	Metabolism of cofactors and vitamins	Metabolism of cofactors and vitamins	00780 Biotin metabolism	COG0500	QR
LFTS_00435	82.62	-0.07	0.25	-0.3	0.766887	0.866582	687	Fic/DOC family protein	NA	K04095	NA	Overview	01210 2-Oxocarboxylic acid metabolism	COG2184	T
LFTS_01405	325.76	-0.07	0.17	-0.42	0.674596	0.803568	756	putative phosphoesterase	NA	K07096	NA	Transport and catabolism	04144 Endocytosis	COG2129	R
LFTS_01925	614.29	-0.07	0.17	-0.44	0.662839	0.796817	459	CBS domain-containing protein	NA	K04767	NA	Metabolism of cofactors and vitamins	00860 Porphyrin and chlorophyll metabolism	COG0517	T
LFTS_01783	993.62	-0.07	0.13	-0.55	0.579824	0.741142	939	Nucleoside-diphosphate-sugar epimerase	Lipopolysaccharide synthesis	K01784	Carbohydrate metabolism	Carbohydrate metabolism	00052 Galactose metabolism	COG1087	M
LFTS_00163	718.27	-0.07	0.16	-0.45	0.655303	0.794275	846	hypothetical protein	NA	K09778	NA	Overview	01210 2-Oxocarboxylic acid metabolism	COG2121	S
LFTS_02509	1440.24	-0.07	0.12	-0.58	0.561096	0.724616	1128	cobalt-precorrin-5B (C1)-methyltransferase	NA	K02188	Metabolism of cofactors and vitamins	Metabolism of cofactors and vitamins	00860 Porphyrin and chlorophyll metabolism	COG1903	H
LFTS_00296	163.95	-0.07	0.21	-0.34	0.737141	0.844485	534	Carbonic anhydrase or acetyltransferase%2C isoleucine patch superfamily	Proton consuming reactions	K08279	NA	Signal transduction	02020 Two-component system	COG0663	R
LFTS_00975	224.2	-0.07	0.18	-0.39	0.699273	0.8201	1749	Type IV secretory pathway%2C TrbL components	NA	K07344	Cellular community - prokaryotes	Cellular community - prokaryotes	02024 Quorum sensing	COG3846	U
LFTS_01617	1010.18	-0.07	0.13	-0.56	0.574559	0.737024	1425	Outer membrane protein TolC	NA	K12340	Drug resistance; Signal transduction; Membrane transport; Infectious diseases; Environmental adaptation	Membrane transport	03070 Bacterial secretion system	COG1538	M
LFTS_00835	794.17	-0.07	0.16	-0.44	0.656798	0.794275	465	hypothetical protein	NA	NA	NA	NA	NA	NA	NA
LFTS_02449	4082.81	-0.07	0.16	-0.45	0.649694	0.790345	231	hypothetical protein	NA	NA	NA	NA	NA	NA	NA
LFTS_02435	242.43	-0.07	0.2	-0.35	0.726284	0.836286	1077	membrane fusion protein%2C Cu(I)/Ag(I) efflux system	Copper/silver resistance	K15727	NA	Energy metabolism	00910 Nitrogen metabolism	COG0845	MV
LFTS_00415	641.95	-0.07	0.17	-0.4	0.689977	0.815248	204	FeS assembly protein IscX	NA	NA	NA	NA	NA	NA	NA
LFTS_01366	857.46	-0.07	0.14	-0.49	0.625137	0.772411	720	Thiol-disulfide isomerase or thioredoxin	NA	K02199	NA	Metabolism of cofactors and vitamins	00760 Nicotinate and nicotinamide metabolism	COG0526	O
LFTS_02442	1322.16	-0.07	0.18	-0.37	0.707846	0.825765	855	curved DNA-binding protein	NA	K05516	NA	Amino acid metabolism	00250 Alanine, aspartate and glutamate metabolism	COG2214	K
LFTS_00376	503.53	-0.07	0.18	-0.38	0.700421	0.820932	1047	DNA polymerase III%2C delta subunit	NA	K02340	Replication and repair; Nucleotide metabolism	Nucleotide metabolism	00230 Purine metabolism	COG1466	L
LFTS_01082	34.15	-0.07	0.34	-0.2	0.842518	0.907889	696	hypothetical protein	NA	K06871	NA	Metabolism of cofactors and vitamins	00730 Thiamine metabolism	COG0641	O
LFTS_01965	1748.21	-0.07	0.14	-0.48	0.628	0.774408	1089	iron(II)-dependent oxidoreductase	NA	K13444	Transport and catabolism	Transport and catabolism	04142 Lysosome	NA
LFTS_01350	928.06	-0.07	0.15	-0.45	0.65613	0.794275	627	hypothetical protein	NA	NA	NA	NA	NA	NA	NA
LFTS_00328	328.03	-0.07	0.17	-0.39	0.699347	0.8201	219	hypothetical protein	NA	NA	NA	NA	NA	NA	NA
LFTS_02021	29.37	-0.07	0.36	-0.18	0.85604	0.917291	324	hypothetical protein	NA	K07733	NA	Overview	01230 Biosynthesis of amino acids	COG3311	KX
LFTS_02053	1096.32	-0.06	0.13	-0.5	0.613988	0.763951	294	hypothetical protein	NA	K13582	Cell growth and death	Cell growth and death	04112 Cell cycle - Caulobacter	COG0790;COG3409	TM
LFTS_00424	704.58	-0.06	0.18	-0.36	0.721547	0.835087	570	hypothetical protein	Extracellular polysaccharide production and export	K05790	NA	Energy metabolism	00920 Sulfur metabolism	COG3765	M
LFTS_02479	1539.56	-0.06	0.14	-0.45	0.649226	0.790345	1023	23S rRNA/1915/1917 synthase	NA	K06180	NA	Folding, sorting and degradation	04120 Ubiquitin mediated proteolysis	COG0564	J
LFTS_02462	834.61	-0.06	0.17	-0.38	0.702098	0.821759	612	D-sedoheptulose 7-phosphate isomerase	NA	K03271	Glycan biosynthesis and metabolism	Glycan biosynthesis and metabolism	00540 Lipopolysaccharide biosynthesis	COG0279	G
LFTS_01284	153.41	-0.06	0.24	-0.26	0.793644	0.881197	393	mRNA interferase MazF	NA	K07171	NA	Amino acid metabolism	00270 Cysteine and methionine metabolism	COG2337	V
LFTS_01956	1336.42	-0.06	0.13	-0.48	0.627824	0.774408	1506	anthranilate synthase component 1	NA	K01657	Cellular community - prokaryotes; Overview; Amino acid metabolism	Overview	01230 Biosynthesis of amino acids	COG0147	EH
LFTS_02422	2535.83	-0.06	0.19	-0.33	0.74387	0.849453	3174	Multidrug efflux pump subunit AcrB	NA	K03296	NA	Signal transduction	02020 Two-component system	COG0841	V
LFTS_02000	278.74	-0.06	0.19	-0.32	0.748602	0.852898	882	diadenylate cyclase	NA	K07067	NA	Membrane transport	02060 Phosphotransferase system (PTS)	COG1623	T
LFTS_00671	779.79	-0.06	0.14	-0.43	0.666029	0.797951	1104	protein TonB	NA	K03832	NA	Energy metabolism	00190 Oxidative phosphorylation	COG0810	M
LFTS_01161	21.86	-0.06	0.38	-0.16	0.87126	0.925225	1131	hypothetical protein	NA	NA	NA	NA	NA	NA	NA
LFTS_01404	152.41	-0.06	0.2	-0.3	0.766772	0.866582	684	SAM-dependent methyltransferase	NA	NA	NA	NA	NA	NA	NA
LFTS_02115	208.35	-0.06	0.23	-0.26	0.791535	0.879525	453	putative oxidoreductase	NA	K15977	NA	Amino acid metabolism	00270 Cysteine and methionine metabolism	COG2259	S
LFTS_00715	1479.14	-0.06	0.22	-0.27	0.788443	0.878206	321	hypothetical protein	NA	NA	NA	NA	NA	NA	NA
LFTS_00683	1048.05	-0.06	0.13	-0.47	0.640412	0.783488	942	UDP-glucose 4-epimerase	Extracellular polysaccharide production and export	K01784	Carbohydrate metabolism	Carbohydrate metabolism	00052 Galactose metabolism	COG1087	M
LFTS_01256	61.02	-0.06	0.34	-0.18	0.860506	0.918942	264	transcriptional regulator%2C y4mF family	NA	K15773	NA	Overview	01210 2-Oxocarboxylic acid metabolism	COG1396	K
LFTS_01378	193.25	-0.06	0.21	-0.27	0.78377	0.876275	675	Ubiquinone/menaquinone biosynthesis C-methylase UbiE	NA	K03183	Metabolism of cofactors and vitamins	Metabolism of cofactors and vitamins	00130 Ubiquinone and other terpenoid-quinone biosynthesis	COG2226	H
LFTS_01614	372.65	-0.06	0.16	-0.35	0.725759	0.836069	771	ABC-2 type transport system ATP-binding protein	NA	K09687	NA	NA	NA	NA
LFTS_01159	3.29	-0.06	0.41	-0.14	0.890148	0.936086	240	ORF6N domain-containing protein	NA	K00373	Signal transduction	Signal transduction	02020 Two-component system	COG2180	CPO
LFTS_01429	12.48	-0.06	0.42	-0.14	0.891564	0.936782	864	Nucleotide-binding universal stress protein%2C UspA family	NA	K06149	NA	Overview	01230 Biosynthesis of amino acids	COG0589	T
LFTS_00564	838.32	-0.06	0.17	-0.34	0.73153	0.841158	1905	DNA adenine methylase	NA	K06223	Replication and repair	Replication and repair	03430 Mismatch repair	COG0338	L
LFTS_00168	632.46	-0.06	0.16	-0.36	0.718907	0.83443	876	Aromatic ring-opening dioxygenase%2C catalytic subunit%2C LigB family	NA	K15777	Biosynthesis of other secondary metabolites	Biosynthesis of other secondary metabolites	00965 Betalain biosynthesis	NA
LFTS_01622	983.97	-0.06	0.2	-0.28	0.777394	0.873294	714	transcriptional regulator%2C TetR family	NA	K09017	NA	Nucleotide metabolism	00230 Purine metabolism	COG1309	K
LFTS_02071	434.2	-0.06	0.43	-0.13	0.896481	0.93911	1503	efflux transporter%2C outer membrane factor (OMF) lipoprotein%2C NodT family	Copper/silver resistance	K07796	Signal transduction	Signal transduction	02020 Two-component system	COG1538	M
LFTS_00852	4206.72	-0.06	0.14	-0.39	0.69451	0.817496	333	thioredoxin	Oxidative stress response	K03671	Cardiovascular diseases; Immune system	Immune system	04621 NOD-like receptor signaling pathway	COG0526	O
LFTS_02163	1735.17	-0.06	0.12	-0.46	0.64814	0.790345	996	phosphate:acyl-[acyl carrier protein] acyltransferase	NA	K03621	Lipid metabolism	Lipid metabolism	00561 Glycerolipid metabolism	COG0416	I
LFTS_02376	611.45	-0.05	0.19	-0.3	0.767543	0.866929	1209	Zn-dependent protease (includes SpoIVFB)	NA	K06402	NA	Metabolism of cofactors and vitamins	00860 Porphyrin and chlorophyll metabolism	COG1994	O
LFTS_02511	480.13	-0.05	0.15	-0.36	0.719863	0.83471	618	precorrin-6Y C5%2C15-methyltransferase (decarboxylating)	NA	K00595	Metabolism of cofactors and vitamins	Metabolism of cofactors and vitamins	00860 Porphyrin and chlorophyll metabolism	COG2241;COG2242	H
LFTS_01876	332.89	-0.05	0.18	-0.3	0.766825	0.866582	870	2-dehydro-3-deoxyphosphooctonate aldolase (KDO 8-P synthase)	NA	K01627	Glycan biosynthesis and metabolism	Glycan biosynthesis and metabolism	00540 Lipopolysaccharide biosynthesis	COG2877	M
LFTS_01988	2005.14	-0.05	0.12	-0.44	0.657366	0.794275	1152	lysine 2%2C3-aminomutase	NA	K01843	Amino acid metabolism	Amino acid metabolism	00310 Lysine degradation	COG1509	E
LFTS_00448	434.57	-0.05	0.18	-0.3	0.76524	0.866582	636	two component transcriptional regulator%2C LuxR family	NA	K02479	NA	Nucleotide metabolism	00230 Purine metabolism	COG2197	TK
LFTS_02090	54.56	-0.05	0.28	-0.18	0.854018	0.915519	840	Peptidase C39 family protein	NA	K06992	NA	Metabolism of cofactors and vitamins	00770 Pantothenate and CoA biosynthesis	COG3271	R
LFTS_00043	472.63	-0.05	0.17	-0.3	0.766693	0.866582	879	3-oxoacyl-[acyl-carrier-protein] synthase-3	NA	K00648	Overview; Lipid metabolism	Overview	01212 Fatty acid metabolism	COG0332	I
LFTS_02220	183.98	-0.05	0.21	-0.24	0.808348	0.891155	342	putative addiction module killer protein	NA	NA	NA	NA	NA	NA	NA
LFTS_00951	304.15	-0.05	0.17	-0.29	0.768619	0.867751	447	RDD family protein	NA	NA	NA	NA	NA	NA	NA
LFTS_02179	408.73	-0.05	0.17	-0.29	0.77406	0.872096	648	tRNA threonylcarbamoyladenosine biosynthesis protein TsaB	NA	K14742	NA	Energy metabolism	00910 Nitrogen metabolism	COG1214	J
LFTS_01623	986.11	-0.05	0.2	-0.24	0.811495	0.892452	729	hypothetical protein	NA	NA	NA	NA	NA	NA	NA
LFTS_01606	1317.96	-0.05	0.13	-0.37	0.710201	0.827735	1176	dTDP-4-amino-4%2C6-dideoxygalactose transaminase	NA	K13017	Carbohydrate metabolism	Carbohydrate metabolism	00520 Amino sugar and nucleotide sugar metabolism	COG0399	M
LFTS_02533	279.01	-0.05	0.17	-0.28	0.780812	0.874959	237	hypothetical protein	NA	K02498	NA	Lipid metabolism	00564 Glycerophospholipid metabolism	COG3071	S
LFTS_01963	1074.3	-0.05	0.15	-0.33	0.742989	0.848957	270	hypothetical protein	NA	K00127	Carbohydrate metabolism; Energy metabolism; Overview	Overview	01200 Carbon metabolism	COG2864	C
LFTS_01625	661.43	-0.05	0.17	-0.28	0.778473	0.873896	768	phosphoribosylformylglycinamidine synthase	NA	K01952	Nucleotide metabolism	Nucleotide metabolism	00230 Purine metabolism	COG0046;COG0047	F
LFTS_00058	219.58	-0.05	0.21	-0.22	0.822851	0.89692	1023	peptide/nickel transport system permease protein	NA	K02034	Cellular community - prokaryotes	Cellular community - prokaryotes	02024 Quorum sensing	COG1173	EP
LFTS_00870	357.52	-0.05	0.19	-0.25	0.798731	0.884285	780	type III pantothenate kinase	NA	K03525	Metabolism of cofactors and vitamins	Metabolism of cofactors and vitamins	00770 Pantothenate and CoA biosynthesis	COG1521	H
LFTS_02453	19353.6	-0.05	0.2	-0.24	0.812386	0.892452	1221	pyruvate ferredoxin oxidoreductase alpha subunit	Reductive TCA cycle carbon dioxide fixation	K00169	Carbohydrate metabolism; Overview; Energy metabolism; Xenobiotics biodegradation and metabolism	Overview	01200 Carbon metabolism	COG0674	C
LFTS_01481	349.18	-0.05	0.23	-0.21	0.833647	0.901455	504	putative transposase	NA	K07496	NA	Carbohydrate metabolism	00500 Starch and sucrose metabolism	COG0675	X
LFTS_01706	3360.84	-0.05	0.16	-0.29	0.775616	0.872876	2034	transketolase	NA	K00615	Carbohydrate metabolism; Energy metabolism; Overview; Metabolism of terpenoids and polyketides	Overview	01200 Carbon metabolism	COG0021	G
LFTS_01983	778.14	-0.05	0.17	-0.28	0.780919	0.874959	195	hypothetical protein	NA	NA	NA	NA	NA	NA	NA
LFTS_01525	401.05	-0.05	0.17	-0.27	0.783428	0.876275	1050	hypothetical protein	NA	K07027	NA	Translation	00970 Aminoacyl-tRNA biosynthesis	COG0392	S
LFTS_02211	242.5	-0.05	0.26	-0.17	0.861201	0.918942	255	hypothetical protein	NA	NA	NA	NA	NA	NA	NA
LFTS_01604	1125.79	-0.05	0.15	-0.31	0.756411	0.859825	714	dethiobiotin synthetase	NA	K01935	Metabolism of cofactors and vitamins	Metabolism of cofactors and vitamins	00780 Biotin metabolism	COG0132	H
LFTS_00258	512.34	-0.05	0.15	-0.3	0.765866	0.866582	1335	ATP-dependent HslUV protease ATP-binding subunit HslU	Chaperones	K03667	NA	Translation	03010 Ribosome	COG1220	O
LFTS_01222	828.61	-0.05	0.16	-0.28	0.777057	0.873294	1002	hypothetical protein	NA	NA	NA	NA	NA	NA	NA
LFTS_02385	360.84	-0.04	0.21	-0.21	0.830373	0.899873	768	phospholipid/cholesterol/gamma-HCH transport system permease protein	NA	K02066	Membrane transport	Membrane transport	02010 ABC transporters	COG0767	M
LFTS_00187	1421.1	-0.04	0.12	-0.36	0.722003	0.83519	1134	aminomethyltransferase	NA	K00605	Carbohydrate metabolism; Metabolism of cofactors and vitamins; Amino acid metabolism; Overview	Overview	01200 Carbon metabolism	COG0404	E
LFTS_01547	241.47	-0.04	0.19	-0.23	0.819858	0.896656	861	acyl-[acyl-carrier-protein] desaturase	NA	K03921	Lipid metabolism; Overview	Overview	01212 Fatty acid metabolism	NA
LFTS_02266	528.06	-0.04	0.2	-0.21	0.832162	0.901351	636	glutamine amidotransferase	NA	K02501	Overview; Amino acid metabolism	Overview	01230 Biosynthesis of amino acids	COG0118	E
LFTS_01221	205.78	-0.04	0.2	-0.22	0.828342	0.898847	246	hypothetical protein	NA	NA	NA	NA	NA	NA	NA
LFTS_00863	3865.15	-0.04	0.15	-0.28	0.776744	0.873294	2676	alanyl-tRNA synthetase	NA	K01872	Translation	Translation	00970 Aminoacyl-tRNA biosynthesis	COG0013	J
LFTS_02116	106.92	-0.04	0.24	-0.18	0.857768	0.918351	480	DNA-binding transcriptional regulator%2C MarR family	NA	K15973	NA	Amino acid metabolism	00270 Cysteine and methionine metabolism	COG1846	K
LFTS_00123	680.98	-0.04	0.19	-0.22	0.823779	0.89692	1008	thiamine-monophosphate kinase	NA	NA	NA	NA	NA	NA	NA
LFTS_02491	1565.2	-0.04	0.16	-0.26	0.791409	0.879525	330	ferredoxin%2C 2Fe-2S	NA	K04755	NA	Folding, sorting and degradation	04122 Sulfur relay system	COG0633	C
LFTS_01353	1919.09	-0.04	0.13	-0.32	0.748257	0.852896	648	hypothetical protein	NA	NA	NA	NA	NA	NA	NA
LFTS_00334	1463.41	-0.04	0.16	-0.25	0.798916	0.884285	477	peroxiredoxin Q/BCP	Oxidative stress response	K03564	NA	Folding, sorting and degradation	03050 Proteasome	COG1225	O
LFTS_02128	1451.33	-0.04	0.16	-0.26	0.798188	0.884285	2022	methionyl-tRNA synthetase	NA	K01874	Translation; Metabolism of other amino acids	Metabolism of other amino acids	00450 Selenocompound metabolism	COG0143	J
LFTS_02201	1318.54	-0.04	0.18	-0.22	0.82404	0.89692	1272	hypothetical protein	NA	K09908	NA	Translation	03010 Ribosome	COG3105	S
LFTS_00033	318.72	-0.04	0.18	-0.22	0.823749	0.89692	507	hypothetical protein	NA	NA	NA	NA	NA	NA	NA
LFTS_01235	242.91	-0.04	0.21	-0.19	0.847031	0.910384	369	Glyoxalase-like domain protein	NA	K08234	NA	Signal transduction	02020 Two-component system	COG0346	Q
LFTS_01894	824.01	-0.04	0.14	-0.29	0.774973	0.872547	468	hypothetical protein	NA	NA	NA	NA	NA	NA	NA
LFTS_00377	405.92	-0.04	0.18	-0.22	0.822442	0.89692	720	Lipopolysaccharide-assembly	NA	K03643	NA	Folding, sorting and degradation	03018 RNA degradation	COG2980	M
LFTS_00007	361.73	-0.04	0.18	-0.22	0.825949	0.897899	726	7-cyano-7-deazaguanine synthase	NA	K06920	Metabolism of cofactors and vitamins	Metabolism of cofactors and vitamins	00790 Folate biosynthesis	COG0603	J
LFTS_01210	184.58	-0.04	0.28	-0.14	0.888802	0.936021	186	hypothetical protein	NA	NA	NA	NA	NA	NA	NA
LFTS_01684	918.26	-0.04	0.14	-0.27	0.788478	0.878206	693	rare lipoprotein A	NA	K03642	NA	Metabolism of cofactors and vitamins	00860 Porphyrin and chlorophyll metabolism	COG0797	M
LFTS_00186	295.08	-0.04	0.18	-0.21	0.836165	0.90288	186	hypothetical protein	NA	NA	NA	NA	NA	NA	NA
LFTS_02326	71.16	-0.04	0.27	-0.14	0.888956	0.936021	2901	iron complex outermembrane recepter protein	NA	K02014	NA	Glycan biosynthesis and metabolism	00540 Lipopolysaccharide biosynthesis	COG1629	P
LFTS_00362	132.1	-0.04	0.21	-0.18	0.860763	0.918942	888	branched-chain amino acid aminotransferase	NA	K02619	Metabolism of cofactors and vitamins	Metabolism of cofactors and vitamins	00790 Folate biosynthesis	COG0115	EH
LFTS_01162	3.55	-0.04	0.4	-0.09	0.927546	0.959184	876	nitrogenase iron protein NifH	Nitrogenase genes	K02588	Energy metabolism; Xenobiotics biodegradation and metabolism	Energy metabolism	00910 Nitrogen metabolism	COG1348	P
LFTS_01312	1340.85	-0.04	0.14	-0.26	0.798694	0.884285	600	D-glycero-D-manno-heptose 1%2C7-bisphosphate phosphatase	Lipopolysaccharide synthesis	K03273	Glycan biosynthesis and metabolism	Glycan biosynthesis and metabolism	00540 Lipopolysaccharide biosynthesis	COG0241	E
LFTS_00374	677.3	-0.04	0.15	-0.25	0.805672	0.888598	1635	putative peptidoglycan lipid II flippase	NA	K03980	Glycan biosynthesis and metabolism	Glycan biosynthesis and metabolism	00550 Peptidoglycan biosynthesis	COG0728	M
LFTS_01279	166.04	-0.04	0.2	-0.18	0.853574	0.915519	714	hypothetical protein	NA	NA	NA	NA	NA	NA	NA
LFTS_00925	490.57	-0.04	0.15	-0.23	0.815878	0.8943	969	hypothetical protein	NA	K09958	NA	Translation	00970 Aminoacyl-tRNA biosynthesis	COG3558	S
LFTS_02079	1637.76	-0.04	0.14	-0.26	0.797664	0.884285	624	sugar ABC transporter substrate-binding protein	NA	NA	NA	NA	NA	NA	NA
LFTS_00042	658.26	-0.04	0.15	-0.24	0.809358	0.891872	1374	two-component system%2C NtrC family%2C nitrogen regulation response regulator NtrX	Nitrate/nitrite regulation	K13599	Signal transduction	Signal transduction	02020 Two-component system	COG2204	T
LFTS_01912	11256.9	-0.04	0.18	-0.19	0.845628	0.909373	324	iron-sulfur cluster insertion protein	NA	K15724	NA	Nucleotide metabolism	00240 Pyrimidine metabolism	COG0316	O
LFTS_00277	345.34	-0.04	0.18	-0.19	0.848439	0.91111	1257	putative arabinose efflux permease%2C MFS family	NA	K05820	NA	Carbohydrate metabolism	00520 Amino sugar and nucleotide sugar metabolism	COG0477	GEPR
LFTS_00490	357.81	-0.04	0.17	-0.2	0.839074	0.904962	552	dTDP-4-dehydrorhamnose 3%2C5-epimerase	Extracellular polysaccharide production and export	K01790	Biosynthesis of other secondary metabolites; Metabolism of terpenoids and polyketides	Metabolism of terpenoids and polyketides	00523 Polyketide sugar unit biosynthesis	COG1898	M
LFTS_01549	1084.1	-0.04	0.17	-0.21	0.835654	0.90284	2838	FAD/FMN-containing dehydrogenase	NA	K00102	Carbohydrate metabolism	Carbohydrate metabolism	00620 Pyruvate metabolism	NA
LFTS_00903	1178.72	-0.03	0.14	-0.24	0.813398	0.892763	903	methylthioadenosine phosphorylase	NA	K00772	Amino acid metabolism	Amino acid metabolism	00270 Cysteine and methionine metabolism	COG0005	F
LFTS_00311	6.47	-0.03	0.43	-0.08	0.939047	0.966254	339	nitrogen regulatory protein P-II family protein	Nitrate/nitrite regulation	K04751	Signal transduction	Signal transduction	02020 Two-component system	COG0347	TE
LFTS_00978	68.11	-0.03	0.26	-0.13	0.90021	0.941094	336	type IV secretion system protein VirB3	NA	K03198	Membrane transport	Membrane transport	03070 Bacterial secretion system	COG3702	U
LFTS_02285	995.66	-0.03	0.19	-0.17	0.861164	0.918942	654	phosphate transport system protein	NA	K02039	NA	Overview	01200 Carbon metabolism	COG0704	P
LFTS_02147	1052.42	-0.03	0.2	-0.16	0.871056	0.925225	1734	methyl-accepting chemotaxis protein	Chemotaxis	K03406	Signal transduction; Cell motility	Signal transduction	02020 Two-component system	COG0840	NT
LFTS_01705	4533.69	-0.03	0.18	-0.17	0.862311	0.918942	2934	transaldolase	NA	K13810	Carbohydrate metabolism; Overview	Overview	01200 Carbon metabolism	NA
LFTS_01919	710.97	-0.03	0.15	-0.21	0.833188	0.901351	1317	dihydroorotase	NA	K01465	Nucleotide metabolism	Nucleotide metabolism	00240 Pyrimidine metabolism	COG0044;COG0418	F
LFTS_01400	636.58	-0.03	0.16	-0.2	0.844224	0.908939	1668	sulfate-transporting ATPase	NA	K06020	NA	Transport and catabolism	04144 Endocytosis	NA
LFTS_01064	85.8	-0.03	0.25	-0.12	0.905439	0.943782	1263	YqaJ-like viral recombinase domain protein	NA	NA	NA	NA	NA	NA	NA
LFTS_01038	35.23	-0.03	0.38	-0.08	0.937765	0.965735	345	hypothetical protein	NA	K00149	Amino acid metabolism; Metabolism of other amino acids; Carbohydrate metabolism; Lipid metabolism	Carbohydrate metabolism	00010 Glycolysis / Gluconeogenesis	NA
LFTS_00971	228.08	-0.03	0.19	-0.16	0.876475	0.929529	1452	type IV secretion system protein VirB10	NA	K03195	Membrane transport	Membrane transport	03070 Bacterial secretion system	COG2948	U
LFTS_00617	664.6	-0.03	0.17	-0.17	0.865403	0.920579	789	hypothetical protein	NA	K01243	Amino acid metabolism; Overview	Overview	01230 Biosynthesis of amino acids	COG0775	F
LFTS_00037	321.22	-0.03	0.19	-0.15	0.878514	0.930544	435	hypothetical protein	NA	NA	NA	NA	NA	NA	NA
LFTS_01539	736.72	-0.03	0.14	-0.19	0.845724	0.909373	1902	Citrate transporter	NA	K14445	NA	Lipid metabolism	00561 Glycerolipid metabolism	COG0471	G
LFTS_01978	1127.04	-0.03	0.2	-0.13	0.892706	0.937587	996	homoserine kinase	NA	K00872	Overview; Amino acid metabolism	Overview	01230 Biosynthesis of amino acids	COG0083	E
LFTS_01765	141.4	-0.03	0.23	-0.12	0.907651	0.944504	255	Plasmid stability protein	NA	NA	NA	NA	NA	NA	NA
LFTS_00149	914.95	-0.02	0.15	-0.16	0.869325	0.923959	1284	Tetratricopeptide repeat-containing protein	NA	K02656	NA	Folding, sorting and degradation	04122 Sulfur relay system	COG3063	NW
LFTS_01375	562.96	-0.02	0.14	-0.17	0.863617	0.919239	1341	hypothetical protein	NA	K08509	Transport and catabolism; Folding, sorting and degradation	Folding, sorting and degradation	04130 SNARE interactions in vesicular transport	NA
LFTS_00079	498.84	-0.02	0.21	-0.12	0.903522	0.943366	1203	putative arabinose efflux permease%2C MFS family	NA	K08153	NA	Xenobiotics biodegradation and metabolism	00364 Fluorobenzoate degradation	COG0477	GEPR
LFTS_01857	58819.7	-0.02	0.19	-0.13	0.89662	0.93911	1383	cytochrome c oxidase cbb3-type subunit 1	Cytochrome cbb3 oxidase	K00404	Energy metabolism; Signal transduction	Energy metabolism	00190 Oxidative phosphorylation	COG3278	C
LFTS_01352	3506.54	-0.02	0.16	-0.15	0.877265	0.929616	1200	alanine-synthesizing transaminase	NA	K14261	NA	Overview	01230 Biosynthesis of amino acids	COG0436	E
LFTS_02240	342.89	-0.02	0.19	-0.13	0.896062	0.93911	99	hypothetical protein	NA	NA	NA	NA	NA	NA	NA
LFTS_02512	1028.64	-0.02	0.14	-0.17	0.861172	0.918942	1137	cobalt-precorrin 5A acetaldehyde-lyase	NA	K02189	Metabolism of cofactors and vitamins	Metabolism of cofactors and vitamins	00860 Porphyrin and chlorophyll metabolism	COG2073	H
LFTS_02423	1572.57	-0.02	0.22	-0.11	0.91327	0.948366	1092	RND family efflux transporter%2C MFP subunit	Cadmium/cobalt/zinc resistance	K15727	NA	Signal transduction	02020 Two-component system	COG0845	MV
LFTS_01594	591.98	-0.02	0.16	-0.15	0.882246	0.93251	639	thiamine-phosphate pyrophosphorylase	NA	K00788	Metabolism of cofactors and vitamins	Metabolism of cofactors and vitamins	00730 Thiamine metabolism	COG0352	H
LFTS_01393	1062.45	-0.02	0.13	-0.17	0.863737	0.919239	2589	starch phosphorylase	NA	K00688	Endocrine system; Endocrine and metabolic diseases; Cellular community - prokaryotes; Carbohydrate metabolism	Carbohydrate metabolism	00500 Starch and sucrose metabolism	COG0058	G
LFTS_01136	132.37	-0.02	0.24	-0.09	0.92883	0.959714	549	CRISPR-associated protein%2C Cse2 family	NA	NA	NA	NA	NA	NA	NA
LFTS_01328	269.97	-0.02	0.18	-0.11	0.910135	0.946297	1641	Dolichyl-phosphate-mannose-protein mannosyltransferase	Lipopolysaccharide synthesis	K07264	Drug resistance	Drug resistance	01503 Cationic antimicrobial peptide (CAMP) resistance	COG1807	M
LFTS_02414	2301.39	-0.02	0.14	-0.15	0.880867	0.931845	2070	hypothetical protein	NA	K06888	NA	Membrane transport	03070 Bacterial secretion system	COG1331	R
LFTS_01492	654.87	-0.02	0.14	-0.14	0.887886	0.936021	1365	adenylate cyclase	NA	K01768	Cell growth and death; Aging; Cellular community - prokaryotes; Nucleotide metabolism	Nucleotide metabolism	00230 Purine metabolism	COG2114	T
LFTS_01230	127.04	-0.02	0.21	-0.09	0.925816	0.958343	267	Acetyltransferase (GNAT) family protein	NA	K09994	Metabolism of other amino acids	Metabolism of other amino acids	00440 Phosphonate and phosphinate metabolism	COG0454	KR
LFTS_00680	1515.73	-0.02	0.14	-0.14	0.888538	0.936021	912	farnesyl-diphosphate synthase	NA	K13789	Metabolism of terpenoids and polyketides	Metabolism of terpenoids and polyketides	00900 Terpenoid backbone biosynthesis	COG0142	H
LFTS_02086	51.2	-0.02	0.31	-0.06	0.951836	0.973804	1566	OmpA family protein	NA	K03640	NA	Carbohydrate metabolism	00520 Amino sugar and nucleotide sugar metabolism	COG2885	M
LFTS_00573	5787.85	-0.02	0.14	-0.13	0.894961	0.93911	1428	PilZ domain-containing protein	c-di-GMP effector proteins; Extracellular polysaccharide production and export	K02481	NA	Nucleotide metabolism	00230 Purine metabolism	COG2204	T
LFTS_00446	920.29	-0.02	0.14	-0.12	0.901171	0.941703	1293	putative arabinose efflux permease%2C MFS family	NA	K08153	NA	Glycan biosynthesis and metabolism	00540 Lipopolysaccharide biosynthesis	COG0477	GEPR
LFTS_00038	189.07	-0.02	0.22	-0.07	0.941242	0.968112	606	multiple antibiotic resistance protein	NA	K05595	NA	Membrane transport	02010 ABC transporters	COG2095	E
LFTS_01782	735.79	-0.02	0.16	-0.1	0.919394	0.953531	744	D-glycero-alpha-D-manno-heptose 1-phosphate guanylyltransferase	Lipopolysaccharide synthesis	K15669	Glycan biosynthesis and metabolism	Glycan biosynthesis and metabolism	00540 Lipopolysaccharide biosynthesis	COG1208	JM
LFTS_01790	275.09	-0.02	0.18	-0.09	0.930229	0.960361	132	hypothetical protein	NA	NA	NA	NA	NA	NA	NA
LFTS_02445	1098.2	-0.02	0.15	-0.1	0.91937	0.953531	1425	glutamyl-tRNA synthetase	NA	K09698	Translation	Translation	00970 Aminoacyl-tRNA biosynthesis	COG0008	J
LFTS_02386	1569.44	-0.01	0.18	-0.08	0.936401	0.964744	1221	alanine racemase	NA	K01775	Metabolism of other amino acids; Drug resistance	Metabolism of other amino acids	00473 D-Alanine metabolism	COG0787	M
LFTS_00724	3701.22	-0.01	0.14	-0.1	0.921006	0.954407	1668	general secretion pathway protein D	NA	K02453	Cellular community - prokaryotes; Membrane transport	Membrane transport	03070 Bacterial secretion system	COG1450	U
LFTS_00318	501.91	-0.01	0.19	-0.07	0.942616	0.968724	453	thioredoxin	Oxidative stress response	K03672	NA	Signal transduction	02020 Two-component system	COG0526	O
LFTS_01460	409.87	-0.01	0.16	-0.08	0.936415	0.964744	2559	putative ABC transport system permease protein	NA	K02004	NA	Folding, sorting and degradation	04130 SNARE interactions in vesicular transport	COG0577;COG3127	VQ
LFTS_00439	262.5	-0.01	0.24	-0.05	0.956864	0.977306	1605	cytochrome d ubiquinol oxidase subunit I	Cytochrome bd	K00425	Energy metabolism; Signal transduction	Energy metabolism	00190 Oxidative phosphorylation	COG1271	C
LFTS_00164	655.55	-0.01	0.15	-0.08	0.938211	0.965794	621	hypothetical protein	NA	K07285	NA	Signal transduction	02020 Two-component system	COG3065	M
LFTS_01058	14.02	-0.01	0.42	-0.03	0.978136	0.989278	261	hypothetical protein	NA	K07319	NA	Energy metabolism	00190 Oxidative phosphorylation	COG0863	L
LFTS_00607	970.59	-0.01	0.13	-0.09	0.929788	0.960304	1173	cell division protein FtsZ	NA	K03531	Cell growth and death	Cell growth and death	04112 Cell cycle - Caulobacter	COG0206	D
LFTS_00466	608.8	-0.01	0.15	-0.07	0.941908	0.968397	1263	Fe-S oxidoreductase	NA	K00113	Lipid metabolism	Lipid metabolism	00564 Glycerophospholipid metabolism	COG0247	C
LFTS_01931	509.82	-0.01	0.15	-0.07	0.944261	0.969613	1089	SAM-dependent methyltransferase%2C MidA family	NA	NA	NA	NA	NA	NA	NA
LFTS_00684	464.48	-0.01	0.15	-0.07	0.944259	0.969613	342	divalent cation tolerance protein	Copper resistance	K03926	NA	Folding, sorting and degradation	03060 Protein export	COG1324	P
LFTS_00291	295.81	-0.01	0.2	-0.05	0.959191	0.978076	627	Holliday junction DNA helicase subunit RuvA	NA	K03550	Replication and repair	Replication and repair	03440 Homologous recombination	COG0632	L
LFTS_00898	795.37	-0.01	0.14	-0.07	0.944941	0.969911	837	protein TonB	NA	K03832	NA	Metabolism of cofactors and vitamins	00790 Folate biosynthesis	COG0810	M
LFTS_00867	2259.25	-0.01	0.14	-0.07	0.945667	0.970191	2715	valyl-tRNA synthetase	NA	K01873	Translation	Translation	00970 Aminoacyl-tRNA biosynthesis	COG0525	J
LFTS_02262	548.88	-0.01	0.16	-0.06	0.953519	0.97469	357	histidine triad (HIT) family protein	NA	K02503	NA	Overview	01230 Biosynthesis of amino acids	COG0537	FGR
LFTS_00298	1754.29	-0.01	0.16	-0.05	0.959635	0.978127	672	phosphoribosylformylglycinamidine synthase	NA	NA	NA	NA	NA	NA	NA
LFTS_01853	145.04	-0.01	0.21	-0.03	0.977315	0.989253	774	Threonine/homoserine efflux transporter RhtA	NA	K15269	NA	Folding, sorting and degradation	03060 Protein export	COG0697	GER
LFTS_01982	1698.03	-0.01	0.16	-0.04	0.971627	0.985733	798	proteasome beta subunit	NA	K03433	Folding, sorting and degradation	Folding, sorting and degradation	03050 Proteasome	COG0638	O
LFTS_00566	154.06	-0.01	0.22	-0.03	0.979692	0.990447	1026	UDP-glucuronate 4-epimerase	Extracellular polysaccharide production and export	K08679	Carbohydrate metabolism	Carbohydrate metabolism	00520 Amino sugar and nucleotide sugar metabolism	COG0451	M
LFTS_02207	2632.7	-0.01	0.14	-0.04	0.969374	0.984619	4875	putative helicase	NA	K01153	NA	Glycan biosynthesis and metabolism	00550 Peptidoglycan biosynthesis	COG0610	V
LFTS_02281	232.42	0	0.19	-0.02	0.980992	0.990958	159	hypothetical protein	NA	NA	NA	NA	NA	NA	NA
LFTS_02247	604.98	0	0.16	-0.03	0.977203	0.989253	897	Oligoribonuclease NrnB or cAMP/cGMP phosphodiesterase%2C DHH superfamily	NA	K07097	NA	Carbohydrate metabolism	00520 Amino sugar and nucleotide sugar metabolism	COG2404	JT
LFTS_01862	534.19	0	0.19	-0.02	0.982273	0.991142	636	undecaprenyl-diphosphatase	NA	K01096	Lipid metabolism	Lipid metabolism	00564 Glycerophospholipid metabolism	COG0671	I
LFTS_00637	39.33	0	0.32	-0.01	0.990769	0.995977	261	hypothetical protein	NA	NA	NA	NA	NA	NA	NA
LFTS_02525	1084.27	0	0.16	-0.02	0.982959	0.991333	1689	hopanoid C-3 methylase HpnR	NA	K04034	Metabolism of cofactors and vitamins	Metabolism of cofactors and vitamins	00860 Porphyrin and chlorophyll metabolism	COG1032	R
LFTS_00784	8575.02	0	0.15	-0.02	0.984986	0.992572	1389	hydroxymethylpyrimidine synthase	NA	K03147	Metabolism of cofactors and vitamins	Metabolism of cofactors and vitamins	00730 Thiamine metabolism	COG0422	H
LFTS_01851	67.2	0	0.3	-0.01	0.992383	0.996794	1542	MFS transporter%2C DHA2 family%2C multidrug resistance protein	NA	K03446	NA	Folding, sorting and degradation	03060 Protein export	COG0477	GEPR
LFTS_02486	1655.53	0	0.15	-0.02	0.985642	0.992831	1563	phosphoenolpyruvate carboxylase	Reductive TCA cycle carbon dioxide fixation	K01595	Energy metabolism; Overview; Carbohydrate metabolism	Overview	01200 Carbon metabolism	COG2352;COG1892	CG
LFTS_02246	430.92	0	0.15	-0.02	0.987565	0.993963	738	ribonuclease PH	NA	K00989	NA	Carbohydrate metabolism	00520 Amino sugar and nucleotide sugar metabolism	COG0689	J
LFTS_00639	65.04	0	0.27	-0.01	0.995404	0.998214	987	AAA domain-containing protein	NA	K07505	NA	Replication and repair	03030 DNA replication	COG3598	L
LFTS_00718	192.39	0	0.23	-0.01	0.995079	0.998214	591	Type II secretion system (T2SS)%2C protein M	NA	K02462	Cellular community - prokaryotes; Membrane transport	Membrane transport	03070 Bacterial secretion system	COG3149	U
LFTS_00315	214.9	0	0.21	0	0.998585	0.999046	762	Ni/Fe-hydrogenase 1 B-type cytochrome subunit	NA	K03620	Signal transduction	Signal transduction	02020 Two-component system	COG1969	C
LFTS_00405	1857.05	0	0.12	0	0.998281	0.999046	2655	PAS domain S-box-containing protein/diguanylate cyclase (GGDEF) domain-containing protein	Genes encoding proteins with EAL and GGDEF domains	K14051	Cellular community - prokaryotes	Cellular community - prokaryotes	02024 Quorum sensing	COG2199;COG2200;COG2202	T
LFTS_02439	1243.88	0	0.17	0	0.999431	0.999431	537	regulatory protein%2C Fis family	NA	K03557	Cellular community - prokaryotes	Cellular community - prokaryotes	05111 Biofilm formation - Vibrio cholerae	COG2901	K
LFTS_00562	188.35	0	0.2	0	0.998644	0.999046	1116	diguanylate cyclase (GGDEF) domain-containing protein	Putative diguanylate cyclases (GGDEF domain-containing proteins)	K13590	Cell growth and death	Cell growth and death	04112 Cell cycle - Caulobacter	COG2199	T
LFTS_00165	887.89	0	0.16	0	0.997774	0.999046	1377	Outer membrane protein TolC	NA	K15725	NA	Signal transduction	02020 Two-component system	COG1538	M
LFTS_01272	440.99	0	0.19	0	0.996817	0.998826	333	hypothetical protein	NA	NA	NA	NA	NA	NA	NA
LFTS_00632	436.77	0	0.2	0.01	0.995835	0.998245	588	Terminase small subunit	NA	K07474	NA	Replication and repair	03030 DNA replication	COG3728	X
LFTS_01116	31.95	0	0.34	0.01	0.994308	0.997921	525	hypothetical protein	NA	K12080	NA	Signal transduction	02020 Two-component system	COG3451	U
LFTS_00310	19.59	0	0.4	0.01	0.993915	0.997921	1473	ammonium transporter%2C Amt family	Ammonia & glutamate conversion to glutamine	K03320	NA	Signal transduction	02020 Two-component system	COG0004	P
LFTS_00866	927.73	0	0.13	0.02	0.980088	0.990447	1026	hypothetical protein	NA	K07082	NA	Translation	00970 Aminoacyl-tRNA biosynthesis	COG1559	D
LFTS_02521	202.93	0	0.19	0.02	0.986289	0.99308	966	Permease of the drug/metabolite transporter (DMT) superfamily protein	NA	K03298	NA	Metabolism of cofactors and vitamins	00860 Porphyrin and chlorophyll metabolism	COG0697	GER
LFTS_00295	388.97	0	0.17	0.02	0.981502	0.99107	1641	HAMP domain-containing protein	NA	K02482	NA	Signal transduction	02020 Two-component system	COG0642	T
LFTS_01050	5.48	0	0.43	0.01	0.991687	0.996497	138	hypothetical protein	NA	NA	NA	NA	NA	NA	NA
LFTS_00883	855.81	0	0.16	0.03	0.97648	0.989213	564	putative arylsulfatase	NA	K07177	Cellular community - prokaryotes	Cellular community - prokaryotes	02024 Quorum sensing	COG3480	T
LFTS_00383	25.81	0	0.38	0.01	0.989998	0.995605	924	putative DNA primase/helicase	NA	K02316	Replication and repair	Replication and repair	03030 DNA replication	COG0358	L
LFTS_01896	288.18	0.01	0.18	0.03	0.977735	0.989275	480	Acetyltransferase (GNAT) family protein	NA	K03789	NA	Replication and repair	03030 DNA replication	COG0456	J
LFTS_02223	2.62	0.01	0.38	0.01	0.98884	0.994842	1035	hypothetical protein	NA	NA	NA	NA	NA	NA	NA
LFTS_02193	1032.89	0.01	0.14	0.04	0.965895	0.98169	1611	hypothetical protein	NA	K11274	NA	Carbohydrate metabolism	00630 Glyoxylate and dicarboxylate metabolism	NA
LFTS_00687	1824.1	0.01	0.12	0.05	0.96137	0.979093	372	NADH dehydrogenase subunit A	NADH dehydrogenase	K00330	Energy metabolism	Energy metabolism	00190 Oxidative phosphorylation	COG0838	C
LFTS_01542	794.27	0.01	0.17	0.03	0.972247	0.985733	885	methylenetetrahydrofolate dehydrogenase (NADP+) / methenyltetrahydrofolate cyclohydrolase	NA	K01491	Metabolism of cofactors and vitamins; Energy metabolism; Overview	Overview	01200 Carbon metabolism	COG0190	H
LFTS_02019	291.93	0.01	0.18	0.03	0.97258	0.985733	723	Helix-turn-helix domain protein	NA	NA	NA	NA	NA	NA	NA
LFTS_00929	1022.4	0.01	0.13	0.05	0.960838	0.978953	1788	arginyl-tRNA synthetase	NA	K01887	Translation	Translation	00970 Aminoacyl-tRNA biosynthesis	COG0018	J
LFTS_02023	62.26	0.01	0.29	0.02	0.982371	0.991142	804	plasmid and phage iteron-binding protein	NA	NA	NA	NA	NA	NA	NA
LFTS_01849	2405.91	0.01	0.13	0.05	0.958718	0.978076	1197	hypothetical protein	NA	NA	NA	NA	NA	NA	NA
LFTS_02001	219.99	0.01	0.19	0.03	0.972648	0.985733	708	YbbR-like protein	NA	NA	NA	NA	NA	NA	NA
LFTS_01391	1041.74	0.01	0.16	0.04	0.964426	0.980999	1386	dihydrolipoamide dehydrogenase	NA	K00382	Carbohydrate metabolism; Amino acid metabolism; Overview	Overview	01200 Carbon metabolism	COG1249	C
LFTS_02033	3.76	0.01	0.41	0.02	0.983938	0.991918	195	hypothetical protein	NA	NA	NA	NA	NA	NA	NA
LFTS_00709	625.48	0.01	0.14	0.07	0.945995	0.970191	3108	PAS domain S-box-containing protein/diguanylate cyclase (GGDEF) domain-containing protein	Genes encoding proteins with EAL and GGDEF domains	K14051	Cellular community - prokaryotes	Cellular community - prokaryotes	02024 Quorum sensing	COG2199;COG2200;COG2202	T
LFTS_01721	763.14	0.01	0.19	0.05	0.958503	0.978076	552	EamA-like transporter family protein	Lipopolysaccharide synthesis	K12962	Drug resistance	Drug resistance	01503 Cationic antimicrobial peptide (CAMP) resistance	COG0697	GER
LFTS_00972	167.95	0.01	0.21	0.05	0.959	0.978076	573	hypothetical protein	NA	K01317	NA	Membrane transport	03070 Bacterial secretion system	NA
LFTS_02059	241.34	0.01	0.19	0.06	0.951326	0.973804	2925	iron complex outermembrane recepter protein	NA	K02014	NA	Cell growth and death	04112 Cell cycle - Caulobacter	COG1629	P
LFTS_01902	779.77	0.01	0.14	0.08	0.932933	0.962752	1551	GMP synthase (glutamine-hydrolysing)	NA	K01951	Xenobiotics biodegradation and metabolism; Nucleotide metabolism	Nucleotide metabolism	00230 Purine metabolism	COG0518;COG0519	F
LFTS_01630	308	0.01	0.18	0.07	0.947465	0.971298	1290	Major Facilitator Superfamily protein	NA	K08217	NA	Carbohydrate metabolism	00630 Glyoxylate and dicarboxylate metabolism	COG0477	GEPR
LFTS_02136	140.67	0.01	0.26	0.05	0.963181	0.980536	1563	Bacterial Ig-like domain (group 3)	NA	K01361	NA	Translation	03010 Ribosome	COG1404	O
LFTS_02186	272.44	0.01	0.21	0.06	0.951886	0.973804	954	squalene synthase HpnC	NA	K02291	Metabolism of terpenoids and polyketides	Metabolism of terpenoids and polyketides	00906 Carotenoid biosynthesis	COG1562	I
LFTS_01601	2470.97	0.01	0.37	0.03	0.972278	0.985733	855	hypothetical protein	NA	K07114	NA	Cellular community - prokaryotes	02024 Quorum sensing	COG2304	R
LFTS_01223	48.42	0.01	0.3	0.04	0.965838	0.98169	240	hypothetical protein	NA	NA	NA	NA	NA	NA	NA
LFTS_01600	4112	0.01	0.36	0.04	0.969568	0.984619	1053	hypothetical protein	NA	K06115	NA	Cellular community - prokaryotes	02024 Quorum sensing	NA
LFTS_01602	682.23	0.01	0.25	0.06	0.95226	0.973804	207	hypothetical protein	NA	NA	NA	NA	NA	NA	NA
LFTS_00144	633.16	0.01	0.16	0.09	0.925961	0.958343	1005	anthranilate phosphoribosyltransferase	NA	K00766	Overview; Amino acid metabolism	Overview	01230 Biosynthesis of amino acids	COG0547	E
LFTS_00039	461.37	0.02	0.17	0.09	0.926473	0.958473	669	hypothetical protein	NA	NA	NA	NA	NA	NA	NA
LFTS_01305	721.7	0.02	0.14	0.11	0.911001	0.946801	1116	heptosyltransferase-1	Lipopolysaccharide synthesis	K02841	Glycan biosynthesis and metabolism	Glycan biosynthesis and metabolism	00540 Lipopolysaccharide biosynthesis	COG0859	M
LFTS_01131	168.5	0.02	0.2	0.08	0.935273	0.964367	2340	type IV secretion system protein VirD4	NA	K03205	Membrane transport	Membrane transport	03070 Bacterial secretion system	COG3505	U
LFTS_00669	1580.22	0.02	0.14	0.12	0.905888	0.943855	1689	ribonuclease J	NA	K12574	Folding, sorting and degradation	Folding, sorting and degradation	03018 RNA degradation	COG0595	J
LFTS_00006	287.67	0.02	0.17	0.1	0.923234	0.956317	492	7-carboxy-7-deazaguanine synthase	NA	K10026	Metabolism of cofactors and vitamins	Metabolism of cofactors and vitamins	00790 Folate biosynthesis	COG0602	R
LFTS_01869	1167.94	0.02	0.14	0.12	0.9043	0.943412	1521	Signal transduction histidine kinase	NA	K02484	NA	Metabolism of terpenoids and polyketides	00900 Terpenoid backbone biosynthesis	COG0642	T
LFTS_02316	286.09	0.02	0.18	0.1	0.920234	0.954004	1755	NADH-quinone oxidoreductase subunit L	NADH dehydrogenase	K05577	Energy metabolism	Energy metabolism	00190 Oxidative phosphorylation	COG1009	CP
LFTS_01111	52.62	0.02	0.34	0.05	0.956147	0.976976	1005	hypothetical protein	NA	K02314	Replication and repair; Cell growth and death	Replication and repair	03030 DNA replication	COG0305	L
LFTS_00159	464.44	0.02	0.15	0.13	0.899664	0.940919	369	hypothetical protein	NA	NA	NA	NA	NA	NA	NA
LFTS_01184	10.1	0.02	0.43	0.05	0.963584	0.980544	327	nitrogen regulatory protein P-II family protein	Nitrate/nitrite regulation	K02589	NA	Signal transduction	02020 Two-component system	COG0347	TE
LFTS_02430	438.65	0.02	0.15	0.13	0.896801	0.93911	201	hypothetical protein	NA	K16263	NA	Amino acid metabolism	00360 Phenylalanine metabolism	COG0531	E
LFTS_01924	600.85	0.02	0.14	0.14	0.88734	0.936021	522	tRNA threonylcarbamoyladenosine biosynthesis protein TsaE	NA	K06925	NA	Metabolism of cofactors and vitamins	00860 Porphyrin and chlorophyll metabolism	COG0802	J
LFTS_02216	41.33	0.02	0.34	0.06	0.950801	0.973804	225	hypothetical protein	NA	NA	NA	NA	NA	NA	NA
LFTS_01354	1239.3	0.02	0.15	0.14	0.889691	0.936086	1332	homoserine dehydrogenase	NA	K00003	Amino acid metabolism; Overview	Overview	01230 Biosynthesis of amino acids	COG0460	E
LFTS_01781	1248.83	0.02	0.19	0.11	0.908911	0.94542	1176	CDP-6-deoxy-D-xylo-4-hexulose-3-dehydrase	NA	K12452	Carbohydrate metabolism	Carbohydrate metabolism	00520 Amino sugar and nucleotide sugar metabolism	COG0399	M
LFTS_01913	4047.96	0.02	0.17	0.13	0.898395	0.939988	198	hypothetical protein	NA	NA	NA	NA	NA	NA	NA
LFTS_01508	256.78	0.02	0.19	0.12	0.907152	0.944504	708	general secretion pathway protein J	NA	K02459	Cellular community - prokaryotes; Membrane transport	Membrane transport	03070 Bacterial secretion system	COG2165	NUW
LFTS_01759	113.46	0.02	0.25	0.09	0.928576	0.959714	447	hypothetical protein	NA	NA	NA	NA	NA	NA	NA
LFTS_01975	20.77	0.02	0.38	0.06	0.949426	0.972907	132	hypothetical protein	NA	NA	NA	NA	NA	NA	NA
LFTS_01743	343.39	0.02	0.2	0.12	0.903303	0.943366	636	DNA-3-methyladenine glycosylase	NA	K03652	Replication and repair	Replication and repair	03410 Base excision repair	COG2094	L
LFTS_01552	441.69	0.03	0.16	0.15	0.878935	0.930594	333	hypothetical protein	NA	K09780	NA	Overview	01230 Biosynthesis of amino acids	COG2350	R
LFTS_00012	153.75	0.03	0.2	0.13	0.895835	0.93911	288	hypothetical protein	NA	K05663	Membrane transport	Membrane transport	02010 ABC transporters	NA
LFTS_00024	1045.44	0.03	0.22	0.12	0.904325	0.943412	1431	HD domain-containing protein	NA	K07814	NA	Cell growth and death	04112 Cell cycle - Caulobacter	COG3437	T
LFTS_02280	960.57	0.03	0.18	0.15	0.881911	0.93251	1008	fructose-1%2C6-bisphosphatase I	NA	K03841	Carbohydrate metabolism; Overview; Signal transduction; Energy metabolism; Endocrine system	Overview	01200 Carbon metabolism	COG0158	G
LFTS_01788	106.72	0.03	0.24	0.12	0.907468	0.944504	984	Transposase	NA	K07497	NA	Carbohydrate metabolism	00500 Starch and sucrose metabolism	COG2801	X
LFTS_01344	280.14	0.03	0.18	0.16	0.873833	0.927562	1071	ferrochelatase	NA	K01772	Metabolism of cofactors and vitamins	Metabolism of cofactors and vitamins	00860 Porphyrin and chlorophyll metabolism	COG0276	H
LFTS_01524	612.97	0.03	0.15	0.18	0.853712	0.915519	417	nucleoside diphosphate kinase	NA	K00940	Nucleotide metabolism; Signal transduction	Nucleotide metabolism	00230 Purine metabolism	COG0105	F
LFTS_01296	546.74	0.03	0.16	0.18	0.860183	0.918942	966	putative dehydrogenase	NA	K03810	NA	Glycan biosynthesis and metabolism	00540 Lipopolysaccharide biosynthesis	COG0673	R
LFTS_01321	761.54	0.03	0.18	0.16	0.876808	0.929529	1416	adenosylmethionine-8-amino-7-oxononanoate aminotransferase	NA	K00833	Metabolism of cofactors and vitamins	Metabolism of cofactors and vitamins	00780 Biotin metabolism	COG0161	H
LFTS_01953	487.01	0.03	0.16	0.17	0.862386	0.918942	825	indole-3-glycerol phosphate synthase	NA	K01609	Overview; Amino acid metabolism	Overview	01230 Biosynthesis of amino acids	COG0134	E
LFTS_00995	504.7	0.03	0.15	0.19	0.848068	0.911105	441	hypothetical protein	NA	NA	NA	NA	NA	NA	NA
LFTS_02464	1588.53	0.03	0.13	0.23	0.820956	0.896656	3465	transcription-repair coupling factor	NA	K03723	Replication and repair	Replication and repair	03420 Nucleotide excision repair	COG1197	LK
LFTS_00979	66.05	0.03	0.28	0.11	0.91573	0.950524	330	TrbC/VIRB2 family protein	NA	K03197	Infectious diseases; Membrane transport	Membrane transport	03070 Bacterial secretion system	COG3838	U
LFTS_00969	148.36	0.03	0.22	0.14	0.889845	0.936086	606	hypothetical protein	NA	NA	NA	NA	NA	NA	NA
LFTS_02401	2001.48	0.03	0.13	0.25	0.8035	0.886596	1581	RNAse G	NA	K08301	NA	Glycan biosynthesis and metabolism	00550 Peptidoglycan biosynthesis	COG1530	J
LFTS_00973	176.38	0.03	0.21	0.15	0.879785	0.931097	1077	type IV secretion system protein VirB9	NA	K03204	Membrane transport	Membrane transport	03070 Bacterial secretion system	COG3504	U
LFTS_00909	1603.17	0.03	0.15	0.22	0.827032	0.897899	1239	hypothetical protein	NA	K07729	NA	Carbohydrate metabolism	00030 Pentose phosphate pathway	COG1476	K
LFTS_01355	941.95	0.03	0.15	0.22	0.82382	0.89692	1062	threonine synthase	NA	K01733	Metabolism of cofactors and vitamins; Overview; Amino acid metabolism	Overview	01230 Biosynthesis of amino acids	COG0498	E
LFTS_01326	759.23	0.03	0.16	0.21	0.83752	0.903679	705	serine O-acetyltransferase	NA	K00640	Energy metabolism; Amino acid metabolism; Overview; Cellular community - prokaryotes	Overview	01200 Carbon metabolism	COG1045	E
LFTS_01571	408.86	0.03	0.17	0.19	0.84553	0.909373	756	precorrin-2/cobalt-factor-2 C20-methyltransferase	NA	K03394	Metabolism of cofactors and vitamins	Metabolism of cofactors and vitamins	00860 Porphyrin and chlorophyll metabolism	COG2243	H
LFTS_02352	795.26	0.03	0.14	0.24	0.812267	0.892452	888	4-hydroxy-tetrahydrodipicolinate synthase	NA	K01714	Amino acid metabolism; Overview; Biosynthesis of other secondary metabolites	Overview	01230 Biosynthesis of amino acids	COG0329	EM
LFTS_01544	533.75	0.03	0.2	0.17	0.862378	0.918942	846	ketopantoate hydroxymethyltransferase	NA	K00606	Metabolism of cofactors and vitamins	Metabolism of cofactors and vitamins	00770 Pantothenate and CoA biosynthesis	COG0413	H
LFTS_01045	5.65	0.04	0.43	0.08	0.935004	0.964367	156	hypothetical protein	NA	NA	NA	NA	NA	NA	NA
LFTS_01014	37.37	0.04	0.32	0.11	0.91201	0.947454	219	hypothetical protein	NA	NA	NA	NA	NA	NA	NA
LFTS_01714	675.48	0.04	0.16	0.22	0.824421	0.896941	957	HD-like signal output (HDOD) domain%2C no enzymatic activity	NA	K07181	Cellular community - prokaryotes	Cellular community - prokaryotes	05111 Biofilm formation - Vibrio cholerae	COG2200;COG3434	T
LFTS_01247	109.99	0.04	0.23	0.16	0.874237	0.927594	567	TolB amino-terminal domain-containing protein	putative pel operon	K07337	NA	Translation	00970 Aminoacyl-tRNA biosynthesis	COG3417	M
LFTS_00664	1024.78	0.04	0.2	0.18	0.857192	0.91813	1035	4-hydroxythreonine-4-phosphate dehydrogenase	NA	K00097	Metabolism of cofactors and vitamins	Metabolism of cofactors and vitamins	00750 Vitamin B6 metabolism	COG1995	H
LFTS_01360	2517.86	0.04	0.16	0.23	0.815146	0.893891	297	integration host factor subunit alpha	NA	K04764	NA	Nucleotide metabolism	00230 Purine metabolism	COG0776	L
LFTS_01579	595.44	0.04	0.17	0.23	0.820136	0.896656	900	6-carboxyhexanoate--CoA ligase	NA	K01906	Metabolism of cofactors and vitamins	Metabolism of cofactors and vitamins	00780 Biotin metabolism	COG1424	H
LFTS_02403	1782.46	0.04	0.18	0.21	0.833095	0.901351	1935	penicillin-binding protein 2	NA	K05515	Drug resistance; Glycan biosynthesis and metabolism	Glycan biosynthesis and metabolism	00550 Peptidoglycan biosynthesis	COG0768	DM
LFTS_01314	682.22	0.04	0.15	0.26	0.796407	0.883869	1002	ADP-heptose:LPS heptosyltransferase	Lipopolysaccharide synthesis	K02843	Glycan biosynthesis and metabolism	Glycan biosynthesis and metabolism	00540 Lipopolysaccharide biosynthesis	COG0859	M
LFTS_01374	303.64	0.04	0.17	0.24	0.813361	0.892763	297	phosphoribosylformylglycinamidine synthase	NA	NA	NA	NA	NA	NA	NA
LFTS_00676	3040.89	0.04	0.12	0.33	0.743094	0.848957	1566	ribonucrease Y	NA	K06950	NA	Xenobiotics biodegradation and metabolism	00627 Aminobenzoate degradation	COG1418	JR
LFTS_01080	42.15	0.04	0.34	0.12	0.90537	0.943782	708	Methyltransferase domain-containing protein	NA	K00568	Metabolism of cofactors and vitamins	Metabolism of cofactors and vitamins	00130 Ubiquinone and other terpenoid-quinone biosynthesis	COG2227	H
LFTS_00952	632.27	0.04	0.14	0.29	0.770765	0.869383	606	Thiopurine S-methyltransferase (TPMT)	NA	K00569	Xenobiotics biodegradation and metabolism	Xenobiotics biodegradation and metabolism	00983 Drug metabolism - other enzymes	COG0500	QR
LFTS_00789	615.12	0.04	0.16	0.26	0.79845	0.884285	930	fused signal recognition particle receptor	NA	K03110	Cellular community - prokaryotes; Folding, sorting and degradation; Membrane transport	Folding, sorting and degradation	03060 Protein export	COG0552	U
LFTS_00825	270.76	0.04	0.19	0.21	0.829854	0.899702	387	2-iminobutanoate/2-iminopropanoate deaminase	NA	K07567	NA	NA	NA	NA
LFTS_01124	367.79	0.04	0.17	0.24	0.812397	0.892452	2526	Type II secretory pathway ATPase GspE/PulE or T4P pilus assembly pathway ATPase PilB	NA	K02454	Cellular community - prokaryotes; Membrane transport	Membrane transport	03070 Bacterial secretion system	COG2804	NUW
LFTS_02514	902.97	0.04	0.16	0.27	0.790587	0.879373	540	cob(I)alamin adenosyltransferase	NA	K00798	Metabolism of cofactors and vitamins	Metabolism of cofactors and vitamins	00860 Porphyrin and chlorophyll metabolism	COG2096	H
LFTS_01550	1020.07	0.04	0.15	0.29	0.77026	0.869208	999	3'-5' exoribonuclease	NA	K03698	NA	Overview	01200 Carbon metabolism	COG3481	J
LFTS_00294	1358.95	0.04	0.12	0.35	0.724087	0.835304	462	Response regulator receiver domain-containing protein	NA	K07713	Signal transduction	Signal transduction	02020 Two-component system	COG2204	T
LFTS_01871	180.14	0.04	0.24	0.18	0.859647	0.918942	171	hypothetical protein	NA	NA	NA	NA	NA	NA	NA
LFTS_01574	580.63	0.04	0.14	0.31	0.760051	0.863174	1167	diaminohydroxyphosphoribosylaminopyrimidine deaminase	NA	K11752	Cellular community - prokaryotes; Metabolism of cofactors and vitamins	Metabolism of cofactors and vitamins	00740 Riboflavin metabolism	COG0117;COG1985	H
LFTS_00009	4967.24	0.04	0.17	0.27	0.789232	0.878653	492	SsrA-binding protein	NA	K03664	NA	Metabolism of cofactors and vitamins	00790 Folate biosynthesis	COG0691	O
LFTS_01762	75.21	0.04	0.26	0.17	0.862346	0.918942	402	PIN domain nuclease%2C a component of toxin-antitoxin system (PIN domain)	NA	K07062	NA	Amino acid metabolism	00260 Glycine, serine and threonine metabolism	COG1487	R
LFTS_00094	758.68	0.04	0.17	0.27	0.790196	0.879332	1710	phenylalanyl-tRNA synthetase beta subunit	NA	K01890	Translation	Translation	00970 Aminoacyl-tRNA biosynthesis	COG0072	J
LFTS_01033	39.27	0.05	0.32	0.14	0.885705	0.93537	666	hypothetical protein	NA	NA	NA	NA	NA	NA	NA
LFTS_00045	410.07	0.05	0.2	0.23	0.821274	0.896656	654	precorrin-2 dehydrogenase / sirohydrochlorin ferrochelatase	NA	K02304	Metabolism of cofactors and vitamins	Metabolism of cofactors and vitamins	00860 Porphyrin and chlorophyll metabolism	COG1648	H
LFTS_02073	144.34	0.05	0.34	0.14	0.890686	0.936256	1158	membrane fusion protein%2C multidrug efflux system	NA	K03585	Drug resistance	Drug resistance	01501 beta-Lactam resistance	COG0845	MV
LFTS_01152	176.27	0.05	0.21	0.23	0.81895	0.896656	900	hypothetical protein	NA	NA	NA	NA	NA	NA	NA
LFTS_01186	27.87	0.05	0.36	0.13	0.894965	0.93911	630	response regulator receiver and ANTAR domain protein	NA	K07183	NA	Signal transduction	02020 Two-component system	COG3707	TK
LFTS_01959	798.79	0.05	0.14	0.35	0.725175	0.835832	636	putative membrane protein	NA	K08976	NA	Nucleotide metabolism	00230 Purine metabolism	COG2322	S
LFTS_00597	280.51	0.05	0.17	0.28	0.778633	0.873896	1074	Phospho-N-acetylmuramoyl-pentapeptide- transferase	NA	K01000	Glycan biosynthesis and metabolism; Drug resistance	Glycan biosynthesis and metabolism	00550 Peptidoglycan biosynthesis	COG0472	M
LFTS_02297	2144.79	0.05	0.14	0.34	0.730274	0.840102	1572	SagB-type dehydrogenase domain-containing protein	NA	K00353	NA	NA	NA	NA
LFTS_00506	572.61	0.05	0.23	0.22	0.827107	0.897899	1572	maltose alpha-D-glucosyltransferase/ alpha-amylase	NA	K16146	Carbohydrate metabolism	Carbohydrate metabolism	00500 Starch and sucrose metabolism	COG3281	G
LFTS_01392	404.08	0.05	0.2	0.25	0.80177	0.88508	915	Nucleoside-diphosphate-sugar epimerase	NA	K01784	Carbohydrate metabolism	Carbohydrate metabolism	00052 Galactose metabolism	COG1087	M
LFTS_02463	694.65	0.05	0.14	0.38	0.705112	0.823348	540	rfaE bifunctional protein%2C domain II	NA	K03272	Glycan biosynthesis and metabolism	Glycan biosynthesis and metabolism	00540 Lipopolysaccharide biosynthesis	COG2870	M
LFTS_00112	117.19	0.05	0.24	0.22	0.829208	0.899394	912	DNA-binding transcriptional regulator%2C LysR family	NA	K11921	NA	Glycan biosynthesis and metabolism	00514 Other types of O-glycan biosynthesis	COG0583	K
LFTS_02210	117.44	0.05	0.23	0.23	0.821052	0.896656	279	hypothetical protein	NA	NA	NA	NA	NA	NA	NA
LFTS_00843	994.65	0.05	0.15	0.36	0.719878	0.83471	231	hypothetical protein	NA	K06960	NA	Folding, sorting and degradation	03060 Protein export	COG1837	R
LFTS_02243	306.91	0.05	0.16	0.32	0.747425	0.85273	945	glutamate racemase	NA	K01776	Metabolism of other amino acids	Metabolism of other amino acids	00471 D-Glutamine and D-glutamate metabolism	COG0796	M
LFTS_02221	207.5	0.05	0.24	0.22	0.826652	0.897899	282	putative addiction module antidote protein	NA	K15773	NA	Lipid metabolism	00564 Glycerophospholipid metabolism	COG1396	K
LFTS_00117	1649.23	0.05	0.15	0.36	0.721326	0.835087	2619	DNA polymerase I	NA	K02335	Nucleotide metabolism; Replication and repair	Nucleotide metabolism	00230 Purine metabolism	COG0258;COG0749	L
LFTS_00177	485.74	0.05	0.17	0.32	0.752219	0.856234	831	tRNA (adenine57-N1/adenine58-N1)-methyltransferase	NA	K07442	NA	Cancers	05206 MicroRNAs in cancer	COG2519	J
LFTS_01430	39.41	0.05	0.32	0.17	0.866253	0.921089	1479	sulfate permease%2C SulP family	NA	K03321	NA	Metabolism of cofactors and vitamins	00860 Porphyrin and chlorophyll metabolism	COG0659	P
LFTS_01992	1032.14	0.05	0.17	0.33	0.744403	0.849672	945	hydroxymethylbilane synthase	NA	K01749	Metabolism of cofactors and vitamins	Metabolism of cofactors and vitamins	00860 Porphyrin and chlorophyll metabolism	COG0181	H
LFTS_01389	1217.26	0.05	0.24	0.23	0.820463	0.896656	2367	xylulose-5-phosphate/fructose-6-phosphate phosphoketolase	NA	K01632	NA	NA	NA	NA
LFTS_00584	2844.07	0.06	0.12	0.44	0.658541	0.794547	687	2Fe-2S iron-sulfur cluster binding domain-containing protein	NA	K00192	Energy metabolism; Overview	Overview	01200 Carbon metabolism	COG1152	C
LFTS_01179	7.78	0.06	0.43	0.13	0.898273	0.939988	210	nitrogen fixation protein NifT	Nitrogenase genes	K02593	NA	Overview	01210 2-Oxocarboxylic acid metabolism	NA
LFTS_01309	728.73	0.06	0.19	0.29	0.774222	0.872096	819	Proline 4-hydroxylase (includes Rps23 Pro-64 3%2C4-dihydroxylase Tpa1)%2C contains SM-20 domain	NA	K07394	NA	Glycan biosynthesis and metabolism	00540 Lipopolysaccharide biosynthesis	COG3751	JO
LFTS_01244	17.28	0.06	0.4	0.14	0.888487	0.936021	903	hypothetical protein	putative pel operon	K05384	Energy metabolism	Energy metabolism	00196 Photosynthesis - antenna proteins	NA
LFTS_00794	438.63	0.06	0.16	0.36	0.717335	0.833316	792	leader peptidase (prepilin peptidase) / N-methyltransferase	NA	K02654	NA	Carbohydrate metabolism	00650 Butanoate metabolism	COG1989	NU
LFTS_00481	259.07	0.06	0.18	0.32	0.749566	0.853606	192	Proteolipid membrane potential modulator	NA	NA	NA	NA	NA	NA	NA
LFTS_00924	5375.98	0.06	0.2	0.28	0.781593	0.874959	1068	Site-specific recombinase XerD	NA	K04763	NA	Translation	00970 Aminoacyl-tRNA biosynthesis	COG0582	LX
LFTS_00176	235.83	0.06	0.2	0.29	0.771886	0.870254	645	Methyltransferase domain-containing protein	NA	K00568	Metabolism of cofactors and vitamins	Metabolism of cofactors and vitamins	00130 Ubiquinone and other terpenoid-quinone biosynthesis	COG2227	H
LFTS_00603	978.93	0.06	0.14	0.41	0.682315	0.809658	852	UDP-N-acetylmuramate dehydrogenase	NA	K00075	Carbohydrate metabolism; Glycan biosynthesis and metabolism	Carbohydrate metabolism	00520 Amino sugar and nucleotide sugar metabolism	COG0812	M
LFTS_02089	24.97	0.06	0.4	0.15	0.884384	0.934372	741	hypothetical protein	NA	NA	NA	NA	NA	NA	NA
LFTS_01540	584.81	0.06	0.16	0.36	0.715129	0.831919	621	5-formyltetrahydrofolate cyclo-ligase	NA	K01934	Metabolism of cofactors and vitamins	Metabolism of cofactors and vitamins	00670 One carbon pool by folate	COG0212	H
LFTS_00859	983.94	0.06	0.14	0.43	0.664202	0.797685	615	hypothetical protein	NA	NA	NA	NA	NA	NA	NA
LFTS_00980	56.73	0.06	0.28	0.21	0.835558	0.90284	999	type IV secretion system protein VirB11	NA	K03196	Infectious diseases; Membrane transport	Membrane transport	03070 Bacterial secretion system	COG0630	U
LFTS_00485	240.89	0.06	0.21	0.28	0.781691	0.874959	1089	putative PurR-regulated permease PerM	NA	K06143	NA	Metabolism of terpenoids and polyketides	00523 Polyketide sugar unit biosynthesis	COG4452	V
LFTS_00949	1219.78	0.06	0.14	0.42	0.676238	0.805138	1119	molecular chaperone DnaJ	NA	K03686	NA	Folding, sorting and degradation	03018 RNA degradation	COG0484	O
LFTS_00345	478.68	0.06	0.22	0.27	0.784214	0.876275	462	hypothetical protein	NA	NA	NA	NA	NA	NA	NA
LFTS_01966	1028.5	0.06	0.13	0.46	0.642327	0.785066	558	Cytochrome C and Quinol oxidase polypeptide I	NA	K00404	Energy metabolism; Signal transduction	Energy metabolism	00190 Oxidative phosphorylation	COG3278	C
LFTS_02282	504.95	0.06	0.18	0.34	0.734932	0.842406	1509	Acyl-CoA reductase	NA	K00131	Carbohydrate metabolism; Overview	Overview	01200 Carbon metabolism	COG1012	C
LFTS_01258	5.43	0.06	0.43	0.14	0.886864	0.936021	150	hypothetical protein	NA	K07473	NA	Overview	01210 2-Oxocarboxylic acid metabolism	COG3077	V
LFTS_00013	419.19	0.06	0.15	0.4	0.688122	0.814605	291	addiction module antidote protein%2C HigA family	NA	K07729	NA	Membrane transport	02010 ABC transporters	COG1476	K
LFTS_00792	1132.85	0.06	0.16	0.4	0.689134	0.815234	996	phosphate starvation-inducible protein PhoH	NA	K06217	NA	Cell growth and death	04112 Cell cycle - Caulobacter	COG1702	T
LFTS_00253	375.97	0.06	0.18	0.35	0.722859	0.83519	921	DNA processing protein	NA	K04096	NA	Energy metabolism	00910 Nitrogen metabolism	COG0758	L
LFTS_01061	98.31	0.06	0.25	0.25	0.800179	0.884471	1191	diguanylate cyclase (GGDEF) domain-containing protein	Putative diguanylate cyclases (GGDEF domain-containing proteins)	K13590	Cell growth and death	Cell growth and death	04112 Cell cycle - Caulobacter	COG2199	T
LFTS_02448	9283.54	0.06	0.14	0.46	0.644604	0.787462	582	CO dehydrogenase beta subunit/acetyl-CoA synthase epsilon subunit	NA	NA	NA	NA	NA	NA	NA
LFTS_00265	3613.95	0.06	0.21	0.3	0.76108	0.863312	288	DNA-binding transcriptional regulator%2C FrmR family	NA	NA	NA	NA	NA	NA	NA
LFTS_00640	33.76	0.06	0.35	0.19	0.85206	0.914604	786	putative DNA primase/helicase	NA	K02316	Replication and repair	Replication and repair	03030 DNA replication	COG0358	L
LFTS_02314	393.75	0.07	0.17	0.39	0.695639	0.818051	3420	hypothetical protein	NA	K09822	NA	Energy metabolism	00190 Oxidative phosphorylation	COG3002	S
LFTS_01317	305.63	0.07	0.17	0.38	0.704511	0.823348	1170	Glycosyltransferase involved in cell wall bisynthesis	Lipopolysaccharide synthesis	K13668	NA	Cellular community - prokaryotes	02026 Biofilm formation - Escherichia coli	COG0438	M
LFTS_02241	3523.48	0.07	0.17	0.38	0.704938	0.823348	1335	ATP-dependent RNA helicase RhlE	NA	K11927	Folding, sorting and degradation	Folding, sorting and degradation	03018 RNA degradation	COG0513	L
LFTS_00661	721.77	0.07	0.14	0.49	0.626561	0.773402	1158	putative metallophosphoesterase	NA	K07098	NA	Overview	01210 2-Oxocarboxylic acid metabolism	COG1408	R
LFTS_00113	144.78	0.07	0.22	0.3	0.7631	0.864902	1002	AAA domain-containing protein	NA	K03631	NA	Glycan biosynthesis and metabolism	00514 Other types of O-glycan biosynthesis	COG0497	L
LFTS_01019	2624.84	0.07	0.15	0.45	0.650786	0.790741	333	hypothetical protein	NA	NA	NA	NA	NA	NA	NA
LFTS_00865	2488.46	0.07	0.13	0.52	0.604051	0.757655	516	putative holliday junction resolvase	NA	K07447	NA	Translation	00970 Aminoacyl-tRNA biosynthesis	COG0816	K
LFTS_01854	305.44	0.07	0.2	0.34	0.733279	0.842113	1320	L-2-hydroxyglutarate oxidase LhgO	NA	K15736	NA	Biosynthesis of other secondary metabolites	00965 Betalain biosynthesis	COG0579	G
LFTS_00619	378.7	0.07	0.17	0.39	0.698793	0.8201	699	hypothetical protein	NA	NA	NA	NA	NA	NA	NA
LFTS_00756	417.1	0.07	0.15	0.44	0.65705	0.794275	666	hypothetical protein	NA	K14770	NA	Energy metabolism	00190 Oxidative phosphorylation	NA
LFTS_00075	438.2	0.07	0.2	0.33	0.741141	0.847895	1425	His Kinase A (phospho-acceptor) domain-containing protein	Role of potassium in the internal positive membrane potential	K02484	NA	Replication and repair	03430 Mismatch repair	COG0642	T
LFTS_01324	841.68	0.07	0.14	0.5	0.619523	0.76689	1056	hypothetical protein	NA	K06865	NA	Metabolism of terpenoids and polyketides	00900 Terpenoid backbone biosynthesis	COG1855	R
LFTS_02168	1712.21	0.07	0.13	0.54	0.589063	0.747181	1065	site-2 protease. Metallo peptidase. MEROPS family M50B	NA	K11749	Cellular community - prokaryotes; Cell growth and death	Cell growth and death	04112 Cell cycle - Caulobacter	COG0750	OK
LFTS_00162	896.31	0.07	0.13	0.52	0.602493	0.757655	1209	hypothetical protein	NA	K14110	NA	Overview	01210 2-Oxocarboxylic acid metabolism	COG1863	P
LFTS_00567	846.33	0.07	0.2	0.35	0.726951	0.836667	3762	AAA ATPase domain-containing protein	NA	K01768	Cell growth and death; Aging; Cellular community - prokaryotes; Nucleotide metabolism	Nucleotide metabolism	00230 Purine metabolism	COG2114	T
LFTS_02456	8196.37	0.07	0.14	0.48	0.630978	0.777008	699	pyruvate ferredoxin oxidoreductase gamma subunit	Reductive TCA cycle carbon dioxide fixation	K00172	Carbohydrate metabolism; Overview; Energy metabolism; Xenobiotics biodegradation and metabolism	Overview	01200 Carbon metabolism	COG1014	C
LFTS_02419	774.54	0.07	0.18	0.37	0.708267	0.825869	1212	RND family efflux transporter%2C MFP subunit	Cadmium/cobalt/zinc resistance	K15727	NA	Membrane transport	03070 Bacterial secretion system	COG0845	MV
LFTS_01063	60.48	0.07	0.27	0.25	0.800384	0.884471	495	hypothetical protein	NA	NA	NA	NA	NA	NA	NA
LFTS_01078	27.44	0.07	0.35	0.2	0.84296	0.907971	651	hypothetical protein	NA	NA	NA	NA	NA	NA	NA
LFTS_01717	726.8	0.07	0.17	0.4	0.689567	0.815234	1002	NADPH2:quinone reductase	NA	K00344	NA	Metabolism of cofactors and vitamins	00790 Folate biosynthesis	COG0604	CR
LFTS_02474	349.1	0.07	0.16	0.43	0.664704	0.797901	726	Bacterial regulatory helix-turn-helix protein%2C lysR family	NA	K03091	NA	Folding, sorting and degradation	03060 Protein export	NA
LFTS_01345	189.68	0.07	0.19	0.37	0.710865	0.828121	1089	lipopolysaccharide export system permease protein	Lipopolysaccharide synthesis	K11720	Membrane transport	Membrane transport	02010 ABC transporters	COG0795	MN
LFTS_01757	1506.99	0.07	0.13	0.54	0.589137	0.747181	750	cAMP-binding domain of CRP or a regulatory subunit of cAMP-dependent protein kinases	NA	K01420	NA	Amino acid metabolism	00260 Glycine, serine and threonine metabolism	COG0664	T
LFTS_00500	1326.6	0.07	0.24	0.3	0.763313	0.864902	1017	Fatty acid desaturase	NA	K10255	Signal transduction	Signal transduction	02020 Two-component system	COG3239	I
LFTS_01425	270.77	0.07	0.18	0.4	0.69199	0.816341	1122	CRISPR-associated protein	NA	NA	NA	NA	NA	NA	NA
LFTS_00647	1605.12	0.07	0.21	0.35	0.725217	0.835832	939	cysteine synthase	NA	K01738	Energy metabolism; Amino acid metabolism; Overview	Overview	01200 Carbon metabolism	COG0031	E
LFTS_01089	28.8	0.07	0.34	0.21	0.83277	0.901351	1137	ERF superfamily protein	NA	NA	NA	NA	NA	NA	NA
LFTS_02102	1004.59	0.07	0.17	0.44	0.661592	0.796096	366	L-aspartate 1-decarboxylase	Proton consuming reactions	K01579	Metabolism of cofactors and vitamins; Metabolism of other amino acids	Metabolism of other amino acids	00410 beta-Alanine metabolism	COG0853	H
LFTS_00053	3272.46	0.07	0.12	0.62	0.536086	0.70437	1200	phosphoglycerate kinase	NA	K15330	NA	NA	NA	NA
LFTS_00878	855.48	0.07	0.17	0.43	0.663911	0.797685	639	lipopolysaccharide export system protein LptA	NA	K09774	NA	Translation	03010 Ribosome	COG1934	M
LFTS_00985	655.42	0.07	0.14	0.51	0.608578	0.760932	1719	AlwI restriction endonuclease	NA	NA	NA	NA	NA	NA	NA
LFTS_01786	912.98	0.07	0.18	0.41	0.680809	0.808644	819	putative transposase	NA	K07497	NA	Carbohydrate metabolism	00500 Starch and sucrose metabolism	COG2801	X
LFTS_02452	13738.7	0.07	0.19	0.38	0.700731	0.820932	891	pyruvate ferredoxin oxidoreductase beta subunit	Reductive TCA cycle carbon dioxide fixation	K00170	Carbohydrate metabolism; Overview; Energy metabolism; Xenobiotics biodegradation and metabolism	Overview	01200 Carbon metabolism	COG1013	C
LFTS_02169	1370.64	0.07	0.12	0.6	0.548347	0.714086	1182	1-deoxy-D-xylulose 5-phosphate reductoisomerase	NA	K00099	Metabolism of terpenoids and polyketides	Metabolism of terpenoids and polyketides	00900 Terpenoid backbone biosynthesis	COG0743	I
LFTS_00770	1369.16	0.07	0.15	0.51	0.611272	0.76248	1476	mannose-1-phosphate guanylyltransferase / mannose-6-phosphate isomerase	Extracellular polysaccharide production and export	K16011	Carbohydrate metabolism; Cellular community - prokaryotes	Carbohydrate metabolism	00051 Fructose and mannose metabolism	COG0662;COG0836	GM
LFTS_01583	1179.23	0.07	0.15	0.5	0.615404	0.764747	2178	Glycogen debranching enzyme (alpha-1%2C6-glucosidase)	NA	K05989	NA	Metabolism of cofactors and vitamins	00770 Pantothenate and CoA biosynthesis	NA
LFTS_00891	105.61	0.07	0.23	0.33	0.739491	0.846787	405	putative N-acetyltransferase YhbS	NA	K03824	NA	Metabolism of cofactors and vitamins	00790 Folate biosynthesis	COG3153	R
LFTS_01488	222.52	0.07	0.21	0.36	0.718966	0.83443	528	5-(carboxyamino)imidazole ribonucleotide mutase	NA	K11808	Nucleotide metabolism	Nucleotide metabolism	00230 Purine metabolism	NA
LFTS_00672	1323.79	0.08	0.12	0.61	0.540565	0.707659	2061	soluble lytic murein transglycosylase	NA	K08309	NA	Energy metabolism	00190 Oxidative phosphorylation	COG0741	M
LFTS_00685	1052.09	0.08	0.14	0.56	0.577171	0.739231	951	Murein DD-endopeptidase MepM and murein hydrolase activator NlpD%2C containing LysM domain	NA	K08259	NA	Folding, sorting and degradation	03060 Protein export	NA
LFTS_00396	1326.99	0.08	0.14	0.55	0.580996	0.741142	423	hypothetical protein	NA	NA	NA	NA	NA	NA	NA
LFTS_01873	144.38	0.08	0.23	0.33	0.742181	0.848695	570	CDP-diacylglycerol--glycerol-3-phosphate 3-phosphatidyltransferase	NA	K00995	Lipid metabolism	Lipid metabolism	00564 Glycerophospholipid metabolism	COG0558	I
LFTS_01016	64.12	0.08	0.28	0.27	0.784757	0.876275	711	hypothetical protein	NA	NA	NA	NA	NA	NA	NA
LFTS_01558	165.5	0.08	0.21	0.37	0.713841	0.830809	1110	L-threonine O-3-phosphate decarboxylase	NA	K04720	Metabolism of cofactors and vitamins	Metabolism of cofactors and vitamins	00860 Porphyrin and chlorophyll metabolism	COG0079	E
LFTS_01653	1096.56	0.08	0.19	0.41	0.681841	0.809482	333	large subunit ribosomal protein L22	NA	K02890	Translation	Translation	03010 Ribosome	COG0091	J
LFTS_00049	859.79	0.08	0.2	0.39	0.693803	0.817051	639	orotate phosphoribosyltransferase	NA	K00762	Nucleotide metabolism	Nucleotide metabolism	00240 Pyrimidine metabolism	COG0461	F
LFTS_00693	12006.8	0.08	0.15	0.55	0.585218	0.745086	2712	formate dehydrogenase major subunit	NA	K00336	Energy metabolism	Energy metabolism	00190 Oxidative phosphorylation	COG1034	C
LFTS_01103	28.72	0.08	0.35	0.23	0.821732	0.896763	651	hypothetical protein	NA	NA	NA	NA	NA	NA	NA
LFTS_01145	701.76	0.08	0.15	0.52	0.603999	0.757655	6510	hypothetical protein	NA	K03580	NA	Metabolism of cofactors and vitamins	00860 Porphyrin and chlorophyll metabolism	COG0553	KL
LFTS_00716	1341.22	0.08	0.15	0.52	0.600957	0.757084	642	Tetratricopeptide repeat-containing protein	NA	K12600	Folding, sorting and degradation	Folding, sorting and degradation	03018 RNA degradation	COG0457	R
LFTS_00890	205.76	0.08	0.19	0.43	0.670226	0.799298	783	hypothetical protein	NA	NA	NA	NA	NA	NA	NA
LFTS_00996	444.59	0.08	0.16	0.5	0.618636	0.766282	525	hypothetical protein	NA	NA	NA	NA	NA	NA	NA
LFTS_02062	35.6	0.08	0.34	0.24	0.811177	0.892452	651	protein TonB	NA	K03832	NA	Replication and repair	03440 Homologous recombination	COG0810	M
LFTS_01596	535.03	0.08	0.16	0.53	0.59903	0.756317	447	Response regulator receiver domain-containing protein	NA	K02485	NA	Cellular community - prokaryotes	02024 Quorum sensing	COG2197	TK
LFTS_01259	95.23	0.08	0.27	0.3	0.761215	0.863312	252	prevent-host-death family protein	NA	NA	NA	NA	NA	NA	NA
LFTS_02088	21.57	0.08	0.4	0.21	0.836417	0.90288	381	hypothetical protein	NA	NA	NA	NA	NA	NA	NA
LFTS_02087	60.5	0.08	0.29	0.28	0.777019	0.873294	1275	OmpA family protein	NA	NA	NA	NA	NA	NA	NA
LFTS_02398	768.05	0.08	0.16	0.52	0.605249	0.758391	456	hypothetical protein	NA	NA	NA	NA	NA	NA	NA
LFTS_01229	119.57	0.09	0.22	0.39	0.698555	0.8201	333	hypothetical protein	NA	NA	NA	NA	NA	NA	NA
LFTS_01694	830.32	0.09	0.15	0.55	0.581048	0.741142	882	4-diphosphocytidyl-2-C-methyl-D-erythritol kinase	NA	K00919	Metabolism of terpenoids and polyketides	Metabolism of terpenoids and polyketides	00900 Terpenoid backbone biosynthesis	COG1947	I
LFTS_00803	5033.19	0.09	0.13	0.7	0.484974	0.657744	1449	NusA antitermination factor	NA	K02600	NA	Translation	03010 Ribosome	COG0195	K
LFTS_01018	185.11	0.09	0.2	0.44	0.658713	0.794547	552	Transglycosylase SLT domain-containing protein	NA	K08309	NA	Amino acid metabolism	00260 Glycine, serine and threonine metabolism	COG0741	M
LFTS_01777	1230.95	0.09	0.19	0.47	0.636795	0.780357	999	D-glycero-alpha-D-manno-heptose-7-phosphate kinase	NA	K07031	Glycan biosynthesis and metabolism	Glycan biosynthesis and metabolism	00540 Lipopolysaccharide biosynthesis	COG2605	R
LFTS_02517	698.24	0.09	0.14	0.61	0.539106	0.706493	876	ribosomal protein L11 methyltransferase	NA	K02687	NA	Metabolism of cofactors and vitamins	00860 Porphyrin and chlorophyll metabolism	COG2264	J
LFTS_00026	750.42	0.09	0.14	0.62	0.535372	0.704198	3168	ATP-dependent helicase IRC3	NA	K01153	NA	Cell growth and death	04112 Cell cycle - Caulobacter	COG0610	V
LFTS_01599	2334.58	0.09	0.21	0.43	0.665029	0.797907	324	hypothetical protein	NA	K07164	NA	Metabolism of cofactors and vitamins	00730 Thiamine metabolism	COG1579	R
LFTS_01776	2569.66	0.09	0.15	0.61	0.543621	0.709791	1488	hypothetical protein	NA	K04034	Metabolism of cofactors and vitamins	Metabolism of cofactors and vitamins	00860 Porphyrin and chlorophyll metabolism	COG1032	R
LFTS_01964	1324.82	0.09	0.15	0.62	0.538218	0.705701	567	cytochrome c oxidase cbb3-type subunit 1	Cytochrome cbb3 oxidase	K00404	Energy metabolism; Signal transduction	Energy metabolism	00190 Oxidative phosphorylation	COG3278	C
LFTS_01576	778.75	0.09	0.14	0.66	0.512331	0.683802	903	glycyl-tRNA synthetase alpha chain	NA	K14164	Translation	Translation	00970 Aminoacyl-tRNA biosynthesis	NA
LFTS_02481	2593.56	0.09	0.13	0.67	0.501585	0.673658	993	octaprenyl-diphosphate synthase	NA	K02523	Metabolism of terpenoids and polyketides	Metabolism of terpenoids and polyketides	00900 Terpenoid backbone biosynthesis	COG0142	H
LFTS_01459	274.16	0.09	0.19	0.47	0.639587	0.782873	1143	putative secreted hydrolase	NA	NA	NA	NA	NA	NA	NA
LFTS_02032	51.9	0.09	0.3	0.3	0.760816	0.863312	798	Type IV secretion-system coupling protein DNA-binding domain-containing protein	NA	K03205	Membrane transport	Membrane transport	03070 Bacterial secretion system	COG3505	U
LFTS_01250	165.02	0.09	0.21	0.43	0.667587	0.798725	2193	putative membrane protein-like protein	putative pel operon	NA	NA	NA	NA	NA	NA
LFTS_02242	572.05	0.09	0.14	0.64	0.524633	0.694852	720	putative glutamine amidotransferase	NA	K07010	NA	Metabolism of other amino acids	00471 D-Glutamine and D-glutamate metabolism	COG2071	E
LFTS_01031	57.8	0.09	0.3	0.31	0.754162	0.858053	414	hypothetical protein	NA	NA	NA	NA	NA	NA	NA
LFTS_02238	197.36	0.09	0.2	0.47	0.63601	0.780357	159	hypothetical protein	NA	NA	NA	NA	NA	NA	NA
LFTS_00051	1349.85	0.09	0.15	0.63	0.525553	0.695319	2373	penicillin-binding protein 1A	NA	K05366	Drug resistance; Glycan biosynthesis and metabolism	Glycan biosynthesis and metabolism	00550 Peptidoglycan biosynthesis	COG0744	M
LFTS_01084	179.38	0.09	0.22	0.43	0.670223	0.799298	1104	hypothetical protein	NA	K06871	NA	Metabolism of cofactors and vitamins	00730 Thiamine metabolism	COG0641	O
LFTS_02375	698.84	0.09	0.14	0.67	0.505549	0.676424	1986	replication restart DNA helicase PriA	NA	K04066	Replication and repair	Replication and repair	03440 Homologous recombination	COG1198	L
LFTS_02355	1611.85	0.09	0.14	0.67	0.500904	0.673592	1404	argininosuccinate lyase	NA	K01755	Amino acid metabolism; Overview	Overview	01230 Biosynthesis of amino acids	COG0165	E
LFTS_00595	570.45	0.1	0.15	0.64	0.525362	0.695319	1545	UDP-N-acetylmuramoylalanyl-D-glutamate--2%2C 6-diaminopimelate ligase	NA	K01928	Amino acid metabolism; Glycan biosynthesis and metabolism	Amino acid metabolism	00300 Lysine biosynthesis	COG0769	M
LFTS_01685	1217.4	0.1	0.13	0.72	0.469893	0.645409	948	hypothetical protein	NA	NA	NA	NA	NA	NA	NA
LFTS_01412	185.65	0.1	0.22	0.44	0.661599	0.796096	981	hypothetical protein	NA	K08372	Signal transduction	Signal transduction	02020 Two-component system	COG0265	O
LFTS_01535	767.81	0.1	0.14	0.67	0.503315	0.674888	909	prephenate dehydrogenase	NA	K04517	Overview; Amino acid metabolism; Biosynthesis of other secondary metabolites	Overview	01230 Biosynthesis of amino acids	COG0287	E
LFTS_01562	1069.29	0.1	0.19	0.5	0.61782	0.765653	1674	dihydroxy-acid dehydratase	NA	K01687	Metabolism of cofactors and vitamins; Amino acid metabolism; Overview	Overview	01210 2-Oxocarboxylic acid metabolism	COG0129	EG
LFTS_00813	533.38	0.1	0.19	0.51	0.612317	0.762581	402	holo-[acyl-carrier protein] synthase	NA	K00997	Metabolism of cofactors and vitamins	Metabolism of cofactors and vitamins	00770 Pantothenate and CoA biosynthesis	COG0736	I
LFTS_02315	164.68	0.1	0.21	0.47	0.635163	0.779761	1368	NADH-quinone oxidoreductase subunit M	NADH dehydrogenase	K05568	NA	Energy metabolism	00190 Oxidative phosphorylation	COG0651	CP
LFTS_00869	663.77	0.1	0.16	0.63	0.528665	0.69795	768	BirA family transcriptional regulator%2C biotin operon repressor / biotin-[acetyl-CoA-carboxylase] ligase	NA	K03524	Metabolism of cofactors and vitamins	Metabolism of cofactors and vitamins	00780 Biotin metabolism	COG1654;COG0340	KH
LFTS_01246	84.59	0.1	0.28	0.35	0.723341	0.835219	861	Glycoside-hydrolase family GH114	putative pel operon	K01884	Translation	Translation	00970 Aminoacyl-tRNA biosynthesis	COG2342	G
LFTS_00477	412.29	0.1	0.21	0.46	0.64804	0.790345	558	peptide-methionine (S)-S-oxide reductase	NA	K07304	NA	Translation	00970 Aminoacyl-tRNA biosynthesis	COG0225	O
LFTS_02483	184.74	0.1	0.21	0.47	0.636905	0.780357	732	Peptidase family M50	NA	K11749	Cellular community - prokaryotes; Cell growth and death	Cell growth and death	04112 Cell cycle - Caulobacter	COG0750	OK
LFTS_01323	767.66	0.1	0.15	0.67	0.500471	0.673592	1362	putative inorganic carbon (hco3(-)) transporter	Lipopolysaccharide synthesis	K02847	Glycan biosynthesis and metabolism	Glycan biosynthesis and metabolism	00540 Lipopolysaccharide biosynthesis	COG3307	M
LFTS_02225	390.21	0.1	0.23	0.44	0.661932	0.796112	567	hypothetical protein	NA	NA	NA	NA	NA	NA	NA
LFTS_01727	25.38	0.1	0.39	0.25	0.800114	0.884471	216	hypothetical protein	NA	NA	NA	NA	NA	NA	NA
LFTS_01736	537.73	0.1	0.28	0.36	0.717151	0.833316	1074	putative oxidoreductase	NA	K05882	NA	Translation	00970 Aminoacyl-tRNA biosynthesis	NA
LFTS_00774	1108.71	0.1	0.17	0.6	0.548055	0.71408	963	GTP-binding protein Era	NA	K03595	NA	Replication and repair	03440 Homologous recombination	COG1159	J
LFTS_01877	958.18	0.1	0.16	0.62	0.536269	0.70437	1638	CTP synthase	NA	K01937	Nucleotide metabolism	Nucleotide metabolism	00240 Pyrimidine metabolism	COG0504	F
LFTS_00889	348.24	0.1	0.21	0.48	0.634664	0.779649	372	hypothetical protein	NA	NA	NA	NA	NA	NA	NA
LFTS_01325	850.06	0.1	0.14	0.72	0.470412	0.645409	1281	2-C-methyl-D-erythritol 2%2C4-cyclodiphosphate synthase	NA	K12506	Metabolism of terpenoids and polyketides	Metabolism of terpenoids and polyketides	00900 Terpenoid backbone biosynthesis	COG1211;COG0245	I
LFTS_00246	7973.32	0.1	0.16	0.62	0.536636	0.70437	528	hypothetical protein	NA	NA	NA	NA	NA	NA	NA
LFTS_00613	360.64	0.1	0.19	0.54	0.588396	0.747181	309	hypothetical protein	NA	K09131	NA	Overview	01230 Biosynthesis of amino acids	COG1872	S
LFTS_02129	579.16	0.1	0.17	0.6	0.551032	0.71609	792	TatD DNase family protein	NA	K03424	NA	Metabolism of other amino acids	00450 Selenocompound metabolism	COG0084	N
LFTS_02198	524.76	0.1	0.15	0.67	0.504768	0.676163	711	outer membrane lipoprotein	NA	K07285	NA	Carbohydrate metabolism	00630 Glyoxylate and dicarboxylate metabolism	COG3065	M
LFTS_02093	783.71	0.1	0.14	0.72	0.474121	0.648388	1392	DNA-binding transcriptional response regulator%2C NtrC family%2C contains REC%2C AAA-type ATPase%2C and a Fis-type DNA-binding domains	NA	K02481	NA	Overview	01210 2-Oxocarboxylic acid metabolism	COG2204	T
LFTS_01631	1844.56	0.1	0.15	0.69	0.48926	0.661752	1287	putative arabinose efflux permease%2C MFS family	Lipopolysaccharide synthesis	K08217	NA	Carbohydrate metabolism	00630 Glyoxylate and dicarboxylate metabolism	COG0477	GEPR
LFTS_00297	319.95	0.1	0.21	0.51	0.610608	0.762033	693	haloacid dehalogenase superfamily%2C subfamily IA%2C variant 3 with third motif having DD or ED	NA	K01838	Carbohydrate metabolism	Carbohydrate metabolism	00500 Starch and sucrose metabolism	COG0637	GR
LFTS_01948	1021.91	0.1	0.14	0.72	0.46917	0.645109	1335	dihydrofolate synthase / folylpolyglutamate synthase	NA	K11754	Metabolism of cofactors and vitamins	Metabolism of cofactors and vitamins	00790 Folate biosynthesis	COG0285	H
LFTS_02502	648.55	0.1	0.18	0.57	0.567202	0.730604	1338	tRNA modification GTPase	NA	K03650	NA	Translation	03010 Ribosome	COG0486	J
LFTS_00269	1680.42	0.11	0.13	0.81	0.420697	0.606291	492	LTXXQ motif family protein	NA	K06006	NA	Metabolism of other amino acids	00410 beta-Alanine metabolism	COG3678	O
LFTS_00746	1495.07	0.11	0.24	0.45	0.65221	0.791697	1647	glucose-6-phosphate isomerase	NA	K01810	Carbohydrate metabolism; Overview	Overview	01200 Carbon metabolism	COG0166	G
LFTS_00262	162.82	0.11	0.23	0.47	0.63935	0.782873	789	16S rRNA (cytidine1402-2'-O)-methyltransferase	NA	K07056	NA	Metabolism of other amino acids	00410 beta-Alanine metabolism	COG0313	J
LFTS_00791	1042.45	0.11	0.14	0.81	0.420691	0.606291	1584	phosphodiesterase	NA	K07037	NA	Cell growth and death	04112 Cell cycle - Caulobacter	COG1480	R
LFTS_00643	1668.21	0.11	0.16	0.7	0.484288	0.657172	1209	Site-specific recombinase XerD	NA	K04763	NA	Nucleotide metabolism	00230 Purine metabolism	COG0582	LX
LFTS_02060	18.14	0.11	0.4	0.28	0.781267	0.874959	705	biopolymer transport protein ExbB	NA	K03561	NA	Replication and repair	03440 Homologous recombination	COG0811	U
LFTS_01797	173.07	0.11	0.21	0.53	0.593576	0.750575	291	Transposase	NA	K07483	NA	Signal transduction	02020 Two-component system	COG2963	X
LFTS_02417	1409.5	0.11	0.14	0.79	0.430977	0.614692	933	thioredoxin reductase (NADPH)	Oxidative stress response	K00384	Nucleotide metabolism; Metabolism of other amino acids	Nucleotide metabolism	00240 Pyrimidine metabolism	COG0492	O
LFTS_01731	1220.35	0.11	0.25	0.44	0.656428	0.794275	945	methyl-accepting chemotaxis protein	Chemotaxis	K03406	Signal transduction; Cell motility	Signal transduction	02020 Two-component system	COG0840	NT
LFTS_00641	10.81	0.11	0.42	0.26	0.791785	0.879525	216	hypothetical protein	NA	NA	NA	NA	NA	NA	NA
LFTS_01257	13.86	0.11	0.41	0.27	0.784901	0.876275	363	hypothetical protein	NA	NA	NA	NA	NA	NA	NA
LFTS_02513	550.47	0.11	0.19	0.58	0.561551	0.724826	822	precorrin-3B C17-methyltransferase	NA	K05934	Metabolism of cofactors and vitamins	Metabolism of cofactors and vitamins	00860 Porphyrin and chlorophyll metabolism	COG1010	H
LFTS_01267	56.71	0.11	0.29	0.39	0.695545	0.818051	927	hypothetical protein	NA	K07133	NA	Membrane transport	03070 Bacterial secretion system	COG1373	R
LFTS_02374	1045.45	0.11	0.17	0.65	0.513527	0.684519	468	transcriptional repressor NrdR	NA	K07738	NA	Replication and repair	03440 Homologous recombination	COG1327	K
LFTS_00017	136.19	0.11	0.23	0.5	0.616474	0.764747	177	hypothetical protein	NA	NA	NA	NA	NA	NA	NA
LFTS_01497	362.7	0.11	0.18	0.65	0.513264	0.684519	642	Peptidase_C39 like family protein	NA	K06992	NA	Overview	01200 Carbon metabolism	COG3271	R
LFTS_00505	1041.51	0.12	0.28	0.41	0.678631	0.806442	1992	alpha-1%2C4-glucan:maltose-1-phosphate maltosyltransferase	NA	K16147	Carbohydrate metabolism	Carbohydrate metabolism	00500 Starch and sucrose metabolism	COG0366	G
LFTS_01300	186.75	0.12	0.21	0.56	0.57664	0.738931	1374	3-deoxy-D-manno-octulosonic-acid transferase	Lipopolysaccharide synthesis	K02527	Glycan biosynthesis and metabolism	Glycan biosynthesis and metabolism	00540 Lipopolysaccharide biosynthesis	COG1519	M
LFTS_01695	1000.22	0.12	0.16	0.72	0.470427	0.645409	1389	putative radical SAM enzyme	NA	K08669	Cell growth and death; Neurodegenerative diseases	Cell growth and death	04210 Apoptosis	NA
LFTS_00612	519.99	0.12	0.17	0.7	0.48234	0.65589	528	cell division initiation protein	NA	K04074	NA	Overview	01230 Biosynthesis of amino acids	COG3599	D
LFTS_01607	2959.45	0.12	0.12	0.99	0.32315	0.513964	2196	hypothetical protein	NA	K12284	NA	Carbohydrate metabolism	00520 Amino sugar and nucleotide sugar metabolism	NA
LFTS_01059	33.35	0.12	0.33	0.35	0.723865	0.835304	447	Heavy-metal resistance	Metal tolerance	NA	NA	NA	NA	NA	NA
LFTS_02153	538.78	0.12	0.15	0.8	0.425459	0.609836	624	phosphoribosylglycinamide formyltransferase-1	NA	K11175	Metabolism of cofactors and vitamins; Nucleotide metabolism	Nucleotide metabolism	00230 Purine metabolism	COG0299	F
LFTS_01541	111.73	0.12	0.29	0.4	0.691489	0.816341	576	GTP cyclohydrolase I	NA	K01495	Metabolism of cofactors and vitamins	Metabolism of cofactors and vitamins	00790 Folate biosynthesis	COG0302	H
LFTS_00282	1110.81	0.12	0.19	0.61	0.541515	0.70812	987	Thiamine biosynthesis protein (ThiI)	NA	K03151	Metabolism of cofactors and vitamins; Folding, sorting and degradation	Metabolism of cofactors and vitamins	00730 Thiamine metabolism	COG0301	HJ
LFTS_01234	280.5	0.12	0.21	0.56	0.576489	0.738931	420	hypothetical protein	NA	NA	NA	NA	NA	NA	NA
LFTS_01377	238.5	0.12	0.22	0.54	0.591011	0.748855	1125	acetate kinase	NA	K00925	Carbohydrate metabolism; Overview; Metabolism of other amino acids; Energy metabolism	Overview	01200 Carbon metabolism	COG0282	C
LFTS_01445	200.71	0.12	0.2	0.58	0.559233	0.722961	2145	Methyl-accepting chemotaxis protein	Chemotaxis	K03406	Signal transduction; Cell motility	Signal transduction	02020 Two-component system	COG0840	NT
LFTS_00961	1162.53	0.12	0.13	0.9	0.367338	0.559434	1017	putative oxidoreductase	NA	K05275	Metabolism of cofactors and vitamins	Metabolism of cofactors and vitamins	00750 Vitamin B6 metabolism	COG0667	R
LFTS_01013	172.68	0.12	0.2	0.61	0.540389	0.707659	627	hypothetical protein	NA	NA	NA	NA	NA	NA	NA
LFTS_01037	46.72	0.12	0.31	0.39	0.698298	0.8201	633	hypothetical protein	NA	K07024	Carbohydrate metabolism	Carbohydrate metabolism	00500 Starch and sucrose metabolism	COG0561	HR
LFTS_01881	976.78	0.12	0.14	0.9	0.36748	0.559434	1830	GTP-binding protein LepA	NA	K03596	Infectious diseases	Infectious diseases	05134 Legionellosis	COG0481	J
LFTS_00412	1043.12	0.12	0.2	0.6	0.546866	0.712904	258	hypothetical protein	NA	NA	NA	NA	NA	NA	NA
LFTS_01806	802.29	0.12	0.14	0.86	0.388018	0.578609	675	Transposase (or an inactivated derivative)	NA	K07493	NA	Overview	01200 Carbon metabolism	COG3328	X
LFTS_01297	573.75	0.12	0.2	0.61	0.541509	0.70812	1218	lipid-A-disaccharide synthase	Lipopolysaccharide synthesis	K00748	Glycan biosynthesis and metabolism	Glycan biosynthesis and metabolism	00540 Lipopolysaccharide biosynthesis	COG0763	M
LFTS_00609	501.98	0.12	0.17	0.72	0.468784	0.644935	693	hypothetical protein	NA	K06997	NA	Cell growth and death	04112 Cell cycle - Caulobacter	COG0325	R
LFTS_01122	78.96	0.12	0.29	0.43	0.665885	0.797951	1161	hypothetical protein	NA	NA	NA	NA	NA	NA	NA
LFTS_00974	87.18	0.12	0.25	0.5	0.615647	0.764747	675	type IV secretion system protein VirB5	NA	K03203	Membrane transport	Membrane transport	03070 Bacterial secretion system	COG3736	U
LFTS_02507	172.38	0.12	0.2	0.63	0.531078	0.700032	456	large conductance mechanosensitive channel	NA	K03282	NA	Membrane transport	02010 ABC transporters	COG1970	M
LFTS_02418	1390.89	0.13	0.15	0.83	0.408328	0.595368	1473	Outer membrane protein TolC	NA	K12340	Drug resistance; Signal transduction; Membrane transport; Infectious diseases; Environmental adaptation	Membrane transport	03070 Bacterial secretion system	COG1538	M
LFTS_01010	496.15	0.13	0.2	0.63	0.526583	0.695582	207	hypothetical protein	NA	NA	NA	NA	NA	NA	NA
LFTS_02270	701.65	0.13	0.19	0.67	0.505237	0.67637	618	ATP phosphoribosyltransferase	NA	K00765	Overview; Amino acid metabolism	Overview	01230 Biosynthesis of amino acids	COG0040	E
LFTS_01241	49.72	0.13	0.29	0.43	0.66796	0.798725	756	LuxR family transcriptional regulator	Quorum sensing	K07782	Cellular community - prokaryotes; Signal transduction	Signal transduction	02020 Two-component system	COG2771;COG2197	KTK
LFTS_01683	658.25	0.13	0.18	0.71	0.474716	0.648388	225	hypothetical protein	NA	K02664	NA	Metabolism of cofactors and vitamins	00860 Porphyrin and chlorophyll metabolism	COG3167	NW
LFTS_02233	309.72	0.13	0.17	0.74	0.460948	0.638749	432	hypothetical protein	NA	K03704	NA	Metabolism of cofactors and vitamins	00770 Pantothenate and CoA biosynthesis	COG1278	K
LFTS_01585	799.67	0.13	0.14	0.91	0.363917	0.555711	285	hypothetical protein	NA	K09777	NA	Nucleotide metabolism	00230 Purine metabolism	COG2052	M
LFTS_00344	49.77	0.13	0.31	0.42	0.67733	0.806052	204	hypothetical protein	NA	NA	NA	NA	NA	NA	NA
LFTS_00244	312.05	0.13	0.18	0.7	0.482718	0.65589	1068	A/G-specific DNA-adenine glycosylase	NA	K03575	Replication and repair	Replication and repair	03410 Base excision repair	COG1194	L
LFTS_02154	967.77	0.13	0.13	1	0.315104	0.506367	1053	phosphoribosylformylglycinamidine cyclo-ligase	NA	K01933	Nucleotide metabolism	Nucleotide metabolism	00230 Purine metabolism	COG0150	F
LFTS_00636	105.41	0.13	0.33	0.39	0.699361	0.8201	354	hypothetical protein	NA	NA	NA	NA	NA	NA	NA
LFTS_00841	2700.43	0.13	0.17	0.79	0.430642	0.614568	1335	signal recognition particle subunit FFH/SRP54 (srp54)	NA	K03106	Cellular community - prokaryotes; Folding, sorting and degradation; Membrane transport	Folding, sorting and degradation	03060 Protein export	COG0541	U
LFTS_01121	48.92	0.13	0.31	0.43	0.669231	0.799298	747	hypothetical protein	NA	NA	NA	NA	NA	NA	NA
LFTS_00962	702.38	0.13	0.15	0.9	0.370464	0.561912	804	alpha-ribazole phosphatase	NA	K15634	Energy metabolism; Overview; Amino acid metabolism; Carbohydrate metabolism	Overview	01200 Carbon metabolism	COG0406	G
LFTS_00410	312.45	0.13	0.17	0.79	0.428711	0.612514	312	hypothetical protein	NA	K00471	Amino acid metabolism	Amino acid metabolism	00310 Lysine degradation	NA
LFTS_01079	53	0.13	0.3	0.44	0.660797	0.796096	1140	hypothetical protein	NA	K06871	NA	Energy metabolism	00190 Oxidative phosphorylation	COG0641	O
LFTS_01633	2432.36	0.13	0.15	0.87	0.384631	0.576715	1503	trehalose 6-phosphate synthase	Lipopolysaccharide synthesis	K00697	Carbohydrate metabolism	Carbohydrate metabolism	00500 Starch and sucrose metabolism	COG0380	G
LFTS_00496	761.9	0.13	0.21	0.63	0.525847	0.695319	1917	maltooligosyl trehalose hydrolase	NA	K01236	Carbohydrate metabolism	Carbohydrate metabolism	00500 Starch and sucrose metabolism	COG0296	G
LFTS_00046	242.63	0.13	0.19	0.68	0.494635	0.666701	198	hypothetical protein	NA	K02710	Energy metabolism	Energy metabolism	00195 Photosynthesis	NA
LFTS_01266	326.4	0.13	0.17	0.77	0.439962	0.621566	1227	HTH-type transcriptional regulator / antitoxin HigA	NA	NA	NA	NA	NA	NA	NA
LFTS_01480	424	0.13	0.17	0.76	0.44585	0.626559	1482	starch synthase	NA	K00703	Carbohydrate metabolism; Cellular community - prokaryotes	Carbohydrate metabolism	00500 Starch and sucrose metabolism	COG0297	G
LFTS_01719	1012.68	0.13	0.14	0.95	0.340166	0.531523	1389	oxygen-dependent protoporphyrinogen oxidase	NA	K00231	Metabolism of cofactors and vitamins	Metabolism of cofactors and vitamins	00860 Porphyrin and chlorophyll metabolism	COG1232	H
LFTS_01090	322.3	0.13	0.19	0.71	0.479985	0.653473	1011	helix-turn-helix protein	NA	K07729	NA	Amino acid metabolism	00310 Lysine degradation	COG1476	K
LFTS_00912	36.02	0.13	0.38	0.36	0.722345	0.83519	384	hypothetical protein	NA	NA	NA	NA	NA	NA	NA
LFTS_02400	1182.47	0.13	0.14	0.95	0.341127	0.532022	843	protein NrfD	NA	NA	NA	NA	NA	NA	NA
LFTS_01801	568.91	0.13	0.17	0.78	0.437576	0.619709	1320	Transposase	NA	K07497	NA	Overview	01200 Carbon metabolism	COG2801	X
LFTS_00923	2175.04	0.13	0.19	0.7	0.482815	0.65589	312	hypothetical protein	NA	NA	NA	NA	NA	NA	NA
LFTS_02377	653.88	0.14	0.18	0.76	0.445342	0.626559	1251	geranylgeranyl reductase family protein	NA	K10960	Metabolism of terpenoids and polyketides; Metabolism of cofactors and vitamins	Metabolism of cofactors and vitamins	00860 Porphyrin and chlorophyll metabolism	COG0644	C
LFTS_01330	389.3	0.14	0.16	0.85	0.39383	0.581046	813	dolichol-phosphate mannosyltransferase	Lipopolysaccharide synthesis	K00721	Glycan biosynthesis and metabolism	Glycan biosynthesis and metabolism	00510 N-Glycan biosynthesis	COG0463	M
LFTS_02029	56.16	0.14	0.31	0.44	0.658395	0.794547	441	hypothetical protein	NA	K01507	Energy metabolism	Energy metabolism	00190 Oxidative phosphorylation	COG0221	CP
LFTS_00615	65.36	0.14	0.29	0.47	0.636407	0.780357	594	Transposase	NA	K07488	NA	Replication and repair	03410 Base excision repair	COG3676	X
LFTS_01563	1092.97	0.14	0.13	1.04	0.296828	0.48643	1434	DNA recombination protein RmuC	NA	K09760	NA	Metabolism of cofactors and vitamins	00860 Porphyrin and chlorophyll metabolism	COG1322	L
LFTS_02455	5978.95	0.14	0.12	1.13	0.260447	0.440158	306	Pyruvate:ferredoxin oxidoreductase%2C delta subunit	Reductive TCA cycle carbon dioxide fixation	K00171	Carbohydrate metabolism; Overview; Energy metabolism; Xenobiotics biodegradation and metabolism	Overview	01200 Carbon metabolism	COG1144	C
LFTS_01900	153.14	0.14	0.21	0.64	0.520419	0.690007	522	hypothetical protein	NA	K09705	NA	Nucleotide metabolism	00230 Purine metabolism	COG3542	R
LFTS_02117	281.33	0.14	0.18	0.77	0.441787	0.62367	606	methylthioribulose-1-phosphate dehydratase	NA	K08964	Amino acid metabolism	Amino acid metabolism	00270 Cysteine and methionine metabolism	COG0235	G
LFTS_01057	46.27	0.14	0.3	0.45	0.650123	0.790345	477	hypothetical protein	NA	NA	NA	NA	NA	NA	NA
LFTS_01950	2202.8	0.14	0.14	0.97	0.330438	0.522231	795	tryptophan synthase%2C alpha chain	NA	K01695	Overview; Amino acid metabolism	Overview	01230 Biosynthesis of amino acids	COG0159	E
LFTS_02041	3515.17	0.14	0.16	0.86	0.388222	0.578609	384	hypothetical protein	NA	NA	NA	NA	NA	NA	NA
LFTS_01441	1026.79	0.14	0.17	0.82	0.413589	0.599782	891	acetyl-CoA carboxylase carboxyl transferase subunit alpha	NA	K01962	Carbohydrate metabolism; Overview; Energy metabolism; Lipid metabolism	Overview	01200 Carbon metabolism	COG0825	I
LFTS_02244	431.19	0.14	0.16	0.87	0.382056	0.573545	1029	beta-N-acetylhexosaminidase	NA	K01207	Glycan biosynthesis and metabolism; Carbohydrate metabolism; Drug resistance	Carbohydrate metabolism	00520 Amino sugar and nucleotide sugar metabolism	COG1472	G
LFTS_01509	511.75	0.14	0.17	0.83	0.406841	0.595296	1392	replicative DNA helicase	NA	K02314	Replication and repair; Cell growth and death	Replication and repair	03030 DNA replication	COG0305	L
LFTS_02284	671.96	0.14	0.16	0.89	0.371781	0.563222	819	thymidylate synthase (FAD)	NA	K03465	Nucleotide metabolism; Metabolism of cofactors and vitamins	Nucleotide metabolism	00240 Pyrimidine metabolism	COG1351	F
LFTS_02378	1288.86	0.14	0.18	0.78	0.43564	0.617994	750	cytochrome c-type biogenesis protein	Cytochrome c	K06196	NA	Overview	01200 Carbon metabolism	COG0785	CO
LFTS_00363	140.04	0.14	0.24	0.59	0.553527	0.717449	1326	anthranilate synthase component 1	NA	K01665	Metabolism of cofactors and vitamins	Metabolism of cofactors and vitamins	00790 Folate biosynthesis	COG0147	EH
LFTS_01120	69.45	0.14	0.28	0.51	0.61258	0.762581	1311	hypothetical protein	NA	K00795	Metabolism of terpenoids and polyketides	Metabolism of terpenoids and polyketides	00900 Terpenoid backbone biosynthesis	COG0142	H
LFTS_02321	801.3	0.14	0.19	0.74	0.460748	0.638749	705	putative ABC transport system ATP-binding protein	NA	K05685	Membrane transport	Membrane transport	02010 ABC transporters	COG0577;COG1136	VM
LFTS_00469	453.67	0.14	0.15	0.94	0.347654	0.538149	897	NADH dehydrogenase	NA	K00329	Energy metabolism	Energy metabolism	00190 Oxidative phosphorylation	NA
LFTS_00981	22.74	0.14	0.37	0.38	0.701217	0.821115	375	hypothetical protein	NA	K02171	Drug resistance	Drug resistance	01501 beta-Lactam resistance	COG3682	K
LFTS_01795	455.4	0.14	0.17	0.86	0.387569	0.578609	753	Transposase (or an inactivated derivative)	NA	K07493	NA	Signal transduction	02020 Two-component system	COG3328	X
LFTS_00320	421.17	0.14	0.17	0.86	0.388084	0.578609	720	hypothetical protein	NA	K06966	NA	Signal transduction	02020 Two-component system	COG1611	R
LFTS_01106	36.52	0.14	0.33	0.44	0.657529	0.794275	405	hypothetical protein	NA	NA	NA	NA	NA	NA	NA
LFTS_02095	1065.16	0.14	0.15	0.98	0.324936	0.514845	441	hypothetical protein	NA	NA	NA	NA	NA	NA	NA
LFTS_02142	215.85	0.15	0.18	0.81	0.419848	0.605771	1410	GTP-binding protein	NA	K03977	NA	Signal transduction	02020 Two-component system	COG1160	R
LFTS_00633	306.93	0.15	0.24	0.59	0.552117	0.716676	405	hypothetical protein	NA	NA	NA	NA	NA	NA	NA
LFTS_01903	68.39	0.15	0.27	0.53	0.592958	0.750389	126	hypothetical protein	NA	NA	NA	NA	NA	NA	NA
LFTS_01023	107.46	0.15	0.24	0.61	0.544096	0.710038	465	hypothetical protein	NA	NA	NA	NA	NA	NA	NA
LFTS_00631	221.57	0.15	0.18	0.82	0.410141	0.595568	264	hypothetical protein	NA	NA	NA	NA	NA	NA	NA
LFTS_01068	9.57	0.15	0.43	0.34	0.734573	0.842406	1050	hypothetical protein	NA	K03497	NA	Translation	03010 Ribosome	COG1475	D
LFTS_01232	227.48	0.15	0.23	0.64	0.519199	0.689147	684	putative isomerase YddE	NA	K06998	Cellular community - prokaryotes;NA	Biosynthesis of other secondary metabolites	00405 Phenazine biosynthesis	COG0384	R
LFTS_01827	3.97	0.15	0.41	0.36	0.716672	0.833316	339	hypothetical protein	NA	NA	NA	NA	NA	NA	NA
LFTS_01115	28.17	0.15	0.35	0.43	0.669819	0.799298	354	hypothetical protein	NA	NA	NA	NA	NA	NA	NA
LFTS_00710	1227.83	0.15	0.16	0.91	0.362642	0.554786	1041	chemotaxis protein CheZ	Chemotaxis	K03414	Cell motility	Cell motility	02030 Bacterial chemotaxis	COG3143	NT
LFTS_01147	162.97	0.15	0.2	0.74	0.458067	0.637243	420	hypothetical protein	NA	K07458	NA	Metabolism of cofactors and vitamins	00860 Porphyrin and chlorophyll metabolism	COG3727	L
LFTS_02180	652.83	0.15	0.15	1	0.317161	0.507703	1386	DNA repair protein RadA/Sms	NA	K04485	NA	Amino acid metabolism	00330 Arginine and proline metabolism	COG1066	O
LFTS_02162	711.6	0.15	0.14	1.04	0.29896	0.488635	1026	3-oxoacyl-[acyl-carrier-protein] synthase-3	NA	K00648	Overview; Lipid metabolism	Overview	01212 Fatty acid metabolism	COG0332	I
LFTS_00526	118.96	0.15	0.25	0.61	0.542719	0.708986	816	methyltransferase%2C FkbM family	NA	NA	NA	NA	NA	NA	NA
LFTS_02235	488.54	0.15	0.15	1.03	0.30489	0.49637	1242	HD domain-containing protein	NA	K07814	NA	Carbohydrate metabolism	00500 Starch and sucrose metabolism	COG3437	T
LFTS_01114	38.97	0.15	0.33	0.45	0.650143	0.790345	558	hypothetical protein	NA	K07175	NA	Signal transduction	02020 Two-component system	COG1875	R
LFTS_02094	35316.8	0.15	0.17	0.88	0.378646	0.569721	558	Cytochrome C oxidase%2C cbb3-type%2C subunit III	Cytochrome cbb3 oxidase	K00406	Energy metabolism; Signal transduction	Energy metabolism	00190 Oxidative phosphorylation	COG2010	C
LFTS_00847	267.35	0.15	0.19	0.82	0.414009	0.599782	906	Cell division protein FtsX	NA	K09811	Membrane transport	Membrane transport	02010 ABC transporters	COG2177	D
LFTS_02236	171.88	0.15	0.21	0.73	0.46435	0.640464	951	lipoic acid synthetase	NA	K03644	Metabolism of cofactors and vitamins	Metabolism of cofactors and vitamins	00785 Lipoic acid metabolism	COG0320	H
LFTS_01081	29.25	0.15	0.36	0.42	0.672818	0.801834	405	hypothetical protein	NA	NA	NA	NA	NA	NA	NA
LFTS_02144	110.27	0.15	0.22	0.68	0.495064	0.666701	969	Sigma-54 interaction domain-containing protein	NA	K02481	NA	Signal transduction	02020 Two-component system	COG2204	T
LFTS_01003	2468.46	0.15	0.19	0.8	0.422594	0.607968	828	hypothetical protein	NA	NA	NA	NA	NA	NA	NA
LFTS_00467	724.27	0.15	0.15	1.05	0.292753	0.481339	594	hypothetical protein	NA	NA	NA	NA	NA	NA	NA
LFTS_01888	302.14	0.15	0.18	0.84	0.402435	0.590936	726	DNA-(apurinic or apyrimidinic site) lyase /endonuclease III	NA	K10773	Replication and repair	Replication and repair	03410 Base excision repair	COG0177	L
LFTS_02470	478.7	0.15	0.15	1.02	0.307601	0.499369	762	mannose-1-phosphate guanylyltransferase / phosphomannomutase	NA	K00966	Carbohydrate metabolism	Carbohydrate metabolism	00051 Fructose and mannose metabolism	COG1208	JM
LFTS_02485	920.34	0.15	0.18	0.88	0.377987	0.569721	543	hypothetical protein	NA	K14166	NA	Overview	01200 Carbon metabolism	COG1276;COG2372	P
LFTS_02367	210.67	0.15	0.21	0.74	0.45777	0.637243	879	hypothetical protein	NA	NA	NA	NA	NA	NA	NA
LFTS_00538	87.6	0.15	0.27	0.58	0.563742	0.72713	1323	putative PEP-CTERM system histidine kinase	Extracellular polysaccharide production and export	K00936	NA	Metabolism of terpenoids and polyketides	00523 Polyketide sugar unit biosynthesis	NA
LFTS_01315	361.63	0.16	0.18	0.85	0.392729	0.579765	1083	heptosyltransferase-3	Lipopolysaccharide synthesis	K02849	Glycan biosynthesis and metabolism	Glycan biosynthesis and metabolism	00540 Lipopolysaccharide biosynthesis	COG0859	M
LFTS_00704	211.43	0.16	0.22	0.69	0.487229	0.660083	339	nitrogen regulatory protein P-II family protein	Nitrate/nitrite regulation	K04751	Signal transduction	Signal transduction	02020 Two-component system	COG0347	TE
LFTS_02286	587.43	0.16	0.16	0.95	0.344176	0.5353	753	phosphate ABC transporter ATP-binding protein%2C PhoT family	NA	K02036	Membrane transport	Membrane transport	02010 ABC transporters	COG1117	P
LFTS_02174	318.23	0.16	0.17	0.93	0.351151	0.541204	858	undecaprenyl-diphosphatase	NA	K06153	Glycan biosynthesis and metabolism	Glycan biosynthesis and metabolism	00550 Peptidoglycan biosynthesis	COG1968	I
LFTS_01017	140.14	0.16	0.21	0.73	0.464525	0.640464	201	hypothetical protein	NA	NA	NA	NA	NA	NA	NA
LFTS_00154	263.78	0.16	0.19	0.83	0.406075	0.594524	645	DNA replication and repair protein RecR	NA	K06187	Replication and repair	Replication and repair	03440 Homologous recombination	COG0353	L
LFTS_02536	1321.12	0.16	0.13	1.21	0.225263	0.397548	1113	3-isopropylmalate dehydrogenase	NA	K00052	Amino acid metabolism; Overview; Carbohydrate metabolism	Overview	01210 2-Oxocarboxylic acid metabolism	COG0473	CE
LFTS_01362	721.9	0.16	0.14	1.18	0.236558	0.408747	801	5'-nucleotidase /3'-nucleotidase /exopolyphosphatase	NA	K03787	Nucleotide metabolism; Metabolism of cofactors and vitamins	Nucleotide metabolism	00230 Purine metabolism	COG0496	L
LFTS_00056	601.66	0.16	0.15	1.1	0.273051	0.457951	1737	peptide/nickel transport system substrate-binding protein	NA	K02035	Cellular community - prokaryotes	Cellular community - prokaryotes	02024 Quorum sensing	COG0747	E
LFTS_01808	421.61	0.16	0.17	0.94	0.344736	0.5353	1038	heptosyltransferase-2	Lipopolysaccharide synthesis	K02843	Glycan biosynthesis and metabolism	Glycan biosynthesis and metabolism	00540 Lipopolysaccharide biosynthesis	COG0859	M
LFTS_01039	54.47	0.16	0.28	0.57	0.569157	0.732362	612	hypothetical protein	NA	NA	NA	NA	NA	NA	NA
LFTS_01879	478.31	0.16	0.17	0.98	0.325886	0.516021	1059	D-beta-D-heptose 7-phosphate kinase / D-beta-D-heptose 1-phosphate adenosyltransferase	NA	K03272	Glycan biosynthesis and metabolism	Glycan biosynthesis and metabolism	00540 Lipopolysaccharide biosynthesis	COG2870	M
LFTS_01511	3375.03	0.16	0.17	0.99	0.324292	0.514204	1608	D-3-phosphoglycerate dehydrogenase	NA	K00058	Energy metabolism; Overview; Amino acid metabolism	Overview	01200 Carbon metabolism	COG0111	HR
LFTS_01022	32.2	0.16	0.33	0.49	0.625024	0.772411	279	hypothetical protein	NA	NA	NA	NA	NA	NA	NA
LFTS_02304	801.86	0.16	0.19	0.86	0.392299	0.579765	2271	penicillin-binding protein 1B	NA	K05365	Glycan biosynthesis and metabolism	Glycan biosynthesis and metabolism	00550 Peptidoglycan biosynthesis	COG0744	M
LFTS_00778	424.12	0.16	0.15	1.07	0.285661	0.472491	1176	SAM-dependent methyltransferase	NA	K06969	NA	Translation	03010 Ribosome	COG1092	J
LFTS_01408	75.33	0.16	0.26	0.62	0.533165	0.701667	588	hypothetical protein	NA	NA	NA	NA	NA	NA	NA
LFTS_00004	1172.64	0.16	0.18	0.92	0.356641	0.547967	2451	DNA gyrase subunit A	NA	K02469	NA	Nucleotide metabolism	00230 Purine metabolism	COG0188	L
LFTS_02260	1381.11	0.16	0.17	0.99	0.324325	0.514204	198	SSU ribosomal protein S21P	NA	K02970	Translation	Translation	03010 Ribosome	COG0828	J
LFTS_00822	975.92	0.16	0.16	1.05	0.29376	0.482676	1377	ubiquinol-cytochrome c reductase cytochrome b subunit	Cytochrome b/c1	K00412	Circulatory system; Endocrine and metabolic diseases; Energy metabolism; Signal transduction; Neurodegenerative diseases	Energy metabolism	00190 Oxidative phosphorylation	COG1290	C
LFTS_00153	697.5	0.16	0.15	1.11	0.265833	0.448041	1656	peptide chain release factor 3	NA	K02837	NA	Replication and repair	03440 Homologous recombination	COG0480	J
LFTS_02298	542.64	0.17	0.15	1.09	0.277342	0.463044	1674	2-octaprenylphenol hydroxylase	NA	K03688	NA	Membrane transport	02010 ABC transporters	COG0661	HT
LFTS_00395	3133.27	0.17	0.16	1.06	0.290881	0.478894	1431	zinc protease	NA	K07263	NA	Carbohydrate metabolism	00520 Amino sugar and nucleotide sugar metabolism	COG0612	R
LFTS_02458	8202.99	0.17	0.19	0.89	0.372116	0.563387	1239	pyruvate ferredoxin oxidoreductase alpha subunit	Reductive TCA cycle carbon dioxide fixation	K00169	Carbohydrate metabolism; Overview; Energy metabolism; Xenobiotics biodegradation and metabolism	Overview	01200 Carbon metabolism	COG0674	C
LFTS_02166	2140.9	0.17	0.13	1.31	0.191159	0.357847	1269	prolyl-tRNA synthetase	NA	K01881	Translation	Translation	00970 Aminoacyl-tRNA biosynthesis	COG0442	J
LFTS_02436	444.76	0.17	0.19	0.89	0.371781	0.563222	3012	Multidrug efflux pump subunit AcrB	NA	K03296	NA	Energy metabolism	00910 Nitrogen metabolism	COG0841	V
LFTS_00124	466.33	0.17	0.15	1.09	0.274145	0.45895	486	hypothetical protein	NA	K09928	NA	Signal transduction	04014 Ras signaling pathway	COG3216	S
LFTS_00142	1192.08	0.17	0.14	1.21	0.224947	0.397455	243	TusA-related sulfurtransferase	NA	K04085	Folding, sorting and degradation	Folding, sorting and degradation	04122 Sulfur relay system	COG0425	O
LFTS_01127	160.82	0.17	0.2	0.82	0.413929	0.599782	2568	hypothetical protein	NA	NA	NA	NA	NA	NA	NA
LFTS_00020	187.95	0.17	0.21	0.78	0.436445	0.618587	489	transcriptional regulator%2C AsnC family	NA	K03719	NA	Cell growth and death	04112 Cell cycle - Caulobacter	COG1522	K
LFTS_01187	11.56	0.17	0.42	0.39	0.693342	0.816895	198	Rop-like protein	NA	K02660	Cellular community - prokaryotes; Signal transduction	Signal transduction	02020 Two-component system	COG0840	NT
LFTS_00858	1807.37	0.17	0.13	1.28	0.199067	0.367334	2223	diguanylate cyclase (GGDEF) domain-containing protein	Putative diguanylate cyclases (GGDEF domain-containing proteins)	K13590	Cell growth and death	Cell growth and death	04112 Cell cycle - Caulobacter	COG2199	T
LFTS_00882	1407.58	0.17	0.13	1.25	0.210867	0.380959	867	hypothetical protein	NA	K06958	NA	Cellular community - prokaryotes	02024 Quorum sensing	COG1660	T
LFTS_02165	3863.22	0.17	0.13	1.32	0.18747	0.353069	495	hypothetical protein	NA	K07040	NA	Translation	03010 Ribosome	COG1399	S
LFTS_00686	2667.9	0.17	0.15	1.11	0.26682	0.449401	2727	protein translocase subunit secA	NA	K03070	Cellular community - prokaryotes; Folding, sorting and degradation; Membrane transport	Folding, sorting and degradation	03060 Protein export	COG0653	U
LFTS_00008	2383.12	0.17	0.13	1.26	0.208627	0.378851	1584	leucyl aminopeptidase	NA	K01255	Metabolism of other amino acids	Metabolism of other amino acids	00480 Glutathione metabolism	COG0260	E
LFTS_00241	1760.14	0.17	0.16	1.08	0.282028	0.468039	1185	LL-diaminopimelate aminotransferase apoenzyme	NA	K08969	Amino acid metabolism	Amino acid metabolism	00270 Cysteine and methionine metabolism	COG0436	E
LFTS_00236	1014.49	0.17	0.14	1.21	0.225371	0.397548	228	hypothetical protein	NA	NA	NA	NA	NA	NA	NA
LFTS_01489	650.57	0.17	0.14	1.21	0.227841	0.399726	1149	5-(carboxyamino)imidazole ribonucleotide synthase	NA	K01589	Nucleotide metabolism	Nucleotide metabolism	00230 Purine metabolism	COG0026	F
LFTS_02534	1422.92	0.17	0.15	1.14	0.252288	0.428994	951	quinolinate synthetase	NA	K03517	Metabolism of cofactors and vitamins	Metabolism of cofactors and vitamins	00760 Nicotinate and nicotinamide metabolism	COG0379	H
LFTS_01724	142.36	0.17	0.22	0.78	0.43425	0.617441	747	Site-specific recombinase XerD	NA	K14059	NA	Folding, sorting and degradation	04141 Protein processing in endoplasmic reticulum	COG0582	LX
LFTS_00840	692.05	0.17	0.17	1	0.316498	0.507649	297	integration host factor subunit beta	NA	K05788	NA	Folding, sorting and degradation	03060 Protein export	COG0776	L
LFTS_00733	1168.05	0.17	0.16	1.09	0.277557	0.463091	2874	diguanylate cyclase (GGDEF) domain-containing protein	NA	K14051	Cellular community - prokaryotes	Cellular community - prokaryotes	02024 Quorum sensing	COG2199;COG2200;COG2202	T
LFTS_00721	2140.48	0.17	0.13	1.29	0.195448	0.362599	480	general secretion pathway protein G	NA	K02456	Cellular community - prokaryotes; Membrane transport	Membrane transport	03070 Bacterial secretion system	COG2165	NUW
LFTS_00140	215.77	0.17	0.2	0.83	0.404733	0.592909	219	hypothetical protein	NA	K09937	NA	Overview	01230 Biosynthesis of amino acids	COG3242	S
LFTS_02283	773.35	0.17	0.16	1.05	0.294929	0.484276	1260	hypothetical protein	NA	NA	NA	NA	NA	NA	NA
LFTS_02480	1502.46	0.17	0.13	1.34	0.180473	0.343534	1281	hypothetical protein	NA	K02012	Membrane transport	Membrane transport	02010 ABC transporters	COG1840	P
LFTS_00032	401.61	0.17	0.2	0.84	0.400026	0.588066	1191	hypothetical protein	NA	K02016	Membrane transport	Membrane transport	02010 ABC transporters	COG0614	P
LFTS_01658	2144.88	0.17	0.19	0.89	0.375771	0.567883	624	large subunit ribosomal protein L3	NA	K02906	Translation	Translation	03010 Ribosome	COG0087	J
LFTS_00705	780.82	0.17	0.15	1.18	0.236764	0.408747	3264	Superfamily II DNA or RNA helicase%2C SNF2 family	NA	K15192	NA	Signal transduction	02020 Two-component system	NA
LFTS_01603	952.23	0.17	0.24	0.71	0.475563	0.648388	333	hypothetical protein	NA	NA	NA	NA	NA	NA	NA
LFTS_01245	205.95	0.17	0.2	0.86	0.390295	0.579765	1317	hypothetical protein	putative pel operon	K02488	Cell growth and death; Signal transduction	Signal transduction	02020 Two-component system	COG3706	TK
LFTS_00071	562.15	0.17	0.14	1.2	0.229531	0.400995	1086	hypothetical protein	NA	K07286	NA	Carbohydrate metabolism	00620 Pyruvate metabolism	COG3056	S
LFTS_01414	441.88	0.17	0.17	1	0.316797	0.507649	1221	hypothetical protein	NA	NA	NA	NA	NA	NA	NA
LFTS_00828	1304.48	0.17	0.13	1.29	0.198188	0.366043	948	exopolyphosphatase / guanosine-5'-triphosphate%2C3'-diphosphate pyrophosphatase	NA	K01524	Nucleotide metabolism	Nucleotide metabolism	00230 Purine metabolism	COG0248	FTP
LFTS_00593	291.76	0.17	0.18	0.99	0.323553	0.513964	276	hypothetical protein	NA	K00127	Carbohydrate metabolism; Energy metabolism; Overview	Overview	01200 Carbon metabolism	COG2864	C
LFTS_01564	378.74	0.17	0.18	0.96	0.335828	0.526731	339	putative membrane protein	Extracellular polysaccharide production and export	K08972	NA	Translation	03010 Ribosome	COG1950	S
LFTS_01105	44.57	0.17	0.32	0.54	0.586922	0.746718	708	Methyltransferase domain-containing protein	NA	K00568	Metabolism of cofactors and vitamins	Metabolism of cofactors and vitamins	00130 Ubiquinone and other terpenoid-quinone biosynthesis	COG2227	H
LFTS_01533	1129.17	0.18	0.17	1.02	0.305426	0.496917	1098	chorismate mutase / prephenate dehydratase	NA	K14170	Overview; Amino acid metabolism	Overview	01230 Biosynthesis of amino acids	COG1605;COG0077	E
LFTS_01591	1331.87	0.18	0.13	1.39	0.165979	0.319121	576	elongation factor P	NA	K02356	NA	Overview	01230 Biosynthesis of amino acids	COG0231	J
LFTS_02172	1091.18	0.18	0.14	1.25	0.211014	0.380959	1929	hypothetical protein	NA	NA	NA	NA	NA	NA	NA
LFTS_01882	355.27	0.18	0.18	0.97	0.33207	0.52381	1980	Glucoamylase (glucan-1%2C4-alpha-glucosidase)%2C GH15 family	NA	K01178	Carbohydrate metabolism	Carbohydrate metabolism	00500 Starch and sucrose metabolism	COG3387	G
LFTS_00848	202.58	0.18	0.19	0.91	0.361745	0.554097	1197	Septal ring factor EnvC%2C activator of murein hydrolases AmiA and AmiB	NA	K06194	NA	Glycan biosynthesis and metabolism	00550 Peptidoglycan biosynthesis	COG0739	M
LFTS_00804	4381.53	0.18	0.15	1.17	0.240718	0.414696	2625	bacterial translation initiation factor 2 (bIF-2)	NA	K02519	NA	Translation	03010 Ribosome	COG0532	J
LFTS_01702	304.03	0.18	0.17	1.04	0.296619	0.486409	1245	2-polyprenyl-6-methoxyphenol hydroxylase	NA	K05712	Amino acid metabolism; Overview	Overview	01220 Degradation of aromatic compounds	COG0654	HC
LFTS_00808	2791.69	0.18	0.15	1.19	0.235403	0.40753	270	SSU ribosomal protein S15P	NA	K02956	Translation	Translation	03010 Ribosome	COG0184	J
LFTS_00707	761.8	0.18	0.15	1.22	0.221846	0.394403	243	Fe-S cluster biosynthesis and repair protein YggX	NA	NA	NA	NA	NA	NA	NA
LFTS_01681	730.35	0.18	0.14	1.28	0.199182	0.367334	570	hypothetical protein	NA	K02496	Metabolism of cofactors and vitamins	Metabolism of cofactors and vitamins	00860 Porphyrin and chlorophyll metabolism	COG2959	S
LFTS_01605	985.99	0.18	0.15	1.17	0.242224	0.41615	522	putative OsmC-related protein	NA	K07397	NA	Metabolism of cofactors and vitamins	00780 Biotin metabolism	COG1765	R
LFTS_00114	134.78	0.18	0.23	0.8	0.422342	0.607957	576	hypothetical protein	NA	NA	NA	NA	NA	NA	NA
LFTS_00767	1675.39	0.18	0.13	1.4	0.161252	0.313819	195	Zn-finger domain of CDGSH type-containing protein	NA	NA	NA	NA	NA	NA	NA
LFTS_01101	43.73	0.18	0.32	0.58	0.563921	0.72713	1134	Competence protein ComGC	NA	NA	NA	NA	NA	NA	NA
LFTS_01629	1725.54	0.18	0.13	1.43	0.152882	0.303083	912	ADP-L-glycero-D-manno-heptose 6-epimerase	Lipopolysaccharide synthesis	K03274	Glycan biosynthesis and metabolism	Glycan biosynthesis and metabolism	00540 Lipopolysaccharide biosynthesis	COG0451	M
LFTS_02187	575.57	0.18	0.14	1.32	0.187263	0.352945	1476	squalene-associated FAD-dependent desaturase	NA	K02293	Metabolism of terpenoids and polyketides	Metabolism of terpenoids and polyketides	00906 Carotenoid biosynthesis	COG3349	R
LFTS_00337	2972.83	0.19	0.16	1.17	0.243049	0.416704	213	prokaryotic ubiquitin-like protein Pup	NA	K13570	NA	Folding, sorting and degradation	03050 Proteasome	NA
LFTS_00489	550.72	0.19	0.15	1.21	0.226665	0.398508	900	Glucose-1-phosphate thymidylyltransferase	Extracellular polysaccharide production and export	K00973	Biosynthesis of other secondary metabolites; Metabolism of terpenoids and polyketides	Metabolism of terpenoids and polyketides	00523 Polyketide sugar unit biosynthesis	COG1209	M
LFTS_02368	1305.43	0.19	0.13	1.48	0.138168	0.280397	1557	exopolyphosphatase / guanosine-5'-triphosphate%2C3'-diphosphate pyrophosphatase	NA	K01524	Nucleotide metabolism	Nucleotide metabolism	00230 Purine metabolism	COG0248	FTP
LFTS_00860	544.83	0.19	0.17	1.08	0.280849	0.466706	735	hypothetical protein	NA	NA	NA	NA	NA	NA	NA
LFTS_02052	30.17	0.19	0.37	0.5	0.615578	0.764747	123	hypothetical protein	NA	NA	NA	NA	NA	NA	NA
LFTS_00620	5918.88	0.19	0.11	1.73	0.0832498	0.195336	1011	dihydroflavonol-4-reductase	NA	K00091	NA	Signal transduction	02020 Two-component system	COG0451	M
LFTS_01411	238.4	0.19	0.22	0.87	0.386602	0.578609	1716	Sel1 repeat-containing protein	NA	K13582	Cell growth and death	Cell growth and death	04112 Cell cycle - Caulobacter	COG0790;COG3409	TM
LFTS_00278	400.67	0.19	0.15	1.23	0.220182	0.392662	690	NAD(P)H-flavin reductase	NA	K00523	Carbohydrate metabolism	Carbohydrate metabolism	00520 Amino sugar and nucleotide sugar metabolism	COG0543	HC
LFTS_00614	791	0.19	0.19	0.97	0.332622	0.524016	600	hypothetical protein	NA	NA	NA	NA	NA	NA	NA
LFTS_00090	3891.7	0.19	0.13	1.43	0.152849	0.303083	1761	threonyl-tRNA synthetase	NA	K01868	Translation	Translation	00970 Aminoacyl-tRNA biosynthesis	COG0441	J
LFTS_02047	3895.09	0.19	0.15	1.24	0.213941	0.384152	390	hypothetical protein	NA	NA	NA	NA	NA	NA	NA
LFTS_01499	558.32	0.19	0.17	1.15	0.251285	0.428166	942	Tetratricopeptide repeat-containing protein	NA	K03353	Cell growth and death; Endocrine system; Folding, sorting and degradation; Infectious diseases	Folding, sorting and degradation	04120 Ubiquitin mediated proteolysis	NA
LFTS_02176	823.93	0.19	0.13	1.43	0.153325	0.303476	300	sec-independent protein translocase protein TatB	NA	K03117	Folding, sorting and degradation; Membrane transport	Folding, sorting and degradation	03060 Protein export	COG1826	U
LFTS_02178	847.24	0.19	0.15	1.25	0.209506	0.379893	615	ribosomal-protein-alanine N-acetyltransferase	NA	K03789	NA	Energy metabolism	00910 Nitrogen metabolism	COG0456	J
LFTS_00373	3135.95	0.19	0.15	1.33	0.184642	0.349597	561	5-methylcytosine-specific restriction endonuclease McrA	NA	K09952	NA	Overview	01210 2-Oxocarboxylic acid metabolism	COG3513	V
LFTS_00874	1138.02	0.19	0.13	1.49	0.136021	0.276944	990	membrane fusion protein%2C multidrug efflux system	NA	K03543	NA	Membrane transport	02010 ABC transporters	COG1566	V
LFTS_00953	547.34	0.19	0.19	1	0.317844	0.507814	540	adenosylcobinamide kinase /adenosylcobinamide-phosphate guanylyltransferase	NA	K02231	Metabolism of cofactors and vitamins	Metabolism of cofactors and vitamins	00860 Porphyrin and chlorophyll metabolism	COG2087	H
LFTS_02450	4088.03	0.19	0.14	1.35	0.175611	0.335822	213	pyruvate ferredoxin oxidoreductase	Reductive TCA cycle carbon dioxide fixation	K00171	Carbohydrate metabolism; Overview; Energy metabolism; Xenobiotics biodegradation and metabolism	Overview	01200 Carbon metabolism	COG1144	C
LFTS_00655	1041.62	0.2	0.19	1.04	0.300268	0.49013	1362	two-component system%2C OmpR family%2C phosphate regulon sensor histidine kinase PhoR	NA	K07652	Signal transduction	Signal transduction	02020 Two-component system	COG5002	T
LFTS_02155	526.7	0.2	0.2	1	0.317622	0.507814	1065	hypothetical protein	NA	NA	NA	NA	NA	NA	NA
LFTS_00691	4789.58	0.2	0.12	1.57	0.116309	0.247555	507	NADH-quinone oxidoreductase subunit E	NADH dehydrogenase	K00334	Energy metabolism	Energy metabolism	00190 Oxidative phosphorylation	COG1905	C
LFTS_01173	7.93	0.2	0.43	0.45	0.651176	0.790827	792	Leucine rich repeat variant	NA	NA	NA	NA	NA	NA	NA
LFTS_00317	257.15	0.2	0.18	1.08	0.281814	0.467996	762	PLD-like domain-containing protein	NA	K06131	Lipid metabolism	Lipid metabolism	00564 Glycerophospholipid metabolism	COG1502	I
LFTS_01546	703.76	0.2	0.14	1.43	0.152552	0.303083	813	Exodeoxyribonuclease III	NA	K01142	Replication and repair	Replication and repair	03410 Base excision repair	COG0708	L
LFTS_02359	1210.61	0.2	0.14	1.41	0.159153	0.312509	1044	voltage-gated potassium channel	Role of potassium in the internal positive membrane potential	K03499	NA	Overview	01200 Carbon metabolism	COG0569	P
LFTS_01807	1078.17	0.2	0.18	1.08	0.278259	0.463633	444	Transposase (or an inactivated derivative)	NA	K07493	NA	Overview	01200 Carbon metabolism	COG3328	X
LFTS_01407	390.19	0.2	0.17	1.17	0.241713	0.415847	1233	DNA repair exonuclease SbcCD nuclease subunit	NA	K03547	NA	Transport and catabolism	04144 Endocytosis	COG0420	L
LFTS_00035	468.55	0.2	0.19	1.04	0.300611	0.490367	1158	S-adenosylmethionine:tRNA ribosyltransferase-isomerase	NA	K07568	NA	Cellular community - prokaryotes	02024 Quorum sensing	COG0809	J
LFTS_02319	359.59	0.2	0.16	1.24	0.213488	0.383754	1143	HlyD family secretion protein	NA	K02005	NA	Energy metabolism	00190 Oxidative phosphorylation	COG0845	MV
LFTS_01872	222.8	0.2	0.18	1.09	0.275967	0.4615	621	glycerol-3-phosphate acyltransferase PlsY	NA	K08591	Lipid metabolism	Lipid metabolism	00561 Glycerolipid metabolism	COG0344	I
LFTS_00827	672.85	0.2	0.14	1.4	0.161212	0.313819	360	hypothetical protein	NA	K14945	NA	Overview	01212 Fatty acid metabolism	NA
LFTS_02254	1169	0.2	0.17	1.19	0.233088	0.404932	405	ribonuclease HI	NA	K03469	Replication and repair	Replication and repair	03030 DNA replication	COG0328	L
LFTS_01098	12.38	0.2	0.43	0.47	0.64072	0.783488	411	hypothetical protein	NA	K06930	NA	Amino acid metabolism	00310 Lysine degradation	COG3413	R
LFTS_02460	1155.22	0.2	0.15	1.29	0.196011	0.363102	213	hypothetical protein	NA	NA	NA	NA	NA	NA	NA
LFTS_01158	43.86	0.2	0.3	0.66	0.507984	0.67895	1140	Transposase	NA	K07485	NA	Cellular community - prokaryotes	02026 Biofilm formation - Escherichia coli	COG3464	X
LFTS_01748	131.7	0.2	0.24	0.82	0.413214	0.59968	882	hypothetical protein	NA	NA	NA	NA	NA	NA	NA
LFTS_00122	1548.56	0.2	0.14	1.47	0.140304	0.284036	2451	ATP-dependent proteinase. Serine peptidase. MEROPS family S16	NA	K01338	Cell growth and death	Cell growth and death	04112 Cell cycle - Caulobacter	COG0466	O
LFTS_01290	2516.2	0.2	0.18	1.1	0.271834	0.4563	2346	Beta-barrel assembly machine subunit BamA	NA	K07277	NA	Glycan biosynthesis and metabolism	00540 Lipopolysaccharide biosynthesis	COG4775	M
LFTS_01011	190.56	0.2	0.21	0.95	0.340781	0.531815	1299	DNA repair protein radc	NA	K03630	NA	Signal transduction	02020 Two-component system	COG2003	L
LFTS_00842	947.77	0.2	0.14	1.4	0.162412	0.314664	246	SSU ribosomal protein S16P	NA	K02959	Translation	Translation	03010 Ribosome	COG0228	J
LFTS_01486	498.97	0.2	0.18	1.14	0.254439	0.43147	261	(2Fe-2S) ferredoxin	NA	K05587	Energy metabolism	Energy metabolism	00190 Oxidative phosphorylation	COG1894	C
LFTS_02518	525.47	0.2	0.15	1.32	0.187166	0.352945	417	secondary thiamine-phosphate synthase enzyme	NA	NA	NA	NA	NA	NA	NA
LFTS_02291	48.39	0.2	0.32	0.63	0.529252	0.697995	339	hypothetical protein	NA	NA	NA	NA	NA	NA	NA
LFTS_01476	937.28	0.21	0.14	1.49	0.135147	0.275441	1368	hypothetical protein	NA	NA	NA	NA	NA	NA	NA
LFTS_01715	672.83	0.21	0.16	1.28	0.200024	0.367796	327	hypothetical protein	NA	K01907	Amino acid metabolism; Carbohydrate metabolism	Carbohydrate metabolism	00650 Butanoate metabolism	COG0365	I
LFTS_01074	69.06	0.21	0.27	0.76	0.448005	0.628892	2010	hypothetical protein	NA	K14440	NA	Energy metabolism	00190 Oxidative phosphorylation	NA
LFTS_01140	496.22	0.21	0.16	1.29	0.195987	0.363102	885	CRISP-associated protein Cas1	NA	K15342	NA	Metabolism of cofactors and vitamins	00860 Porphyrin and chlorophyll metabolism	COG1518	V
LFTS_02531	4678.85	0.21	0.16	1.3	0.194265	0.361112	582	CO dehydrogenase beta subunit/acetyl-CoA synthase epsilon subunit	NA	K00201	Energy metabolism; Overview	Overview	01200 Carbon metabolism	COG1029	C
LFTS_01054	159.61	0.21	0.2	1.02	0.308849	0.499543	1623	general secretion pathway protein D	NA	K02453	Cellular community - prokaryotes; Membrane transport	Membrane transport	03070 Bacterial secretion system	COG1450	U
LFTS_00862	1931.84	0.21	0.16	1.27	0.203852	0.372903	1083	recombination protein RecA	NA	K03553	Replication and repair	Replication and repair	03440 Homologous recombination	COG0468	L
LFTS_02380	2551.72	0.21	0.15	1.42	0.155795	0.307143	603	Peroxiredoxin	Oxidative stress response	K02199	NA	Nucleotide metabolism	00240 Pyrimidine metabolism	COG0526	O
LFTS_01859	175.78	0.21	0.21	0.97	0.331668	0.523508	795	3%2C4-dihydroxyphenylacetate 2%2C3-dioxygenase	NA	K15777	Biosynthesis of other secondary metabolites	Biosynthesis of other secondary metabolites	00965 Betalain biosynthesis	NA
LFTS_02253	798.59	0.21	0.14	1.47	0.14248	0.286806	1422	HD domain protein	NA	K06885	NA	Replication and repair	03030 DNA replication	COG1078	R
LFTS_00652	1560.05	0.21	0.14	1.55	0.122233	0.257735	804	adenylyltransferase and sulfurtransferase	NA	K11996	Folding, sorting and degradation	Folding, sorting and degradation	04122 Sulfur relay system	COG0476;COG0607	HP
LFTS_00887	1421.99	0.21	0.16	1.31	0.190915	0.35766	753	3-dehydroquinate synthase	NA	K01735	Overview; Amino acid metabolism	Overview	01230 Biosynthesis of amino acids	COG0337	E
LFTS_00885	811.3	0.21	0.15	1.41	0.157471	0.309886	552	shikimate kinase	NA	K00891	Overview; Amino acid metabolism	Overview	01230 Biosynthesis of amino acids	COG0703	E
LFTS_01427	49.55	0.21	0.29	0.71	0.475728	0.648388	363	Transposase DDE domain group 1	NA	K01998	Cellular community - prokaryotes; Membrane transport	Membrane transport	02010 ABC transporters	COG0559	E
LFTS_01867	628.29	0.21	0.18	1.16	0.245049	0.418977	1377	two-component system%2C NtrC family%2C nitrogen regulation response regulator GlnG	Nitrate/nitrite regulation	K07714	Signal transduction	Signal transduction	02020 Two-component system	COG2204	T
LFTS_01618	1450.46	0.21	0.13	1.68	0.0934932	0.212066	933	LysR family transcriptional regulator%2C nitrogen assimilation regulatory protein	Nitrate/nitrite regulation	K11921	NA	Nucleotide metabolism	00230 Purine metabolism	COG0583	K
LFTS_00679	575.11	0.21	0.17	1.27	0.202343	0.370961	294	Exodeoxyribonuclease VII small subunit	NA	K03602	Replication and repair	Replication and repair	03430 Mismatch repair	COG1722	L
LFTS_01032	38.34	0.21	0.36	0.59	0.552901	0.717012	327	hypothetical protein	NA	K07070	NA	Cell motility	02040 Flagellar assembly	COG3529	R
LFTS_01096	17.39	0.21	0.41	0.52	0.602801	0.757655	609	hypothetical protein	NA	NA	NA	NA	NA	NA	NA
LFTS_00468	658.7	0.21	0.17	1.28	0.199838	0.367796	1173	cysteine desulfurase	NA	K04487	Metabolism of cofactors and vitamins; Folding, sorting and degradation	Metabolism of cofactors and vitamins	00730 Thiamine metabolism	COG1104	E
LFTS_01906	648.67	0.21	0.18	1.21	0.224936	0.397455	1755	aspartyl-tRNA synthetase	NA	K01876	Translation	Translation	00970 Aminoacyl-tRNA biosynthesis	COG0173;COG0017	J
LFTS_01423	85.4	0.21	0.27	0.78	0.432968	0.616577	951	Transposase	NA	K07485	NA	Metabolism of other amino acids	00471 D-Glutamine and D-glutamate metabolism	COG3464	X
LFTS_02451	11197.4	0.21	0.15	1.44	0.150328	0.299691	699	pyruvate ferredoxin oxidoreductase gamma subunit	Reductive TCA cycle carbon dioxide fixation	K00172	Carbohydrate metabolism; Overview; Energy metabolism; Xenobiotics biodegradation and metabolism	Overview	01200 Carbon metabolism	COG1014	C
LFTS_01868	584.81	0.21	0.16	1.34	0.181209	0.344146	531	hypothetical protein	NA	NA	NA	NA	NA	NA	NA
LFTS_02397	5191.03	0.21	0.12	1.78	0.0748566	0.180673	255	4Fe-4S dicluster domain-containing protein	NA	K14120	NA	Translation	03010 Ribosome	COG1145	C
LFTS_02035	18.48	0.21	0.39	0.55	0.579565	0.741142	180	hypothetical protein	NA	NA	NA	NA	NA	NA	NA
LFTS_02185	812.97	0.21	0.17	1.29	0.196754	0.364208	1059	CubicO group peptidase%2C beta-lactamase class C family	NA	K01453	Xenobiotics biodegradation and metabolism	Xenobiotics biodegradation and metabolism	00930 Caprolactam degradation	NA
LFTS_02402	778.25	0.21	0.18	1.22	0.221951	0.394403	1092	rod shape determining protein RodA	NA	K05837	NA	Glycan biosynthesis and metabolism	00550 Peptidoglycan biosynthesis	COG0772	D
LFTS_01972	14215.5	0.22	0.13	1.66	0.0964656	0.217814	531	cytochrome c oxidase cbb3-type subunit 2	Cytochrome cbb3 oxidase	K00405	Energy metabolism; Signal transduction	Energy metabolism	00190 Oxidative phosphorylation	COG2993	C
LFTS_02046	848.49	0.22	0.14	1.53	0.125104	0.2614	462	hypothetical protein	NA	NA	NA	NA	NA	NA	NA
LFTS_01915	4094.22	0.22	0.15	1.43	0.153257	0.303476	483	transcription elongation factor GreA	NA	K03624	NA	Nucleotide metabolism	00240 Pyrimidine metabolism	COG0782	K
LFTS_02399	555.56	0.22	0.17	1.25	0.210206	0.380652	399	dihydroneopterin aldolase	NA	K01633	Metabolism of cofactors and vitamins	Metabolism of cofactors and vitamins	00790 Folate biosynthesis	COG1539	H
LFTS_00465	197.69	0.22	0.2	1.07	0.286653	0.473816	447	hypothetical protein	NA	K06929	NA	Lipid metabolism	00564 Glycerophospholipid metabolism	COG1832	R
LFTS_02132	421.13	0.22	0.18	1.2	0.229744	0.401084	1431	amino acid/polyamine/organocation transporter%2C APC superfamily	NA	K03294	NA	Translation	03010 Ribosome	COG0531	E
LFTS_01491	536.48	0.22	0.14	1.51	0.13091	0.270078	879	hypothetical protein	NA	K02656	NA	Overview	01200 Carbon metabolism	COG3063	NW
LFTS_02504	1645.28	0.22	0.18	1.19	0.235055	0.407261	453	large subunit ribosomal protein L9	NA	K02939	Translation	Translation	03010 Ribosome	COG0359	J
LFTS_02519	846.94	0.22	0.16	1.4	0.162189	0.31451	1047	Thiol-disulfide isomerase or thioredoxin	NA	K02199	NA	Nucleotide metabolism	00240 Pyrimidine metabolism	COG0526	O
LFTS_01406	890.42	0.22	0.13	1.63	0.102957	0.22812	3528	putative protein YhaN	NA	K03546	NA	Transport and catabolism	04144 Endocytosis	COG0419	L
LFTS_01981	1435.1	0.22	0.14	1.52	0.129059	0.267813	756	proteasome alpha subunit	NA	K03432	Folding, sorting and degradation	Folding, sorting and degradation	03050 Proteasome	COG0638	O
LFTS_01170	6.71	0.22	0.43	0.51	0.61198	0.762581	258	4Fe-4S dicluster domain-containing protein	NA	K03616	NA	Metabolism of terpenoids and polyketides	00523 Polyketide sugar unit biosynthesis	COG2878	C
LFTS_01030	123.96	0.22	0.22	0.99	0.323915	0.514204	663	Uracil DNA glycosylase superfamily protein	NA	K02334	NA	Overview	01210 2-Oxocarboxylic acid metabolism	COG1573	L
LFTS_02415	1383.96	0.22	0.15	1.44	0.150281	0.299691	1212	Virginiamycin B lyase	NA	NA	NA	NA	NA	NA	NA
LFTS_02248	1897.61	0.22	0.13	1.69	0.0913639	0.20881	1932	ATP-binding cassette%2C subfamily F%2C member 3	NA	K06158	NA	Folding, sorting and degradation	04141 Protein processing in endoplasmic reticulum	COG0488	R
LFTS_01336	11537.7	0.22	0.16	1.41	0.158038	0.310579	663	16S rRNA (guanine966-N2)-methyltransferase	NA	K08316	NA	Cell growth and death	04112 Cell cycle - Caulobacter	COG0742	J
LFTS_01947	361.65	0.22	0.17	1.31	0.189014	0.35517	2301	LPS-assembly protein	NA	K04744	NA	Energy metabolism	00190 Oxidative phosphorylation	COG1452	M
LFTS_01123	198.05	0.22	0.19	1.19	0.235084	0.407261	2061	type II and III secretion system protein	NA	K12282	NA	Metabolism of terpenoids and polyketides	00900 Terpenoid backbone biosynthesis	COG1450	U
LFTS_00005	652.89	0.22	0.16	1.38	0.167172	0.320671	816	Tetratricopeptide repeat-containing protein	NA	K05807	NA	Nucleotide metabolism	00230 Purine metabolism	COG4105	M
LFTS_02131	370.11	0.22	0.18	1.21	0.225761	0.397763	531	YacP-like NYN domain protein	NA	K06962	NA	Translation	03010 Ribosome	COG3688	R
LFTS_00833	837.33	0.22	0.15	1.53	0.125108	0.2614	621	myosin	NA	NA	NA	NA	NA	NA	NA
LFTS_01442	1449.89	0.22	0.14	1.54	0.12257	0.258195	3606	DNA polymerase-3 subunit alpha	NA	K02337	Replication and repair; Nucleotide metabolism	Nucleotide metabolism	00230 Purine metabolism	COG0587	L
LFTS_02184	761.86	0.22	0.21	1.04	0.298853	0.488635	1458	TldD protein	NA	K03568	NA	Metabolism of terpenoids and polyketides	00906 Carotenoid biosynthesis	COG0312	R
LFTS_00285	260.71	0.22	0.18	1.26	0.207266	0.377505	195	prevent-host-death family protein	NA	NA	NA	NA	NA	NA	NA
LFTS_00382	2.99	0.22	0.35	0.63	0.528937	0.69795	177	DNA binding domain-containing protein%2C excisionase family	NA	K07450	NA	Folding, sorting and degradation	03018 RNA degradation	COG2452	X
LFTS_00145	681.5	0.22	0.16	1.4	0.162532	0.314664	906	tetrapyrrole methylase family protein / MazG family protein	NA	K02499	NA	Overview	01230 Biosynthesis of amino acids	COG3956	R
LFTS_02009	1473.71	0.22	0.24	0.94	0.348809	0.539142	723	hypothetical protein	NA	K09857	NA	Membrane transport	02060 Phosphotransferase system (PTS)	COG3009	S
LFTS_02157	713.09	0.22	0.16	1.4	0.162648	0.314664	756	ribonuclease-3	NA	K03685	Translation; Cancers	Translation	03008 Ribosome biogenesis in eukaryotes	COG0571	K
LFTS_01654	1495.87	0.23	0.18	1.28	0.200474	0.36835	285	SSU ribosomal protein S19P	NA	K02965	Translation	Translation	03010 Ribosome	COG0185	J
LFTS_00904	1434.46	0.23	0.12	1.85	0.0649461	0.161295	942	Sugar or nucleoside kinase%2C ribokinase family	NA	K00852	Carbohydrate metabolism	Carbohydrate metabolism	00030 Pentose phosphate pathway	COG0524	G
LFTS_01357	1102.02	0.23	0.13	1.75	0.0792678	0.188034	1239	aspartate kinase	NA	K00928	Amino acid metabolism; Overview; Biosynthesis of other secondary metabolites	Overview	01210 2-Oxocarboxylic acid metabolism	COG0527	E
LFTS_01796	337.4	0.23	0.18	1.27	0.205753	0.375552	279	hypothetical protein	NA	NA	NA	NA	NA	NA	NA
LFTS_02351	516.52	0.23	0.16	1.45	0.146683	0.293602	774	dihydrodipicolinate reductase	NA	K00215	Amino acid metabolism; Overview; Biosynthesis of other secondary metabolites	Overview	01230 Biosynthesis of amino acids	COG0289	E
LFTS_02357	907.22	0.23	0.13	1.72	0.0853336	0.199379	930	ornithine carbamoyltransferase	NA	K00611	Overview; Amino acid metabolism	Overview	01230 Biosynthesis of amino acids	COG0078	E
LFTS_00491	565.77	0.23	0.18	1.25	0.212278	0.382686	1278	MFS transporter%2C MHS family%2C proline/betaine transporter	NA	K03762	NA	Metabolism of cofactors and vitamins	00790 Folate biosynthesis	COG0477	GEPR
LFTS_00044	1090.59	0.23	0.14	1.66	0.0968328	0.218392	732	outer membrane protein assembly factor BamD	NA	K05807	NA	Metabolism of cofactors and vitamins	00860 Porphyrin and chlorophyll metabolism	COG4105	M
LFTS_01255	103.91	0.23	0.23	1.02	0.307852	0.499369	1182	serine/threonine-protein kinase HipA	NA	K07154	NA	Overview	01210 2-Oxocarboxylic acid metabolism	COG3550	T
LFTS_00892	412.38	0.23	0.16	1.41	0.159925	0.313353	450	7-cyano-7-deazaguanine reductase	NA	K09457	Metabolism of cofactors and vitamins	Metabolism of cofactors and vitamins	00790 Folate biosynthesis	COG0780	J
LFTS_01138	681.12	0.23	0.19	1.22	0.221018	0.39359	1404	CRISPR-associated protein Cas7/Cse4/CasC%2C subtype I-E/ECOLI	NA	NA	NA	NA	NA	NA	NA
LFTS_01735	94.12	0.23	0.32	0.71	0.474952	0.648388	339	hypothetical protein	NA	K02016	Membrane transport	Membrane transport	02010 ABC transporters	COG0614	P
LFTS_01035	1074.29	0.23	0.15	1.59	0.111655	0.238919	2952	hypothetical protein	NA	K00558	Amino acid metabolism; Cancers	Amino acid metabolism	00270 Cysteine and methionine metabolism	COG0270	L
LFTS_01416	260.94	0.23	0.18	1.32	0.186053	0.351464	942	hypothetical protein	NA	NA	NA	NA	NA	NA	NA
LFTS_02405	1703.43	0.23	0.19	1.26	0.208364	0.37865	846	rod shape-determining protein MreC	NA	K03570	NA	Overview	01200 Carbon metabolism	COG1792	D
LFTS_02130	239.87	0.23	0.19	1.22	0.220701	0.393306	495	Ribosomal protein S18 acetylase RimI	NA	K03789	NA	Translation	03010 Ribosome	COG0456	J
LFTS_01028	1439.35	0.23	0.14	1.63	0.103144	0.228128	1167	transposase%2C IS605 OrfB family%2C central region	NA	K07496	NA	Metabolism of other amino acids	00410 beta-Alanine metabolism	COG0675	X
LFTS_02228	939.87	0.23	0.19	1.22	0.222876	0.395199	963	hypothetical protein	NA	K07489	NA	Overview	01200 Carbon metabolism	COG3677	X
LFTS_02257	5576.45	0.23	0.15	1.52	0.127732	0.265901	1797	RNA polymerase%2C sigma 70 subunit%2C RpoD	NA	K03086	NA	Replication and repair	03030 DNA replication	COG0568	K
LFTS_00900	1749.28	0.24	0.13	1.76	0.0783027	0.186278	825	tol-pal system protein YbgF	NA	K05807	NA	Metabolism of cofactors and vitamins	00860 Porphyrin and chlorophyll metabolism	COG4105	M
LFTS_01945	578.96	0.24	0.22	1.07	0.284096	0.470528	918	NAD+ kinase	NA	K00858	Metabolism of cofactors and vitamins	Metabolism of cofactors and vitamins	00760 Nicotinate and nicotinamide metabolism	COG0061	F
LFTS_01047	103.89	0.24	0.25	0.94	0.348946	0.539142	966	hypothetical protein	NA	NA	NA	NA	NA	NA	NA
LFTS_01417	139.67	0.24	0.21	1.16	0.245271	0.419069	96	ORF6N domain-containing protein	NA	NA	NA	NA	NA	NA	NA
LFTS_01870	2104.03	0.24	0.17	1.4	0.161149	0.313819	951	Murein DD-endopeptidase MepM and murein hydrolase activator NlpD%2C containing LysM domain	NA	K08259	NA	Overview	01200 Carbon metabolism	NA
LFTS_02532	187.21	0.24	0.19	1.27	0.202786	0.3715	513	hypothetical protein	NA	NA	NA	NA	NA	NA	NA
LFTS_00178	879.5	0.24	0.18	1.31	0.191556	0.358322	306	hypothetical protein	NA	NA	NA	NA	NA	NA	NA
LFTS_01523	681.66	0.24	0.14	1.66	0.0976811	0.219243	1194	hypothetical protein	NA	NA	NA	NA	NA	NA	NA
LFTS_00692	10199.9	0.24	0.16	1.53	0.126579	0.263767	1854	NAD(P)-dependent iron-only hydrogenase diaphorase component flavoprotein	NA	K05587	Energy metabolism	Energy metabolism	00190 Oxidative phosphorylation	COG1894	C
LFTS_01137	224.24	0.24	0.19	1.29	0.197639	0.365301	651	CRISPR-associated protein%2C Cse3 family	NA	K05682	Membrane transport	Membrane transport	02010 ABC transporters	NA
LFTS_00306	1569.85	0.24	0.17	1.38	0.166847	0.320296	1098	GGDEF domain-containing protein%2C diguanylate cyclase (c-di-GMP synthetase) or its enzymatically inactive variants	Putative diguanylate cyclases (GGDEF domain-containing proteins)	K02488	Cell growth and death; Signal transduction	Signal transduction	02020 Two-component system	COG3706	TK
LFTS_00769	1395.78	0.24	0.14	1.73	0.0832888	0.195336	1404	phosphomannomutase / phosphoglucomutase	Extracellular polysaccharide production and export	K15778	Carbohydrate metabolism; Biosynthesis of other secondary metabolites; Nucleotide metabolism	Carbohydrate metabolism	00010 Glycolysis / Gluconeogenesis	COG1109	G
LFTS_02031	36.94	0.24	0.32	0.75	0.454509	0.635138	177	hypothetical protein	NA	NA	NA	NA	NA	NA	NA
LFTS_01021	218.82	0.24	0.22	1.11	0.267545	0.450316	1344	exodeoxyribonuclease-5	NA	K01144	NA	Metabolism of other amino acids	00410 beta-Alanine metabolism	NA
LFTS_01958	393.48	0.24	0.19	1.3	0.193537	0.36067	597	ADP-ribose pyrophosphatase	NA	K01515	Nucleotide metabolism	Nucleotide metabolism	00230 Purine metabolism	COG0494	V
LFTS_01095	5.8	0.24	0.43	0.56	0.572421	0.73504	339	hypothetical protein	NA	NA	NA	NA	NA	NA	NA
LFTS_01494	26786.8	0.24	0.13	1.87	0.0620849	0.156853	1239	40-residue YVTN family beta-propeller repeat-containing protein	NA	K01053	Carbohydrate metabolism; Xenobiotics biodegradation and metabolism; Overview	Overview	01200 Carbon metabolism	COG3386	G
LFTS_02429	1202.09	0.24	0.14	1.76	0.0777978	0.185702	1260	glucose-1-phosphate adenylyltransferase	NA	K00975	Carbohydrate metabolism; Cellular community - prokaryotes	Carbohydrate metabolism	00500 Starch and sucrose metabolism	COG0448	G
LFTS_01340	247.99	0.24	0.18	1.32	0.186452	0.351952	1239	lipoprotein-releasing system permease protein	NA	K09808	Membrane transport	Membrane transport	02010 ABC transporters	COG4591	M
LFTS_01454	1243.67	0.24	0.15	1.6	0.108718	0.235635	819	Prolipoprotein diacylglyceryl transferase	NA	K13292	NA	Signal transduction	02020 Two-component system	COG0682	M
LFTS_00695	1962.87	0.25	0.15	1.59	0.111658	0.238919	561	NADH-quinone oxidoreductase subunit I	NADH dehydrogenase	K00338	Energy metabolism	Energy metabolism	00190 Oxidative phosphorylation	COG1143	C
LFTS_00323	272.57	0.25	0.21	1.15	0.251713	0.428309	270	hypothetical protein	NA	NA	NA	NA	NA	NA	NA
LFTS_02160	2751.33	0.25	0.15	1.62	0.104328	0.229523	756	3-oxoacyl-[acyl-carrier-protein] reductase	NA	K00059	Lipid metabolism; Overview; Metabolism of cofactors and vitamins	Overview	01212 Fatty acid metabolism	COG1028	IQR
LFTS_01420	138.16	0.25	0.23	1.09	0.274152	0.45895	177	hypothetical protein	NA	NA	NA	NA	NA	NA	NA
LFTS_01632	1846.07	0.25	0.15	1.63	0.102085	0.227131	1086	Glycosyltransferase involved in cell wall bisynthesis	Lipopolysaccharide synthesis	K03867	NA	Carbohydrate metabolism	00500 Starch and sucrose metabolism	COG0438	M
LFTS_01042	18.24	0.25	0.38	0.64	0.51918	0.689147	762	transposase%2C IS605 OrfB family%2C central region	NA	K07496	NA	Folding, sorting and degradation	03018 RNA degradation	COG0675	X
LFTS_00130	936.32	0.25	0.14	1.75	0.0797412	0.188438	1215	hypothetical protein	NA	NA	NA	NA	NA	NA	NA
LFTS_01394	869.66	0.25	0.15	1.62	0.105439	0.231148	1644	phosphoglucomutase	Extracellular polysaccharide production and export	K01835	Carbohydrate metabolism; Nucleotide metabolism; Biosynthesis of other secondary metabolites	Carbohydrate metabolism	00010 Glycolysis / Gluconeogenesis	COG0033	G
LFTS_01274	45.67	0.25	0.32	0.78	0.434394	0.617441	159	hypothetical protein	NA	NA	NA	NA	NA	NA	NA
LFTS_02234	1014.64	0.25	0.16	1.52	0.127879	0.265901	2145	glycogen operon protein	NA	K02438	Carbohydrate metabolism	Carbohydrate metabolism	00500 Starch and sucrose metabolism	COG1523	G
LFTS_02200	930.83	0.25	0.2	1.23	0.21898	0.390801	678	phage shock protein A (PspA) family protein	NA	K03969	NA	Translation	03010 Ribosome	COG1842	KT
LFTS_01986	1065.21	0.25	0.13	1.94	0.0527628	0.137493	1101	dCTP deaminase	NA	K01494	Nucleotide metabolism	Nucleotide metabolism	00240 Pyrimidine metabolism	COG0717	F
LFTS_01928	474.11	0.25	0.17	1.5	0.133625	0.273409	348	hypothetical protein	NA	NA	NA	NA	NA	NA	NA
LFTS_01946	555.74	0.25	0.15	1.65	0.0997007	0.222692	801	Zinc carboxypeptidase	NA	K06987	NA	Energy metabolism	00190 Oxidative phosphorylation	COG3608	R
LFTS_00302	296.03	0.25	0.17	1.5	0.134758	0.275048	381	Sulfur relay (sulfurtransferase) complex TusC component%2C DsrF/TusC family	NA	K07236	Folding, sorting and degradation	Folding, sorting and degradation	04122 Sulfur relay system	COG2923	P
LFTS_02199	1003.63	0.25	0.22	1.17	0.242523	0.416324	657	hypothetical protein	NA	K09942	NA	Carbohydrate metabolism	00630 Glyoxylate and dicarboxylate metabolism	COG3330	S
LFTS_02261	7048.98	0.25	0.14	1.85	0.0641624	0.159855	309	DNA-binding protein HU-beta	NA	K03530	NA	Overview	01230 Biosynthesis of amino acids	COG0776	L
LFTS_00014	229.96	0.25	0.18	1.45	0.147724	0.29521	291	Transposase	NA	K07483	NA	Replication and repair	03410 Base excision repair	COG2963	X
LFTS_01997	598.25	0.26	0.16	1.63	0.102153	0.227131	531	hypoxanthine phosphoribosyltransferase	NA	K00760	Xenobiotics biodegradation and metabolism; Nucleotide metabolism	Nucleotide metabolism	00230 Purine metabolism	COG0634	F
LFTS_01308	764.31	0.26	0.16	1.6	0.110184	0.236339	993	Glycosyltransferase%2C GT2 family	Lipopolysaccharide synthesis	K07011	NA	Glycan biosynthesis and metabolism	00540 Lipopolysaccharide biosynthesis	COG1216	G
LFTS_02058	195.79	0.26	0.22	1.17	0.240877	0.414696	717	hypothetical protein	NA	K07289	NA	Cell growth and death	04112 Cell cycle - Caulobacter	COG2982	M
LFTS_01104	64.38	0.26	0.27	0.94	0.348196	0.538652	1140	hypothetical protein	NA	K06871	NA	Metabolism of cofactors and vitamins	00130 Ubiquinone and other terpenoid-quinone biosynthesis	COG0641	O
LFTS_01926	132.87	0.26	0.25	1.02	0.309597	0.500103	1215	putative arabinose efflux permease%2C MFS family	NA	K03535	NA	Signal transduction	02020 Two-component system	COG0477	GEPR
LFTS_01040	30.69	0.26	0.35	0.73	0.465314	0.64087	354	hypothetical protein	NA	NA	NA	NA	NA	NA	NA
LFTS_01083	32.47	0.26	0.35	0.75	0.455458	0.635748	330	hypothetical protein	NA	NA	NA	NA	NA	NA	NA
LFTS_02362	5875.37	0.26	0.2	1.33	0.18464	0.349597	117	hypothetical protein	NA	NA	NA	NA	NA	NA	NA
LFTS_00815	404.16	0.26	0.16	1.63	0.102706	0.227972	792	DNA polymerase	NA	K02334	NA	Folding, sorting and degradation	03018 RNA degradation	COG1573	L
LFTS_01905	403.89	0.26	0.15	1.7	0.0883813	0.204768	1122	hypothetical protein	NA	NA	NA	NA	NA	NA	NA
LFTS_01332	1368.19	0.26	0.16	1.67	0.0944905	0.214133	1569	phosphoribosylaminoimidazolecarboxamide formyltransferase / IMP cyclohydrolase	NA	K00602	Metabolism of cofactors and vitamins; Nucleotide metabolism; Drug resistance	Nucleotide metabolism	00230 Purine metabolism	COG0138	F
LFTS_01700	1580.77	0.26	0.12	2.14	0.0321423	0.0946752	612	ATP-dependent Clp protease%2C protease subunit	NA	K01358	Aging; Cell growth and death	Cell growth and death	04112 Cell cycle - Caulobacter	COG0740	O
LFTS_01331	384.33	0.26	0.16	1.63	0.102236	0.227131	1515	Dolichyl-phosphate-mannose-protein mannosyltransferase	Lipopolysaccharide synthesis	K07264	Drug resistance	Drug resistance	01503 Cationic antimicrobial peptide (CAMP) resistance	COG1807	M
LFTS_00105	364.77	0.26	0.18	1.49	0.136871	0.278447	1143	glutamate 5-kinase	NA	K00931	Amino acid metabolism; Overview; Biosynthesis of other secondary metabolites	Overview	01230 Biosynthesis of amino acids	COG0263	E
LFTS_01119	65.65	0.26	0.28	0.93	0.350053	0.54022	1086	twitching motility protein PilT	NA	K02669	NA	Replication and repair	03030 DNA replication	COG2805	NW
LFTS_00688	2979.45	0.26	0.13	2.08	0.0371626	0.105947	537	NADH dehydrogenase subunit B	NADH dehydrogenase	K00331	Energy metabolism	Energy metabolism	00190 Oxidative phosphorylation	COG0377	C
LFTS_01793	354.17	0.26	0.2	1.3	0.194665	0.361416	1578	Transposase	NA	K07108	NA	Metabolism of other amino acids	00450 Selenocompound metabolism	COG2522	R
LFTS_00800	686.53	0.26	0.16	1.62	0.104282	0.229523	603	hypothetical protein	NA	K16211	NA	Translation	03010 Ribosome	COG0477	GEPR
LFTS_01589	4360.8	0.26	0.13	2.04	0.0415028	0.11464	1395	Tetratricopeptide repeat-containing protein	NA	K12600	Folding, sorting and degradation	Folding, sorting and degradation	03018 RNA degradation	COG0457	R
LFTS_02197	343.72	0.27	0.19	1.4	0.16158	0.313819	693	phosphoglycolate phosphatase	NA	K01091	Carbohydrate metabolism	Carbohydrate metabolism	00630 Glyoxylate and dicarboxylate metabolism	COG0546	C
LFTS_02181	792.42	0.27	0.16	1.63	0.103961	0.229323	744	hypothetical protein	NA	NA	NA	NA	NA	NA	NA
LFTS_01587	851.93	0.27	0.17	1.53	0.125879	0.262749	405	DNA-directed RNA polymerase subunit omega	NA	K03060	Nucleotide metabolism; Transcription	Nucleotide metabolism	00230 Purine metabolism	COG1758	K
LFTS_00391	616.34	0.27	0.18	1.47	0.14169	0.28591	1290	metabolite-proton symporter	NA	K08172	NA	Carbohydrate metabolism	00520 Amino sugar and nucleotide sugar metabolism	COG0477	GEPR
LFTS_01577	640.67	0.27	0.15	1.82	0.06817	0.167296	1239	diguanylate cyclase (GGDEF) domain-containing protein	Putative diguanylate cyclases (GGDEF domain-containing proteins)	K02488	Cell growth and death; Signal transduction	Signal transduction	02020 Two-component system	COG3706	TK
LFTS_02148	593.02	0.27	0.15	1.77	0.0766815	0.183829	1035	Methyltransferase domain-containing protein	NA	K00598	NA	Overview	01200 Carbon metabolism	COG0500	QR
LFTS_01701	4204.55	0.27	0.13	2.14	0.0324013	0.0952123	1407	trigger factor	NA	K03545	NA	Nucleotide metabolism	00240 Pyrimidine metabolism	COG0544	O
LFTS_01842	985.74	0.27	0.42	0.63	0.526104	0.695319	1038	hypothetical protein	NA	K05802	NA	Nucleotide metabolism	00230 Purine metabolism	COG3264	M
LFTS_00483	279.23	0.27	0.17	1.54	0.123726	0.259563	648	hypothetical protein	NA	K14998	NA	Overview	01210 2-Oxocarboxylic acid metabolism	COG3346	O
LFTS_02524	1369.23	0.27	0.13	2.07	0.0380172	0.107643	1179	ribulose-bisphosphate carboxylase large chain	Calvin-Benson-Bassham cycle carbon dioxide fixation	K01601	Carbohydrate metabolism; Energy metabolism; Overview	Overview	01200 Carbon metabolism	COG1850	G
LFTS_00888	1358.18	0.27	0.13	2.04	0.0411096	0.114208	1266	GAF domain-containing protein	NA	K08484	Membrane transport	Membrane transport	02060 Phosphotransferase system (PTS)	COG3605	T
LFTS_00232	833	0.27	0.13	2.06	0.0397522	0.111414	561	hypothetical protein	NA	K13999	Folding, sorting and degradation	Folding, sorting and degradation	04141 Protein processing in endoplasmic reticulum	NA
LFTS_00131	169.96	0.27	0.19	1.4	0.160549	0.313819	201	hypothetical protein	NA	NA	NA	NA	NA	NA	NA
LFTS_01240	292.33	0.27	0.23	1.2	0.228872	0.400405	411	Phenazine biosynthesis-like protein	NA	K06998	Cellular community - prokaryotes;NA	Biosynthesis of other secondary metabolites	00405 Phenazine biosynthesis	COG0384	R
LFTS_01483	1446.39	0.27	0.14	1.99	0.0461729	0.125039	714	CRP/FNR family transcriptional regulator%2C anaerobic regulatory protein	NA	K10914	Cellular community - prokaryotes; Signal transduction	Signal transduction	02020 Two-component system	COG0664	T
LFTS_02226	440.55	0.28	0.23	1.18	0.236609	0.408747	1101	three-Cys-motif partner protein	NA	NA	NA	NA	NA	NA	NA
LFTS_00802	1466.24	0.28	0.16	1.77	0.076633	0.183829	504	ribosome maturation factor RimP	NA	K09748	NA	Translation	03010 Ribosome	COG0779	J
LFTS_00339	2100.24	0.28	0.14	2.02	0.0432937	0.118926	690	proteasome alpha subunit	NA	K03432	Folding, sorting and degradation	Folding, sorting and degradation	03050 Proteasome	COG0638	O
LFTS_02433	2214.98	0.28	0.13	2.11	0.03511	0.101416	1146	Xaa-Pro aminopeptidase	NA	K01262	NA	Amino acid metabolism	00360 Phenylalanine metabolism	COG0006	E
LFTS_00864	2048.46	0.28	0.13	2.17	0.0299229	0.0899497	285	hypothetical protein	NA	NA	NA	NA	NA	NA	NA
LFTS_01800	269.45	0.28	0.18	1.5	0.133786	0.273512	501	Transposase (or an inactivated derivative)	NA	K07493	NA	Overview	01200 Carbon metabolism	COG3328	X
LFTS_01686	1065.93	0.28	0.15	1.85	0.0636804	0.159265	231	small subunit ribosomal protein S18	NA	K02963	Translation	Translation	03010 Ribosome	COG0238	J
LFTS_01439	536.42	0.28	0.18	1.57	0.115687	0.246582	732	Zn-dependent protease (includes SpoIVFB)	NA	K06402	NA	Metabolism of cofactors and vitamins	00130 Ubiquinone and other terpenoid-quinone biosynthesis	COG1994	O
LFTS_01645	976.47	0.28	0.16	1.74	0.0825054	0.194253	288	ribosomal protein L15	NA	K02876	Translation	Translation	03010 Ribosome	COG0200	J
LFTS_01816	331.02	0.28	0.22	1.28	0.202164	0.370908	1089	Glycosyltransferase involved in cell wall bisynthesis	Lipopolysaccharide synthesis	K12994	NA	Membrane transport	02010 ABC transporters	COG0438	M
LFTS_01890	274.96	0.28	0.17	1.63	0.10222	0.227131	444	HSP20 family protein	NA	K13993	Folding, sorting and degradation	Folding, sorting and degradation	04141 Protein processing in endoplasmic reticulum	COG0071	O
LFTS_02471	937.95	0.28	0.15	1.82	0.0680235	0.167101	1068	Phosphotransferase enzyme family protein	NA	K07102	Carbohydrate metabolism	Carbohydrate metabolism	00520 Amino sugar and nucleotide sugar metabolism	COG3178	R
LFTS_01865	240.86	0.28	0.18	1.52	0.127923	0.265901	1080	hypothetical protein	NA	NA	NA	NA	NA	NA	NA
LFTS_00783	658.18	0.28	0.17	1.69	0.0908032	0.207861	714	Vitamin B12 dependent methionine synthase%2C activation domain	NA	K00548	Amino acid metabolism; Overview; Metabolism of cofactors and vitamins; Metabolism of other amino acids	Overview	01230 Biosynthesis of amino acids	COG0646;COG1410	E
LFTS_00248	789.19	0.28	0.18	1.54	0.122676	0.258195	414	hypothetical protein	NA	K02498	NA	Translation	03010 Ribosome	COG3071	S
LFTS_01593	1005.25	0.28	0.13	2.09	0.0367165	0.104796	1371	acetyl-CoA carboxylase%2C biotin carboxylase subunit	NA	K01961	Carbohydrate metabolism; Overview; Energy metabolism; Lipid metabolism	Overview	01200 Carbon metabolism	COG0439	I
LFTS_00264	329.89	0.28	0.17	1.62	0.104167	0.229523	822	putative amidohydrolase	NA	K08590	Amino acid metabolism	Amino acid metabolism	00250 Alanine, aspartate and glutamate metabolism	COG0388	R
LFTS_02264	574	0.28	0.19	1.48	0.137797	0.279886	768	cyclase	NA	K02500	Overview; Amino acid metabolism	Overview	01230 Biosynthesis of amino acids	COG0107	E
LFTS_01211	152.14	0.29	0.24	1.21	0.226217	0.398258	573	putative transposase	NA	K07496	NA	Signal transduction	02020 Two-component system	COG0675	X
LFTS_00408	1614.24	0.29	0.17	1.73	0.084074	0.196806	1218	Transposase (or an inactivated derivative)	NA	K07493	NA	Lipid metabolism	00564 Glycerophospholipid metabolism	COG3328	X
LFTS_02428	1623.47	0.29	0.14	1.98	0.0478177	0.128174	2154	Alpha-amylase/alpha-mannosidase%2C GH57 family	NA	K07405	Carbohydrate metabolism	Carbohydrate metabolism	00500 Starch and sucrose metabolism	COG1449	G
LFTS_01338	864.78	0.29	0.15	1.94	0.0522407	0.13685	1212	aspartate aminotransferase	NA	K00812	Amino acid metabolism; Overview; Biosynthesis of other secondary metabolites	Overview	01210 2-Oxocarboxylic acid metabolism	COG0436	E
LFTS_01637	2013.61	0.29	0.2	1.48	0.139839	0.283326	465	large subunit ribosomal protein L17	NA	K02879	Translation	Translation	03010 Ribosome	COG0203	J
LFTS_00823	476.94	0.29	0.16	1.76	0.0779103	0.185702	252	Glutaredoxin	Oxidative stress response	K03671	Cardiovascular diseases; Immune system	Immune system	04621 NOD-like receptor signaling pathway	COG0526	O
LFTS_02384	347.47	0.29	0.17	1.67	0.0955509	0.216142	774	phospholipid/cholesterol/gamma-HCH transport system ATP-binding protein	NA	K02065	Membrane transport	Membrane transport	02010 ABC transporters	COG1127	M
LFTS_02360	2733.37	0.29	0.12	2.36	0.0184644	0.0605574	1380	putative arabinose efflux permease%2C MFS family	NA	K08153	NA	Metabolism of cofactors and vitamins	00130 Ubiquinone and other terpenoid-quinone biosynthesis	COG0477	GEPR
LFTS_01722	1048.47	0.29	0.14	2	0.0457162	0.123937	1713	chloride channel protein%2C CIC family	NA	K03281	NA	Folding, sorting and degradation	03018 RNA degradation	COG0038	P
LFTS_00738	48.45	0.29	0.31	0.94	0.345434	0.53569	2268	cellulose synthase subunit	Cellulose production	NA	NA	NA	NA	NA	NA
LFTS_01809	689.82	0.29	0.2	1.46	0.144977	0.29097	1422	Glycosyltransferase involved in cell wall bisynthesis	Lipopolysaccharide synthesis	K12994	NA	Glycan biosynthesis and metabolism	00540 Lipopolysaccharide biosynthesis	COG0438	M
LFTS_01704	1797.83	0.29	0.14	2.05	0.0404299	0.113058	1488	glucose-6-phosphate 1-dehydrogenase	NA	K00036	Carbohydrate metabolism; Metabolism of other amino acids; Overview; Cancers	Overview	01200 Carbon metabolism	COG0364	G
LFTS_00091	1654.65	0.29	0.14	2.08	0.0374015	0.106506	528	translation initiation factor IF-3	NA	K02520	NA	Translation	00970 Aminoacyl-tRNA biosynthesis	COG0290	J
LFTS_00284	82.75	0.29	0.26	1.11	0.267955	0.450702	498	hypothetical protein	NA	NA	NA	NA	NA	NA	NA
LFTS_00392	290.64	0.29	0.18	1.61	0.107543	0.234314	1221	sodium/proton antiporter%2C CPA1 family	Proton transporters	K03316	NA	Carbohydrate metabolism	00520 Amino sugar and nucleotide sugar metabolism	COG0025	P
LFTS_00060	540.22	0.29	0.15	1.98	0.0473244	0.127601	495	hypothetical protein	NA	NA	NA	NA	NA	NA	NA
LFTS_01487	2167.1	0.29	0.15	2	0.0450128	0.122565	1362	NADH-quinone oxidoreductase subunit F	NADH dehydrogenase	K00335	Energy metabolism	Energy metabolism	00190 Oxidative phosphorylation	COG1894	C
LFTS_02523	323.55	0.29	0.18	1.65	0.0984809	0.220761	852	hypothetical protein	NA	K09719	NA	Membrane transport	02010 ABC transporters	COG1689	S
LFTS_02356	1641.01	0.29	0.12	2.36	0.0183253	0.0602601	1227	argininosuccinate synthase	NA	K01940	Amino acid metabolism; Overview; Cardiovascular diseases	Overview	01230 Biosynthesis of amino acids	COG0137	E
LFTS_00877	1921.17	0.29	0.12	2.44	0.0146654	0.0504261	588	LPS export ABC transporter protein LptC	NA	K11719	NA	Overview	01200 Carbon metabolism	COG3117	M
LFTS_00357	98.69	0.29	0.24	1.22	0.222776	0.395199	1140	AcrB/AcrD/AcrF family protein	NA	K03296	NA	Amino acid metabolism	00260 Glycine, serine and threonine metabolism	COG0841	V
LFTS_00884	1531.89	0.3	0.14	2.07	0.0380785	0.107694	1206	chorismate synthase	NA	K01736	Overview; Amino acid metabolism	Overview	01230 Biosynthesis of amino acids	COG0082	E
LFTS_00171	354.23	0.3	0.17	1.77	0.0774163	0.185099	855	Tetratricopeptide repeat-containing protein	NA	K09527	NA	Metabolism of cofactors and vitamins	00130 Ubiquinone and other terpenoid-quinone biosynthesis	NA
LFTS_01126	23.81	0.3	0.37	0.79	0.42775	0.611845	390	hypothetical protein	NA	K02472	Carbohydrate metabolism; Cellular community - prokaryotes	Carbohydrate metabolism	00520 Amino sugar and nucleotide sugar metabolism	COG0677	M
LFTS_00604	789.48	0.3	0.16	1.85	0.0649385	0.161295	948	D-alanine--D-alanine ligase	NA	K01921	Metabolism of other amino acids; Glycan biosynthesis and metabolism; Drug resistance	Metabolism of other amino acids	00473 D-Alanine metabolism	COG1181	MR
LFTS_00497	1116.59	0.3	0.21	1.43	0.152821	0.303083	2898	maltooligosyl trehalose synthase	NA	K06044	Carbohydrate metabolism	Carbohydrate metabolism	00500 Starch and sucrose metabolism	COG3280	G
LFTS_02239	2562.88	0.3	0.15	2.03	0.0422364	0.116537	498	hypothetical protein	NA	K08973	NA	Metabolism of cofactors and vitamins	00785 Lipoic acid metabolism	COG1981	S
LFTS_01934	368.71	0.3	0.19	1.54	0.123934	0.25978	360	hypothetical protein	NA	NA	NA	NA	NA	NA	NA
LFTS_00110	74.08	0.3	0.31	0.97	0.332485	0.524016	645	putative amidophosphoribosyltransferases	NA	K02242	NA	Glycan biosynthesis and metabolism	00514 Other types of O-glycan biosynthesis	COG1040	R
LFTS_01628	2000.44	0.3	0.15	1.94	0.0525324	0.137056	1833	Putative Zn-dependent protease%2C contains TPR repeats	NA	K11739	NA	Membrane transport	03070 Bacterial secretion system	COG0457	R
LFTS_01212	192.56	0.3	0.2	1.51	0.1312	0.270226	312	hypothetical protein	NA	NA	NA	NA	NA	NA	NA
LFTS_01226	124	0.3	0.23	1.33	0.184629	0.349597	678	hypothetical protein	NA	NA	NA	NA	NA	NA	NA
LFTS_01878	303.67	0.3	0.2	1.51	0.129971	0.268856	834	3-deoxy-manno-octulosonate cytidylyltransferase (CMP-KDO synthetase)	NA	K00979	Glycan biosynthesis and metabolism	Glycan biosynthesis and metabolism	00540 Lipopolysaccharide biosynthesis	COG1212	M
LFTS_02268	793.71	0.3	0.15	1.97	0.049046	0.130265	1080	histidinol-phosphate aminotransferase	NA	K00817	Overview; Amino acid metabolism; Biosynthesis of other secondary metabolites	Overview	01230 Biosynthesis of amino acids	COG0079	E
LFTS_00819	1374.44	0.3	0.13	2.26	0.0239405	0.0749572	1173	hypothetical protein	NA	NA	NA	NA	NA	NA	NA
LFTS_00507	835.06	0.3	0.25	1.19	0.232821	0.404932	1044	putative zinc-type alcohol dehydrogenase-like protein	NA	K13979	NA	Carbohydrate metabolism	00500 Starch and sucrose metabolism	COG1064	G
LFTS_01076	43.87	0.3	0.32	0.96	0.339475	0.530777	1134	Competence protein ComGC	NA	NA	NA	NA	NA	NA	NA
LFTS_01472	45.49	0.3	0.32	0.95	0.344611	0.5353	456	hypothetical protein	NA	K03048	Nucleotide metabolism; Transcription	Nucleotide metabolism	00230 Purine metabolism	COG3343	K
LFTS_02137	565.56	0.3	0.16	1.85	0.0638366	0.159495	1956	basic amino acid/polyamine antiporter%2C APA family	NA	K03294	NA	Translation	03010 Ribosome	COG0531	E
LFTS_01428	13.9	0.3	0.42	0.73	0.46832	0.644654	312	Transposase	NA	K07487	NA	Overview	01230 Biosynthesis of amino acids	COG3666	X
LFTS_01107	208.87	0.31	0.19	1.58	0.113754	0.243157	1164	hypothetical protein	NA	K06871	NA	Carbohydrate metabolism	00520 Amino sugar and nucleotide sugar metabolism	COG0641	O
LFTS_00690	7163.51	0.31	0.16	1.86	0.0622183	0.15703	1272	NADH-quinone oxidoreductase subunit D	NADH dehydrogenase	K00333	Energy metabolism	Energy metabolism	00190 Oxidative phosphorylation	COG0649	C
LFTS_00582	1034.08	0.31	0.18	1.66	0.0971099	0.218556	810	citryl-CoA lyase	Reductive TCA cycle carbon dioxide fixation	K15234	Overview; Energy metabolism	Overview	01200 Carbon metabolism	NA
LFTS_00806	405.56	0.31	0.18	1.73	0.0836263	0.195943	396	ribosome-binding factor A	NA	K02834	NA	Translation	03010 Ribosome	COG0858	J
LFTS_02173	820.02	0.31	0.14	2.17	0.0300885	0.090338	1674	Formate-tetrahydrofolate ligase	NA	K01938	Metabolism of cofactors and vitamins; Energy metabolism; Overview	Overview	01200 Carbon metabolism	COG2759	F
LFTS_01141	4.76	0.31	0.42	0.73	0.464761	0.640464	615	hypothetical protein	NA	NA	NA	NA	NA	NA	NA
LFTS_01092	4.52	0.31	0.42	0.74	0.460561	0.638749	516	hypothetical protein	NA	K03497	NA	Amino acid metabolism	00310 Lysine degradation	COG1475	D
LFTS_01077	40.67	0.31	0.34	0.9	0.365742	0.557991	1164	hypothetical protein	NA	K06871	NA	Energy metabolism	00190 Oxidative phosphorylation	COG0641	O
LFTS_00120	515.66	0.31	0.16	1.94	0.0523018	0.136865	615	dephospho-CoA kinase	NA	K00859	Metabolism of cofactors and vitamins	Metabolism of cofactors and vitamins	00770 Pantothenate and CoA biosynthesis	COG0237	H
LFTS_01613	266.25	0.31	0.18	1.75	0.0796081	0.188438	858	ABC-2 type transport system permease protein	NA	K09686	NA	NA	NA	NA
LFTS_01921	1786.9	0.31	0.15	2.14	0.0326553	0.0957323	600	pyrimidine operon attenuation protein / uracil phosphoribosyltransferase	NA	K02825	Nucleotide metabolism	Nucleotide metabolism	00240 Pyrimidine metabolism	COG2065	F
LFTS_00621	7831.28	0.31	0.18	1.74	0.0825147	0.194253	909	4-hydroxy-3-methylbut-2-enyl diphosphate reductase	NA	K03527	Metabolism of terpenoids and polyketides	Metabolism of terpenoids and polyketides	00900 Terpenoid backbone biosynthesis	COG0761	I
LFTS_01634	703.43	0.31	0.18	1.71	0.0876154	0.203562	858	trehalose 6-phosphate phosphatase	Lipopolysaccharide synthesis	K01087	Carbohydrate metabolism	Carbohydrate metabolism	00500 Starch and sucrose metabolism	COG1877	G
LFTS_00249	433.66	0.31	0.16	1.94	0.0528308	0.137526	1734	NitT/TauT family transport system permease protein	NA	K02050	NA	Translation	03010 Ribosome	COG0600	P
LFTS_01655	3387.64	0.31	0.17	1.85	0.0642376	0.159855	822	LSU ribosomal protein L2P	NA	K02886	Translation	Translation	03010 Ribosome	COG0090	J
LFTS_00638	44.59	0.31	0.31	1.01	0.310861	0.501167	408	PaaX-like protein	NA	K02616	NA	Replication and repair	03030 DNA replication	COG3327	K
LFTS_01469	11.4	0.31	0.42	0.74	0.456517	0.636512	1158	Conjugal transfer protein	NA	K03204	Membrane transport	Membrane transport	03070 Bacterial secretion system	COG3504	U
LFTS_02535	1380.21	0.31	0.13	2.44	0.0147418	0.0505183	1050	aspartate-semialdehyde dehydrogenase	NA	K00133	Amino acid metabolism; Overview; Biosynthesis of other secondary metabolites	Overview	01210 2-Oxocarboxylic acid metabolism	COG0136	E
LFTS_02267	425.02	0.32	0.18	1.73	0.0832711	0.195336	633	imidazoleglycerol-phosphate dehydratase	NA	K01693	Overview; Amino acid metabolism	Overview	01230 Biosynthesis of amino acids	COG0131	E
LFTS_01798	1101.95	0.32	0.16	1.98	0.0475032	0.127806	786	putative transposase	NA	K07497	NA	Infectious diseases	05132 Salmonella infection	COG2801	X
LFTS_00839	1572.42	0.32	0.15	2.09	0.0363272	0.103804	888	protease-4	Chaperones	K04773	NA	Translation	03010 Ribosome	COG0616	O
LFTS_02476	2207.85	0.32	0.13	2.41	0.0160785	0.0543088	2931	Isoleucyl-tRNA synthetase	NA	K01870	Translation	Translation	00970 Aminoacyl-tRNA biosynthesis	COG0060	J
LFTS_02396	3028.57	0.32	0.15	2.1	0.0357769	0.102822	327	hypothetical protein	NA	NA	NA	NA	NA	NA	NA
LFTS_00170	687.15	0.32	0.16	2	0.0455777	0.123697	744	NAD(P)-dependent dehydrogenase%2C short-chain alcohol dehydrogenase family	NA	K00059	Lipid metabolism; Overview; Metabolism of cofactors and vitamins	Overview	01212 Fatty acid metabolism	COG1028	IQR
LFTS_02274	1188.85	0.32	0.18	1.84	0.0654213	0.162151	207	LSU ribosomal protein L31P	NA	K02909	Translation	Translation	03010 Ribosome	COG0254	J
LFTS_01586	1874.32	0.32	0.16	2.04	0.0411027	0.114208	708	guanylate kinase	NA	K00942	Nucleotide metabolism	Nucleotide metabolism	00230 Purine metabolism	COG0194	F
LFTS_00288	601.05	0.32	0.17	1.97	0.0491229	0.13033	834	serine protease%2C ClpP class	NA	K07403	NA	Signal transduction	02020 Two-component system	COG1030	O
LFTS_01129	45.31	0.33	0.33	0.99	0.322785	0.513964	495	hypothetical protein	NA	NA	NA	NA	NA	NA	NA
LFTS_01007	273.86	0.33	0.19	1.74	0.0814997	0.192228	543	hypothetical protein	NA	K07038	NA	Cellular community - prokaryotes	02024 Quorum sensing	COG1988	R
LFTS_01534	2297.2	0.33	0.17	1.89	0.0588064	0.150249	1023	3-deoxy-D-arabinoheptulosonate-7-phosphate synthase	NA	K03856	Overview; Amino acid metabolism	Overview	01230 Biosynthesis of amino acids	COG2876	E
LFTS_01866	105.28	0.33	0.25	1.3	0.192242	0.359064	771	Sulfite exporter TauE/SafE	NA	K07090	NA	Metabolism of cofactors and vitamins	00790 Folate biosynthesis	COG0730	S
LFTS_00963	754	0.33	0.14	2.31	0.0207825	0.0669241	1416	cobyrinic acid a%2Cc-diamide synthase	NA	K02224	Metabolism of cofactors and vitamins	Metabolism of cofactors and vitamins	00860 Porphyrin and chlorophyll metabolism	COG1797	H
LFTS_02526	140.92	0.33	0.22	1.5	0.132923	0.272819	573	TPR repeat-containing protein	NA	K12284	NA	Metabolism of cofactors and vitamins	00860 Porphyrin and chlorophyll metabolism	NA
LFTS_02457	8481.37	0.33	0.21	1.6	0.10887	0.235741	867	pyruvate ferredoxin oxidoreductase beta subunit	Reductive TCA cycle carbon dioxide fixation	K00170	Carbohydrate metabolism; Overview; Energy metabolism; Xenobiotics biodegradation and metabolism	Overview	01200 Carbon metabolism	COG1013	C
LFTS_01437	530.71	0.33	0.16	2.05	0.0404894	0.113097	399	hypothetical protein	NA	K09449	NA	NA	NA	NA
LFTS_01711	210.84	0.33	0.43	0.77	0.444177	0.625865	459	hypothetical protein	NA	K13990	Metabolism of cofactors and vitamins; Amino acid metabolism	Amino acid metabolism	00340 Histidine metabolism	NA
LFTS_01260	294.99	0.33	0.17	1.96	0.0500172	0.131859	423	putative nucleic acid-binding protein%2C contains PIN domain	NA	K07064	NA	Overview	01200 Carbon metabolism	COG1848	R
LFTS_01949	4434.2	0.33	0.13	2.6	0.00942621	0.0355054	915	acetyl-CoA carboxylase carboxyltransferase subunit alpha	NA	K01963	Carbohydrate metabolism; Overview; Energy metabolism; Lipid metabolism	Overview	01200 Carbon metabolism	COG0777	I
LFTS_00809	6621.5	0.33	0.13	2.58	0.00984197	0.0366275	2142	polyribonucleotide nucleotidyltransferase	NA	K00962	Nucleotide metabolism; Folding, sorting and degradation	Nucleotide metabolism	00230 Purine metabolism	COG1185	J
LFTS_00121	728.94	0.33	0.14	2.39	0.0166385	0.0555533	894	UDP-glucose pyrophosphorylase	Extracellular polysaccharide production and export	K00973	Biosynthesis of other secondary metabolites; Metabolism of terpenoids and polyketides	Metabolism of terpenoids and polyketides	00523 Polyketide sugar unit biosynthesis	COG1209	M
LFTS_00129	916.13	0.33	0.16	2.03	0.0427503	0.117824	357	hypothetical protein	NA	NA	NA	NA	NA	NA	NA
LFTS_00152	763.21	0.33	0.14	2.34	0.0194544	0.0633862	942	Mechanosensitive ion channel	NA	K05802	NA	Replication and repair	03440 Homologous recombination	COG3264	M
LFTS_01320	559.14	0.33	0.18	1.87	0.0614684	0.15577	870	hypothetical protein	NA	NA	NA	NA	NA	NA	NA
LFTS_00968	587.52	0.34	0.15	2.23	0.0258659	0.07978	2400	diguanylate cyclase (GGDEF) domain-containing protein	Genes encoding proteins with EAL and GGDEF domains	K14051	Cellular community - prokaryotes	Cellular community - prokaryotes	02024 Quorum sensing	COG2199;COG2200;COG2202	T
LFTS_01470	21.95	0.34	0.39	0.86	0.390597	0.579765	951	conjugation TrbI-like protein	NA	NA	NA	NA	NA	NA	NA
LFTS_00845	1559.48	0.34	0.17	1.97	0.0493078	0.130682	357	large subunit ribosomal protein L19	NA	K02884	Translation	Translation	03010 Ribosome	COG0335	J
LFTS_00371	241.45	0.34	0.21	1.57	0.115752	0.246582	492	hypothetical protein	NA	NA	NA	NA	NA	NA	NA
LFTS_01443	993.13	0.34	0.16	2.14	0.0327318	0.0958435	1950	DNA helicase-2 / ATP-dependent DNA helicase PcrA	NA	K03657	Replication and repair	Replication and repair	03420 Nucleotide excision repair	COG0210	L
LFTS_01438	782.54	0.34	0.15	2.32	0.020461	0.0661268	2037	ABC-type branched-chain amino acid transport system%2C substrate-binding protein	NA	K01999	Cellular community - prokaryotes; Membrane transport	Membrane transport	02010 ABC transporters	COG0683	E
LFTS_01819	7	0.34	0.43	0.78	0.437735	0.619709	318	PIN domain-containing protein	NA	K07062	NA	Membrane transport	02010 ABC transporters	COG1487	R
LFTS_01171	11.41	0.34	0.42	0.8	0.425845	0.609836	393	Iron-sulfur cluster assembly accessory protein	NA	K13628	NA	Metabolism of terpenoids and polyketides	00523 Polyketide sugar unit biosynthesis	COG0316	O
LFTS_00998	70.95	0.34	0.28	1.21	0.228055	0.399794	636	Phosphoadenosine phosphosulfate reductase family protein	NA	K00390	Energy metabolism	Energy metabolism	00920 Sulfur metabolism	COG0175	EH
LFTS_02230	46.33	0.34	0.33	1.01	0.310252	0.50051	285	hypothetical protein	NA	NA	NA	NA	NA	NA	NA
LFTS_00846	1287.34	0.34	0.14	2.43	0.0150695	0.0515305	687	RNase HII	NA	K03470	Replication and repair	Replication and repair	03030 DNA replication	COG0164	L
LFTS_00155	139.41	0.34	0.23	1.49	0.135172	0.275441	315	Nucleoid-associated protein	NA	K09747	NA	Nucleotide metabolism	00230 Purine metabolism	COG0718	R
LFTS_02381	4423.81	0.34	0.13	2.59	0.00959158	0.0358067	852	cytochrome c-type biogenesis protein CcsB	Cytochrome c	K02497	NA	Nucleotide metabolism	00240 Pyrimidine metabolism	COG0755	O
LFTS_00015	1132.05	0.34	0.15	2.23	0.0256358	0.0793657	786	putative transposase	NA	K07497	NA	Replication and repair	03410 Base excision repair	COG2801	X
[truncated: 488 more rows]
