# Supplementary material for: Multi-omics Reveals the Lifestyle of the Acidophilic, Mineral-Oxidizing Model Species Leptospirillum ferriphilumT
Source: Appl Environ Microbiol. 2018 Jan 17;84(3):e02091-17. doi: 10.1128/AEM.02091-17 (PMC5772234; doi:10.1128/AEM.02091-17)
Supplement: Supplemental material [file AEM.02091-17_zam003188291sd4.xlsx]

## Sheet: Data Set S3
Data Set S3 Comparison of protein intensities (LFQ) identified in Leptospirillium ferriphilumT DSM 14647 between growth in continuous culture and in bioleaching cultures using chalcopyrite as substrate.
14B.P.B	14C.P.B	14D.P.B	CnA.P.B2	CnA.P.B3	CnA.P.B5	CnA.P.B6	CnA.P.B7	Student.s.T.test.Significant.mineral_continious	Student.s.T.test.significant	Peptides	Razor...unique.peptides	Unique.peptides	Sequence.coverage....	Unique...razor.sequence.coverage....	Unique.sequence.coverage....	Mol..weight..kDa.	Q.value	Score	Intensity	MS.MS.count	X.Log.Student.s.T.test.p.value.mineral_continious	Student.s.T.test.q.value.mineral_continious	Student.s.T.test.Difference.mineral_continious	Student.s.T.test.Test.statistic.mineral_continious	Protein.IDs	Geneid	Fasta.headers	Length	Product	Manually_assigned_category	KO	Class_from_Pwy_association	Class_from_KO_Brite	Subclass_from_KO_Brite	COG	COG_category
19.35	19.61	17.73	25.18	26.07	26.17	26.34	26.38	+	mineral_continious	52	52	52	78.2	78.2	78.2	71.776	0	323.31	67600000000	373	5.03	0	-7.13	-13.7	LFTS_00084	LFTS_00084	LFTS_00084 acetyl-CoA synthetase	1926	acetyl-CoA synthetase	NA	K01895	Carbohydrate metabolism; Overview; Energy metabolism	Overview	01200 Carbon metabolism	COG0365	I
19.12	20.34	18.34	24.5	24.98	25.41	25	23.8	+	mineral_continious	21	21	21	59.2	59.2	59.2	31.841	0	257.97	27200000000	111	4.17	0	-5.47	-9.71	LFTS_01320	LFTS_01320	LFTS_01320 hypothetical protein	870	hypothetical protein	NA	NA	NA	NA	NA	NA	NA
20.52	21.33	20.86	25.58	26.4	25.68	26.02	25.75	+	mineral_continious	36	36	36	77.8	77.8	77.8	46.92	0	323.31	68500000000	267	5.86	0	-4.98	-19	LFTS_02429	LFTS_02429	LFTS_02429 glucose-1-phosphate adenylyltransferase	1260	glucose-1-phosphate adenylyltransferase	NA	K00975	Carbohydrate metabolism; Cellular community - prokaryotes	Carbohydrate metabolism	00500 Starch and sucrose metabolism	COG0448	G
20.11	21.87	21.62	26.15	25.98	25.79	25.88	25.8	+	mineral_continious	61	61	59	60.5	60.5	58.9	94.397	0	323.31	58300000000	343	4.58	0	-4.72	-11.5	LFTS_00254	LFTS_00254	LFTS_00254 DNA topoisomerase-1	2553	DNA topoisomerase-1	NA	K03168	NA	Cellular community - prokaryotes	02024 Quorum sensing	COG0550;COG0551;COG1754	LS
21.78	19.38	21.45	24.92	25.48	25.83	25.84	25.72	+	mineral_continious	31	31	31	72	72	72	49.47	0	323.31	47000000000	220	3.65	0.000945	-4.69	-7.87	LFTS_01487	LFTS_01487	LFTS_01487 NADH-quinone oxidoreductase subunit F	1362	NADH-quinone oxidoreductase subunit F	NADH dehydrogenase	K00335	Energy metabolism	Energy metabolism	00190 Oxidative phosphorylation	COG1894	C
20.83	21.94	21.51	25.83	26.83	25.72	25.62	26.24	+	mineral_continious	57	57	57	72.7	72.7	72.7	75.711	0	323.31	78000000000	362	4.74	0	-4.62	-12.2	LFTS_00505	LFTS_00505	LFTS_00505 alpha-1,4-glucan:maltose-1-phosphate maltosyltransferase	1992	alpha-1%2C4-glucan:maltose-1-phosphate maltosyltransferase	NA	K16147	Carbohydrate metabolism	Carbohydrate metabolism	00500 Starch and sucrose metabolism	COG0366	G
19.87	21.44	19.59	23.85	25.01	24.82	25.27	24.91	+	mineral_continious	12	12	12	80.9	80.9	80.9	13.085	0	139.76	29400000000	108	3.82	0.000407	-4.47	-8.42	LFTS_01603	LFTS_01603	LFTS_01603 hypothetical protein	333	hypothetical protein	NA	NA	NA	NA	NA	NA	NA
19.47	21.77	21.66	24.43	25.24	25.56	25.73	25.41	+	mineral_continious	36	36	36	65.9	65.9	65.9	59.262	0	323.31	38800000000	217	3.34	0.00148	-4.31	-6.91	LFTS_02173	LFTS_02173	LFTS_02173 Formate-tetrahydrofolate ligase	1674	Formate-tetrahydrofolate ligase	NA	K01938	Metabolism of cofactors and vitamins; Energy metabolism; Overview	Overview	01200 Carbon metabolism	COG2759	F
20.23	20.2	20.32	24.58	23.91	24.84	24.68	24.54	+	mineral_continious	33	33	33	88.4	88.4	88.4	33.783	0	226.32	22300000000	152	6	0	-4.26	-20.1	LFTS_01584	LFTS_01584	LFTS_01584 TIGR00255 family protein	882	TIGR00255 family protein	NA	NA	NA	NA	NA	NA	NA
20.74	22.61	21.84	25.78	26.63	25.65	25.92	25.88	+	mineral_continious	14	14	14	98.3	98.3	98.3	20.542	0	195.24	76800000000	148	4.05	0	-4.24	-9.29	LFTS_01545	LFTS_01545	LFTS_01545 cation transport protein ChaC	546	cation transport protein ChaC	NA	K07232	NA	Replication and repair	03410 Base excision repair	COG3703	P
20.96	21.67	21.2	25.49	25.52	25.44	25.64	25.43	+	mineral_continious	29	29	29	70.6	70.6	70.6	47.39	0	323.31	44500000000	242	6.7	0	-4.23	-26.3	LFTS_02295	LFTS_02295	LFTS_02295 Adenylosuccinate synthetase	1299	Adenylosuccinate synthetase	NA	K01939	Amino acid metabolism; Nucleotide metabolism	Nucleotide metabolism	00230 Purine metabolism	COG0104	F
19.55	19.39	19.56	22.48	23.15	24.11	24.4	24.34	+	mineral_continious	16	16	16	74.3	74.3	74.3	16.914	0	132.91	15500000000	84	3.78	0.000679	-4.2	-8.29	LFTS_00591	LFTS_00591	LFTS_00591 MraZ protein	447	MraZ protein	NA	K03925	NA	Overview	01200 Carbon metabolism	COG2001	J
21.76	22.6	22.14	26.28	26.37	26.7	26.02	26.25	+	mineral_continious	80	80	77	72.4	72.4	70	115.18	0	323.31	89400000000	487	5.74	0	-4.16	-18.1	LFTS_01451	LFTS_01451	LFTS_01451 NADH-quinone oxidoreductase subunit F	3147	NADH-quinone oxidoreductase subunit F	NADH dehydrogenase	K05587	Energy metabolism	Energy metabolism	00190 Oxidative phosphorylation	COG1894	C
22.03	20.02	21	25.4	25.49	25.14	24.77	24.95	+	mineral_continious	43	43	43	61	61	61	64.176	0	323.31	37200000000	204	3.97	0	-4.13	-8.96	LFTS_01985	LFTS_01985	LFTS_01985 proteasome-associated ATPase	1728	proteasome-associated ATPase	NA	K13527	Folding, sorting and degradation	Folding, sorting and degradation	03050 Proteasome	COG0464	MDT
20.31	21.03	21.74	25.56	25.05	24.95	25.22	24.99	+	mineral_continious	33	33	33	72.9	72.9	72.9	54.737	0	323.31	33800000000	187	4.75	0	-4.13	-12.3	LFTS_00622	LFTS_00622	LFTS_00622 hopanoid biosynthesis associated radical SAM protein HpnJ	1440	hopanoid biosynthesis associated radical SAM protein HpnJ	NA	K04034	Metabolism of cofactors and vitamins	Metabolism of cofactors and vitamins	00860 Porphyrin and chlorophyll metabolism	COG1032	R
20.12	18.93	19.56	22.65	23.93	23.94	23.86	23.7	+	mineral_continious	17	17	17	56.6	56.6	56.6	30.305	0	206.33	14200000000	81	4.22	0	-4.08	-9.92	LFTS_00962	LFTS_00962	LFTS_00962 alpha-ribazole phosphatase	804	alpha-ribazole phosphatase	NA	K15634	Energy metabolism; Overview; Amino acid metabolism; Carbohydrate metabolism	Overview	01200 Carbon metabolism	COG0406	G
19.61	21.05	20.03	23.86	24.69	23.83	24.54	24.53	+	mineral_continious	20	20	20	55.3	55.3	55.3	58.615	0	316.41	21500000000	127	4.3	0	-4.06	-10.3	LFTS_02297	LFTS_02297	LFTS_02297 SagB-type dehydrogenase domain-containing protein	1572	SagB-type dehydrogenase domain-containing protein	NA	K00353	NA	NA	NA	NA
21.06	20.14	20.11	24.38	24.3	24.74	24.61	24.47	+	mineral_continious	19	19	19	76.8	76.8	76.8	27.001	0	140.01	21000000000	96	5.45	0	-4.06	-16.2	LFTS_00783	LFTS_00783	LFTS_00783 Vitamin B12 dependent methionine synthase, activation domain	714	Vitamin B12 dependent methionine synthase%2C activation domain	NA	K00548	Amino acid metabolism; Overview; Metabolism of cofactors and vitamins; Metabolism of other amino acids	Overview	01230 Biosynthesis of amino acids	COG0646;COG1410	E
20.75	20.91	20.77	23.89	24.92	25.06	25.03	25.15	+	mineral_continious	32	32	32	68.9	68.9	68.9	40.114	0	260.38	30000000000	183	4.86	0	-4	-12.8	LFTS_00034	LFTS_00034	LFTS_00034 EAL domain, c-di-GMP-specific phosphodiesterase class I (or its enzymatically inactive variant)	1044	EAL domain%2C c-di-GMP-specific phosphodiesterase class I (or its enzymatically inactive variant)	c-di-GMP specific phosphodiestereases (EAL domain-containing proteins)	K14051	Cellular community - prokaryotes	Cellular community - prokaryotes	02024 Quorum sensing	COG2199;COG2200;COG2202	T
21.29	20.8	23.47	25.85	25.61	25.99	25.7	25.85	+	mineral_continious	28	28	28	85.2	85.2	85.2	33.497	0	308.56	56800000000	222	3.21	0.0024	-3.95	-6.52	LFTS_02417	LFTS_02417	LFTS_02417 thioredoxin reductase (NADPH)	933	thioredoxin reductase (NADPH)	Oxidative stress response	K00384	Nucleotide metabolism; Metabolism of other amino acids	Nucleotide metabolism	00240 Pyrimidine metabolism	COG0492	O
20.29	20.8	20.32	23.78	24.17	24.74	24.64	24.56	+	mineral_continious	15	15	15	54.8	54.8	54.8	30.203	0	222.63	20700000000	100	5.2	0	-3.91	-14.7	LFTS_01544	LFTS_01544	LFTS_01544 ketopantoate hydroxymethyltransferase	846	ketopantoate hydroxymethyltransferase	NA	K00606	Metabolism of cofactors and vitamins	Metabolism of cofactors and vitamins	00770 Pantothenate and CoA biosynthesis	COG0413	H
22.18	20.32	21.26	25.1	24.75	25.22	25.38	25.33	+	mineral_continious	14	14	14	75.1	75.1	75.1	20.67	0	229.95	32500000000	107	4.06	0	-3.9	-9.31	LFTS_00477	LFTS_00477	LFTS_00477 peptide-methionine (S)-S-oxide reductase	558	peptide-methionine (S)-S-oxide reductase	NA	K07304	NA	Translation	00970 Aminoacyl-tRNA biosynthesis	COG0225	O
21.3	20.56	21.46	24.22	24.85	25.22	25.39	25.36	+	mineral_continious	25	25	25	85	85	85	38.633	0	323.31	33100000000	148	4.47	0	-3.9	-11	LFTS_01852	LFTS_01852	LFTS_01852 2,4-dienoyl-CoA reductase	1065	2%2C4-dienoyl-CoA reductase	NA	K09461	Xenobiotics biodegradation and metabolism	Xenobiotics biodegradation and metabolism	00627 Aminobenzoate degradation	NA
21.91	21.59	21.78	25.47	25.7	25.58	25.64	25.8	+	mineral_continious	29	29	29	87.1	87.1	87.1	38.626	0	323.31	49100000000	235	7.66	0	-3.88	-38	LFTS_02426	LFTS_02426	LFTS_02426 UDPglucose--hexose-1-phosphate uridylyltransferase	1005	UDPglucose--hexose-1-phosphate uridylyltransferase	Extracellular polysaccharide production and export	K00965	Endocrine system; Carbohydrate metabolism	Carbohydrate metabolism	00052 Galactose metabolism	COG1085	G
21.31	21.49	22.73	25.62	25.95	25.65	25.68	25.66	+	mineral_continious	15	15	15	75.8	75.8	75.8	22.677	0	186.02	60900000000	182	4.58	0	-3.87	-11.5	LFTS_01658	LFTS_01658	LFTS_01658 large subunit ribosomal protein L3	624	large subunit ribosomal protein L3	NA	K02906	Translation	Translation	03010 Ribosome	COG0087	J
20.58	20.97	20.73	24.51	24.56	24.55	24.75	24.75	+	mineral_continious	32	32	32	64.7	64.7	64.7	51.635	0	195.97	23700000000	180	7.53	0	-3.86	-36.2	LFTS_00769	LFTS_00769	LFTS_00769 phosphomannomutase / phosphoglucomutase	1404	phosphomannomutase / phosphoglucomutase	Extracellular polysaccharide production and export	K15778	Carbohydrate metabolism; Biosynthesis of other secondary metabolites; Nucleotide metabolism	Carbohydrate metabolism	00010 Glycolysis / Gluconeogenesis	COG1109	G
21.88	21.63	22.37	25.85	25.98	25.44	25.71	25.57	+	mineral_continious	49	49	49	67.1	67.1	67.1	71.593	0	323.31	51900000000	329	5.77	0	-3.75	-18.3	LFTS_00496	LFTS_00496	LFTS_00496 maltooligosyl trehalose hydrolase	1917	maltooligosyl trehalose hydrolase	NA	K01236	Carbohydrate metabolism	Carbohydrate metabolism	00500 Starch and sucrose metabolism	COG0296	G
19.65	22.65	23.23	25.2	26.21	25.23	25.61	25.67	+	mineral_continious	12	12	12	80.4	80.4	80.4	20.631	0	320.81	52900000000	167	2.35	0.00748	-3.74	-4.42	LFTS_01670	LFTS_01670	LFTS_01670 transcription antitermination protein nusG	555	transcription antitermination protein nusG	NA	K02601	NA	Folding, sorting and degradation	03060 Protein export	COG0250	K
20.38	20.27	19.9	23.66	24.74	23.06	24.12	23.75	+	mineral_continious	28	28	27	80.2	80.2	78.3	40.12	0	273.52	17500000000	116	4.13	0	-3.68	-9.59	LFTS_01689	LFTS_01689	LFTS_01689 GTP-binding protein	1095	GTP-binding protein	NA	K06942	NA	Translation	03010 Ribosome	COG0012	J
21.8	21.71	20.58	25.05	25.28	24.71	24.99	25.17	+	mineral_continious	48	48	48	85.5	85.5	85.5	59.852	0	323.31	33900000000	236	4.63	0	-3.68	-11.7	LFTS_01358	LFTS_01358	LFTS_01358 (R)-citramalate synthase	1635	(R)-citramalate synthase	NA	K01649	Amino acid metabolism; Overview; Carbohydrate metabolism	Overview	01210 2-Oxocarboxylic acid metabolism	COG0119	E
20.61	22.85	21.34	25.37	25.55	25.03	25.35	25.03	+	mineral_continious	37	37	36	72.4	72.4	70.4	59.029	0	323.31	43300000000	233	3.47	0.00133	-3.67	-7.31	LFTS_01562	LFTS_01562	LFTS_01562 dihydroxy-acid dehydratase	1674	dihydroxy-acid dehydratase	NA	K01687	Metabolism of cofactors and vitamins; Amino acid metabolism; Overview	Overview	01210 2-Oxocarboxylic acid metabolism	COG0129	EG
21.09	21.18	19.6	23.61	24.17	24.74	24.68	24.17	+	mineral_continious	27	27	27	86.3	86.3	86.3	40.224	0	322.83	21600000000	164	3.65	0.000952	-3.65	-7.87	LFTS_00488	LFTS_00488	LFTS_00488 dTDP-glucose 4,6-dehydratase	1074	dTDP-glucose 4%2C6-dehydratase	Extracellular polysaccharide production and export	K01710	Biosynthesis of other secondary metabolites; Metabolism of terpenoids and polyketides	Metabolism of terpenoids and polyketides	00523 Polyketide sugar unit biosynthesis	COG1088	M
20.69	22.49	23.26	26.16	25.51	25.61	25.83	25.81	+	mineral_continious	15	15	14	81.2	81.2	81.2	11.652	0	151.78	53100000000	178	3.14	0.00307	-3.64	-6.32	LFTS_01659	LFTS_01659	LFTS_01659 small subunit ribosomal protein S10	306	small subunit ribosomal protein S10	NA	K02946	Translation	Translation	03010 Ribosome	COG0051	J
20.53	21.88	21.3	24.76	23.09	25.35	25.64	25.46	+	mineral_continious	21	21	19	77.9	77.9	74.5	26.012	0	178.31	27500000000	114	2.73	0.00395	-3.62	-5.29	LFTS_00654	LFTS_00654	LFTS_00654 two-component system, OmpR family, alkaline phosphatase synthesis response regulator PhoP	696	two-component system%2C OmpR family%2C alkaline phosphatase synthesis response regulator PhoP	NA	K07658	Signal transduction	Signal transduction	02020 Two-component system	COG0745	TK
19.17	20.98	19.81	21.91	24.75	23.11	24.2	24.03	+	mineral_continious	11	11	11	76.5	76.5	76.5	9.3495	0	146.28	16300000000	80	2.48	0.00591	-3.62	-4.7	LFTS_00842	LFTS_00842	LFTS_00842 SSU ribosomal protein S16P	246	SSU ribosomal protein S16P	NA	K02959	Translation	Translation	03010 Ribosome	COG0228	J
19.32	20.51	22.16	24.12	23.85	24.37	24.66	24.39	+	mineral_continious	24	24	23	79.5	79.5	79.5	35.392	0	278.46	19800000000	126	2.92	0.00341	-3.61	-5.75	LFTS_01875	LFTS_01875	LFTS_01875 arabinose-5-phosphate isomerase	999	arabinose-5-phosphate isomerase	NA	K06041	Glycan biosynthesis and metabolism	Glycan biosynthesis and metabolism	00540 Lipopolysaccharide biosynthesis	COG0794;COG0517	GMT
20.38	19.96	20.54	24.58	22.93	24.19	23.73	24.09	+	mineral_continious	37	37	37	61	61	61	68.693	0	300.31	12700000000	142	4.03	0	-3.61	-9.18	LFTS_01628	LFTS_01628	LFTS_01628 Putative Zn-dependent protease, contains TPR repeats	1833	Putative Zn-dependent protease%2C contains TPR repeats	NA	K11739	NA	Membrane transport	03070 Bacterial secretion system	COG0457	R
21.28	21.8	22.12	24.82	24.85	24.87	26.3	25.66	+	mineral_continious	11	11	11	90	90	90	8.7601	0	109.23	40700000000	107	3.76	0.00105	-3.56	-8.24	LFTS_00142	LFTS_00142	LFTS_00142 TusA-related sulfurtransferase	243	TusA-related sulfurtransferase	NA	K04085	Folding, sorting and degradation	Folding, sorting and degradation	04122 Sulfur relay system	COG0425	O
21.48	21.14	21.1	24.08	24.96	24.77	24.87	25.01	+	mineral_continious	34	34	34	67.4	67.4	67.4	66.778	0	323.31	29200000000	167	5.16	0	-3.5	-14.5	LFTS_01367	LFTS_01367	LFTS_01367 NAD+ synthase (glutamine-hydrolysing)	1779	NAD+ synthase (glutamine-hydrolysing)	NA	K01950	Metabolism of cofactors and vitamins	Metabolism of cofactors and vitamins	00760 Nicotinate and nicotinamide metabolism	COG0171;COG0388	HR
21.21	21.24	21.47	23.72	24.59	25.39	25.36	24.98	+	mineral_continious	24	24	24	71.5	71.5	71.5	34.685	0	275.36	29200000000	146	3.81	0.0004	-3.5	-8.4	LFTS_00821	LFTS_00821	LFTS_00821 menaquinol-cytochrome c reductase iron-sulfur subunit	930	menaquinol-cytochrome c reductase iron-sulfur subunit	Cytochrome b/c1	K03886	Energy metabolism	Energy metabolism	00190 Oxidative phosphorylation	COG0723	C
21.56	22.02	21.96	24.93	24.98	25.38	25.95	25.45	+	mineral_continious	28	28	28	55.9	55.9	55.9	54.291	0	323.31	40700000000	174	4.91	0	-3.49	-13.1	LFTS_01621	LFTS_01621	LFTS_01621 Outer membrane protein TolC	1473	Outer membrane protein TolC	NA	K12340	Drug resistance; Signal transduction; Membrane transport; Infectious diseases; Environmental adaptation	Membrane transport	03070 Bacterial secretion system	COG1538	M
21.59	21.04	20.47	23.83	24.63	24.75	24.76	24.54	+	mineral_continious	22	22	22	63.6	63.6	63.6	40.789	0	240.34	26000000000	144	4.36	0	-3.47	-10.5	LFTS_01979	LFTS_01979	LFTS_01979 Dihydroorotate dehydrogenase	1107	Dihydroorotate dehydrogenase	NA	K00226	Nucleotide metabolism	Nucleotide metabolism	00240 Pyrimidine metabolism	COG0167	F
20.66	19.93	21.11	23.46	24.68	23.97	24.18	23.85	+	mineral_continious	15	15	15	50.9	50.9	50.9	32.114	0	187.37	18600000000	103	4.1	0	-3.46	-9.47	LFTS_00083	LFTS_00083	LFTS_00083 lactoylglutathione lyase	876	lactoylglutathione lyase	NA	K08234	NA	Glycan biosynthesis and metabolism	00540 Lipopolysaccharide biosynthesis	COG0346	Q
23.43	23.67	22.29	25.9	26.64	26.54	26.9	26.95	+	mineral_continious	31	31	28	74.3	74.3	70.9	42.199	0	323.31	100000000000	328	3.88	0	-3.46	-8.65	LFTS_00644	LFTS_00644	LFTS_00644 methionine adenosyltransferase	1158	methionine adenosyltransferase	NA	K00789	Amino acid metabolism; Overview	Overview	01230 Biosynthesis of amino acids	COG0192;COG1812	H
23.58	21.69	21.32	24.82	26.02	25.73	25.82	25.75	+	mineral_continious	38	38	38	65	65	65	59.706	0	323.31	57400000000	257	2.98	0.0034	-3.43	-5.9	LFTS_02401	LFTS_02401	LFTS_02401 RNAse G	1581	RNAse G	NA	K08301	NA	Glycan biosynthesis and metabolism	00550 Peptidoglycan biosynthesis	COG1530	J
21.44	23.22	23.17	25.73	25.82	26.2	26.28	26.15	+	mineral_continious	18	18	18	83.4	83.4	83.4	21.179	0	249.93	67800000000	206	3.57	0.00123	-3.43	-7.6	LFTS_02448	LFTS_02448	LFTS_02448 CO dehydrogenase beta subunit/acetyl-CoA synthase epsilon subunit	582	CO dehydrogenase beta subunit/acetyl-CoA synthase epsilon subunit	NA	NA	NA	NA	NA	NA	NA
20.97	21.74	19.12	22.87	23.88	24.47	24.43	24.46	+	mineral_continious	16	16	16	68.7	68.7	68.7	27.728	0	180.99	16100000000	81	2.55	0.00563	-3.41	-4.86	LFTS_00054	LFTS_00054	LFTS_00054 triosephosphate isomerase	759	triosephosphate isomerase	NA	K01803	Carbohydrate metabolism; Overview; Energy metabolism	Overview	01200 Carbon metabolism	COG0149	G
21.49	20.71	21.46	25.11	25.09	23.84	24.39	24.71	+	mineral_continious	29	29	29	51	51	51	47.78	0	168.91	24300000000	130	4.04	0	-3.4	-9.22	LFTS_02269	LFTS_02269	LFTS_02269 histidinol dehydrogenase	1338	histidinol dehydrogenase	NA	K00013	Overview; Amino acid metabolism	Overview	01230 Biosynthesis of amino acids	COG0141	E
21.11	20.45	21.87	25.22	24.99	24.23	24.21	24.02	+	mineral_continious	22	22	22	93.5	93.5	93.5	24.847	0	245.17	24200000000	146	3.62	0.00127	-3.39	-7.77	LFTS_02369	LFTS_02369	LFTS_02369 dTMP kinase	654	dTMP kinase	NA	K00943	Nucleotide metabolism	Nucleotide metabolism	00240 Pyrimidine metabolism	COG0125	F
23.2	22.86	23.25	26.69	26.69	26.28	26.24	26.3	+	mineral_continious	46	46	46	90.9	90.9	90.9	50.802	0	323.31	90400000000	426	6.06	0	-3.34	-20.5	LFTS_02105	LFTS_02105	LFTS_02105 TolB protein	1320	TolB protein	NA	K03641	NA	Replication and repair	03420 Nucleotide excision repair	COG0823	U
22.6	20.38	19.82	23.74	25.02	23.96	24.35	24.21	+	mineral_continious	17	17	17	67.2	67.2	67.2	26.454	0	133.56	21200000000	101	2.54	0.0058	-3.32	-4.84	LFTS_00007	LFTS_00007	LFTS_00007 7-cyano-7-deazaguanine synthase	726	7-cyano-7-deazaguanine synthase	NA	K06920	Metabolism of cofactors and vitamins	Metabolism of cofactors and vitamins	00790 Folate biosynthesis	COG0603	J
21.07	21.71	19.62	24.05	24.15	24.29	23.9	24.15	+	mineral_continious	33	33	33	65.7	65.7	65.7	56.58	0	224.98	18100000000	159	3.44	0.00157	-3.31	-7.2	LFTS_01956	LFTS_01956	LFTS_01956 anthranilate synthase component 1	1506	anthranilate synthase component 1	NA	K01657	Cellular community - prokaryotes; Overview; Amino acid metabolism	Overview	01230 Biosynthesis of amino acids	COG0147	EH
23.17	22.93	22.87	26.02	26.44	26.25	26.37	26.22	+	mineral_continious	16	16	16	72	72	72	22.058	0	313.58	79900000000	284	6.88	0	-3.27	-28.1	LFTS_02121	LFTS_02121	LFTS_02121 peroxiredoxin (alkyl hydroperoxide reductase subunit C)	603	peroxiredoxin (alkyl hydroperoxide reductase subunit C)	Oxidative stress response	K03386	Cell growth and death	Cell growth and death	04214 Apoptosis - fly	COG0450	V
20.94	20.97	21.66	23.47	24.79	24.62	24.75	24.48	+	mineral_continious	22	22	22	87.1	87.1	87.1	30.833	0	148.6	24400000000	133	3.92	0	-3.23	-8.77	LFTS_01294	LFTS_01294	LFTS_01294 acyl-[acyl-carrier-protein]--UDP-N-acetylglucosamine O-acyltransferase	864	acyl-[acyl-carrier-protein]--UDP-N- acetylglucosamine O-acyltransferase	Lipopolysaccharide synthesis	K00677	Glycan biosynthesis and metabolism; Drug resistance	Glycan biosynthesis and metabolism	00540 Lipopolysaccharide biosynthesis	COG1043	M
21.45	22.87	22.28	25.22	25.28	25.46	25.48	25.59	+	mineral_continious	31	31	30	88.8	88.8	85.3	33.383	0	323.31	45500000000	233	4.29	0	-3.21	-10.2	LFTS_00647	LFTS_00647	LFTS_00647 cysteine synthase	939	cysteine synthase	NA	K01738	Energy metabolism; Amino acid metabolism; Overview	Overview	01200 Carbon metabolism	COG0031	E
19.88	20.48	21.57	23.7	23.8	23.43	24.16	24.04	+	mineral_continious	23	23	23	91.9	91.9	91.9	27.331	0	216.14	13700000000	130	3.68	0.00101	-3.18	-7.95	LFTS_00765	LFTS_00765	LFTS_00765 Ferredoxin-NADP reductase	747	Ferredoxin-NADP reductase	NA	K00523	Carbohydrate metabolism	Carbohydrate metabolism	00520 Amino sugar and nucleotide sugar metabolism	COG0543	HC
22.45	21.89	22.4	25.08	25.05	25.57	25.8	25.5	+	mineral_continious	28	28	28	61.4	61.4	61.4	51.471	0	323.31	41400000000	220	4.98	0	-3.15	-13.4	LFTS_00165	LFTS_00165	LFTS_00165 Outer membrane protein TolC	1377	Outer membrane protein TolC	NA	K15725	NA	Signal transduction	02020 Two-component system	COG1538	M
22.44	20.48	21.41	24.74	24.42	24.7	24.61	24.43	+	mineral_continious	20	20	20	72.9	72.9	72.9	25.612	0	323.31	24600000000	149	3.51	0.00137	-3.14	-7.43	LFTS_02388	LFTS_02388	LFTS_02388 uridylate kinase	711	uridylate kinase	NA	K09903	Nucleotide metabolism	Nucleotide metabolism	00240 Pyrimidine metabolism	COG0528	F
21.07	21.67	21.55	23.82	24.83	24.66	24.91	24.59	+	mineral_continious	27	27	27	77.4	77.4	77.4	33.813	0	323.31	27100000000	165	4.41	0	-3.13	-10.7	LFTS_02161	LFTS_02161	LFTS_02161 [acyl-carrier-protein] S-malonyltransferase	945	[acyl-carrier-protein] S-malonyltransferase	NA	K00645	Overview; Lipid metabolism	Overview	01212 Fatty acid metabolism	COG0331	I
19.78	20.77	21.2	22.67	23.06	24.37	24.33	24.02	+	mineral_continious	13	13	13	79.6	79.6	79.6	12.548	0	134.64	13700000000	70	2.86	0.0037	-3.11	-5.6	LFTS_01715	LFTS_01715	LFTS_01715 hypothetical protein	327	hypothetical protein	NA	K01907	Amino acid metabolism; Carbohydrate metabolism	Carbohydrate metabolism	00650 Butanoate metabolism	COG0365	I
20.69	22.43	21.99	24.69	24.87	24.61	24.95	24.92	+	mineral_continious	21	21	21	79.4	79.4	79.4	37.664	0	218.21	28900000000	135	3.66	0.000984	-3.1	-7.91	LFTS_01708	LFTS_01708	LFTS_01708 glucokinase	1035	glucokinase	NA	K00845	Overview; Biosynthesis of other secondary metabolites; Carbohydrate metabolism	Overview	01200 Carbon metabolism	COG0837	G
22.55	22.24	22.89	26.14	25.96	25.48	25.43	25.29	+	mineral_continious	42	41	40	91.7	90.3	88.3	55.893	0	323.31	54500000000	276	4.69	0	-3.1	-12	LFTS_01704	LFTS_01704	LFTS_01704 glucose-6-phosphate 1-dehydrogenase	1488	glucose-6-phosphate 1-dehydrogenase	NA	K00036	Carbohydrate metabolism; Metabolism of other amino acids; Overview; Cancers	Overview	01200 Carbon metabolism	COG0364	G
20.26	21.76	20.77	22.65	24.2	24.31	24.27	24.62	+	mineral_continious	46	46	46	57.5	57.5	57.5	118.03	0	323.31	18200000000	189	2.81	0.00419	-3.08	-5.47	LFTS_01916	LFTS_01916	LFTS_01916 carbamoyl-phosphate synthase large subunit	3243	carbamoyl-phosphate synthase large subunit	NA	K01955	Nucleotide metabolism; Amino acid metabolism	Nucleotide metabolism	00240 Pyrimidine metabolism	COG0458	EF
21.18	22.52	21.91	25.21	25.43	24.71	24.91	24.37	+	mineral_continious	24	24	24	66.3	66.3	66.3	33.08	0	215.27	33900000000	158	3.73	0.00103	-3.06	-8.14	LFTS_00903	LFTS_00903	LFTS_00903 methylthioadenosine phosphorylase	903	methylthioadenosine phosphorylase	NA	K00772	Amino acid metabolism	Amino acid metabolism	00270 Cysteine and methionine metabolism	COG0005	F
21.18	21.06	21.52	23.5	24.48	24.42	24.62	24.34	+	mineral_continious	27	27	27	66.9	66.9	66.9	36.905	0	285.7	20700000000	156	4.41	0	-3.02	-10.7	LFTS_02280	LFTS_02280	LFTS_02280 fructose-1,6-bisphosphatase I	1008	fructose-1%2C6-bisphosphatase I	NA	K03841	Carbohydrate metabolism; Overview; Signal transduction; Energy metabolism; Endocrine system	Overview	01200 Carbon metabolism	COG0158	G
23.07	22.12	21.69	25.05	25.38	25.38	25.4	25.34	+	mineral_continious	42	42	42	69.4	69.4	69.4	65.36	0	289.49	41600000000	231	4.15	0	-3.02	-9.67	LFTS_00499	LFTS_00499	LFTS_00499 maltose alpha-D-glucosyltransferase/ alpha-amylase	1680	maltose alpha-D-glucosyltransferase/ alpha-amylase	NA	K05343	Carbohydrate metabolism	Carbohydrate metabolism	00500 Starch and sucrose metabolism	COG0366	G
19.41	20.49	22.03	20.89	23.2	24.44	24.57	25.06			11	11	10	86.6	86.6	86.6	11.345	0	107.07	16500000000	63	1.4	0.0683	-2.99	-2.61	LFTS_00679	LFTS_00679	LFTS_00679 Exodeoxyribonuclease VII small subunit	294	Exodeoxyribonuclease VII small subunit	NA	K03602	Replication and repair	Replication and repair	03430 Mismatch repair	COG1722	L
22.24	22.35	21.55	24.74	24.95	25.42	25.26	24.73	+	mineral_continious	13	13	13	51.6	51.6	51.6	27.352	0	110.47	31700000000	98	4.58	0	-2.97	-11.5	LFTS_01642	LFTS_01642	LFTS_01642 methionine aminopeptidase, type I	759	methionine aminopeptidase%2C type I	NA	K01265	NA	Translation	03010 Ribosome	COG0024	J
20.58	19.85	21.75	24.06	23.82	23.33	23.37	23.89	+	mineral_continious	21	21	21	87.5	87.5	87.5	28.46	0	193.54	12200000000	86	3.24	0.00246	-2.97	-6.62	LFTS_01612	LFTS_01612	LFTS_01612 Ferredoxin-NADP reductase	774	Ferredoxin-NADP reductase	NA	K00523	Carbohydrate metabolism	Carbohydrate metabolism	00520 Amino sugar and nucleotide sugar metabolism	COG0543	HC
23.68	23.16	23.07	25.98	25.99	26.23	26.83	26.3	+	mineral_continious	62	62	62	83.4	83.4	83.4	65.125	0	323.31	80000000000	385	4.69	0	-2.96	-12	LFTS_00335	LFTS_00335	LFTS_00335 proteasome-associated ATPase	1740	proteasome-associated ATPase	NA	K13527	Folding, sorting and degradation	Folding, sorting and degradation	03050 Proteasome	COG0464	MDT
21.04	21.81	20.55	24.05	23.81	23.88	24.34	24.37	+	mineral_continious	19	19	19	62.2	62.2	62.2	30.993	0	114.1	17800000000	84	4.12	0	-2.96	-9.53	LFTS_00706	LFTS_00706	LFTS_00706 L-proline dehydrogenase	813	L-proline dehydrogenase	NA	K00318	Amino acid metabolism	Amino acid metabolism	00330 Arginine and proline metabolism	COG0506	E
21.35	22.64	21.98	24.35	25.11	25.13	25.13	24.99	+	mineral_continious	39	39	38	69.7	69.7	69.7	58.054	0	323.31	34200000000	212	3.91	0	-2.95	-8.76	LFTS_02537	LFTS_02537	LFTS_02537 2-isopropylmalate synthase	1599	2-isopropylmalate synthase	NA	K01649	Amino acid metabolism; Overview; Carbohydrate metabolism	Overview	01210 2-Oxocarboxylic acid metabolism	COG0119	E
21.77	22.76	21.17	24.77	24.92	24.93	24.7	24.93	+	mineral_continious	58	58	57	62.5	62.5	62.5	99.546	0	323.31	28300000000	230	3.84	0.000444	-2.95	-8.52	LFTS_00863	LFTS_00863	LFTS_00863 alanyl-tRNA synthetase	2676	alanyl-tRNA synthetase	NA	K01872	Translation	Translation	00970 Aminoacyl-tRNA biosynthesis	COG0013	J
22.53	23.28	21.74	25.07	25.68	25.49	25.4	25.54	+	mineral_continious	46	46	46	74.2	74.2	74.2	80.35	0	323.31	47300000000	280	3.79	0.000396	-2.92	-8.33	LFTS_02427	LFTS_02427	LFTS_02427 hypothetical protein	2094	hypothetical protein	NA	K07405	Carbohydrate metabolism	Carbohydrate metabolism	00500 Starch and sucrose metabolism	COG1449	G
23.5	22.85	22.15	26	25.86	25.61	25.61	25.67	+	mineral_continious	47	47	47	73.7	73.7	73.7	68.971	0	323.31	54800000000	292	4.15	0	-2.92	-9.64	LFTS_02078	LFTS_02078	LFTS_02078 NADH-quinone oxidoreductase subunit F	1884	NADH-quinone oxidoreductase subunit F	NADH dehydrogenase	K00335	Energy metabolism	Energy metabolism	00190 Oxidative phosphorylation	COG1894	C
21.48	21.63	20.88	23.51	24.55	24.27	24.55	24.32	+	mineral_continious	45	45	45	81.9	81.9	81.9	63.263	0	323.31	20600000000	206	4.13	0	-2.91	-9.58	LFTS_00094	LFTS_00094	LFTS_00094 phenylalanyl-tRNA synthetase beta subunit	1710	phenylalanyl-tRNA synthetase beta subunit	NA	K01890	Translation	Translation	00970 Aminoacyl-tRNA biosynthesis	COG0072	J
22.48	23.25	22.39	25.07	25.89	25.7	25.73	25.69	+	mineral_continious	31	31	31	76.6	76.6	76.6	50.416	0	323.31	53800000000	310	4.4	0	-2.91	-10.7	LFTS_00487	LFTS_00487	LFTS_00487 3-isopropylmalate dehydratase, large subunit	1398	3-isopropylmalate dehydratase%2C large subunit	NA	K01702	Amino acid metabolism; Overview	Overview	01210 2-Oxocarboxylic acid metabolism	COG0065;COG0066	E
22.32	22.84	22	25.07	25.3	25.03	25.51	25.53	+	mineral_continious	38	38	38	76.4	76.4	76.4	53.199	0	323.31	40300000000	253	4.83	0	-2.9	-12.7	LFTS_02101	LFTS_02101	LFTS_02101 aspartyl/glutamyl-tRNA(Asn/Gln) amidotransferase subunit A	1479	aspartyl/glutamyl-tRNA(Asn/Gln) amidotransferase subunit A	NA	K02433	Translation	Translation	00970 Aminoacyl-tRNA biosynthesis	COG0154	J
22.43	23.5	21.88	24.66	26.01	25.54	25.66	25.53	+	mineral_continious	26	26	26	52.7	52.7	52.7	51.91	0	284.9	52800000000	208	3.12	0.00303	-2.88	-6.27	LFTS_00875	LFTS_00875	LFTS_00875 outer membrane protein	1374	outer membrane protein	NA	K12340	Drug resistance; Signal transduction; Membrane transport; Infectious diseases; Environmental adaptation	Membrane transport	03070 Bacterial secretion system	COG1538	M
21.6	19.68	21.97	23.17	24.53	24.01	24.03	24.03	+	mineral_continious	23	23	22	74.5	74.5	72.7	36.415	0	208.09	18000000000	129	2.53	0.00573	-2.87	-4.82	LFTS_00799	LFTS_00799	LFTS_00799 two-component system, chemotaxis family, response regulator CheV	981	two-component system%2C chemotaxis family%2C response regulator CheV	Chemotaxis	K03415	Signal transduction; Cell motility	Signal transduction	02020 Two-component system	COG0784;COG0835	TNT
23.68	23.31	23.38	27.03	26.29	26.53	25.66	26.04	+	mineral_continious	5	5	5	42.9	42.9	42.9	11.04	0	112.55	73100000000	114	3.97	0	-2.85	-8.98	LFTS_00365	LFTS_00365	LFTS_00365 Outer membrane protein OmpA	318	Outer membrane protein OmpA	NA	NA	NA	NA	NA	NA	NA
22.77	23	21.96	24.99	25.38	25.85	25.13	25.75	+	mineral_continious	43	43	43	72.1	72.1	72.1	53.692	0	323.31	43800000000	246	3.94	0	-2.84	-8.85	LFTS_00024	LFTS_00024	LFTS_00024 HD domain-containing protein	1431	HD domain-containing protein	NA	K07814	NA	Cell growth and death	04112 Cell cycle - Caulobacter	COG3437	T
21.54	21.02	21.06	24.01	24.29	24.33	23.89	23.48	+	mineral_continious	30	30	29	60.5	60.5	60.5	49.22	0	173.74	17600000000	133	4.61	0	-2.79	-11.6	LFTS_02146	LFTS_02146	LFTS_02146 N-acetylglutamate synthase	1347	N-acetylglutamate synthase	NA	K14682	Overview; Amino acid metabolism	Overview	01210 2-Oxocarboxylic acid metabolism	COG0548;COG1246	E
20.38	20.38	20.18	22.13	23.5	22.9	23.28	23.7	+	mineral_continious	28	28	27	69.3	69.3	69.3	50.686	0	205.85	9809700000	83	3.54	0.0012	-2.79	-7.5	LFTS_00147	LFTS_00147	LFTS_00147 regulatory protein, Fis family	1362	regulatory protein%2C Fis family	NA	K02481	NA	Overview	01230 Biosynthesis of amino acids	COG2204	T
21.14	21.63	21.21	23.77	24.12	24.38	24.05	24.26	+	mineral_continious	35	35	35	74.9	74.9	74.9	56.224	0	295.05	17200000000	181	5.37	0	-2.79	-15.6	LFTS_02443	LFTS_02443	LFTS_02443 L-aspartate oxidase	1542	L-aspartate oxidase	NA	K00278	Amino acid metabolism; Metabolism of cofactors and vitamins	Amino acid metabolism	00250 Alanine, aspartate and glutamate metabolism	COG0029	H
22.29	22.61	21.58	24.36	25.47	24.88	24.93	25.08	+	mineral_continious	19	19	19	94.1	94.1	94.1	22.529	0	143.86	38400000000	133	3.84	0.000436	-2.78	-8.52	LFTS_02511	LFTS_02511	LFTS_02511 precorrin-6Y C5,15-methyltransferase (decarboxylating)	618	precorrin-6Y C5%2C15-methyltransferase (decarboxylating)	NA	K00595	Metabolism of cofactors and vitamins	Metabolism of cofactors and vitamins	00860 Porphyrin and chlorophyll metabolism	COG2241;COG2242	H
22.56	23.11	24.09	25.98	26.05	26.27	26	25.81	+	mineral_continious	18	18	18	76.1	76.1	76.1	29.028	0	323.31	60500000000	219	3.72	0.00102	-2.77	-8.1	LFTS_01485	LFTS_01485	LFTS_01485 Putative negative regulator of RcsB-dependent stress response	795	Putative negative regulator of RcsB-dependent stress response	NA	K05807	NA	Energy metabolism	00190 Oxidative phosphorylation	COG4105	M
22.37	23.89	22.89	26.03	26.28	25.54	25.45	25.68	+	mineral_continious	40	40	40	85.2	85.2	85.2	37.98	0	323.31	63800000000	308	3.4	0.00155	-2.74	-7.09	LFTS_00961	LFTS_00961	LFTS_00961 putative oxidoreductase	1017	putative oxidoreductase	NA	K05275	Metabolism of cofactors and vitamins	Metabolism of cofactors and vitamins	00750 Vitamin B6 metabolism	COG0667	R
24.29	24.53	24.56	26.79	27.33	27.26	27.15	27.32	+	mineral_continious	14	14	14	54	54	54	37.451	0	323.31	167000000000	520	5.79	0	-2.71	-18.5	LFTS_00299	LFTS_00299	LFTS_00299 putative protein	1059	hypothetical protein	NA	K07586	NA	Translation	00970 Aminoacyl-tRNA biosynthesis	COG3557	S
22.02	23.19	22.87	25.3	25.37	25.44	25.45	25.42	+	mineral_continious	33	33	33	88.6	88.6	88.6	36.618	0	323.31	43700000000	242	4.35	0	-2.7	-10.5	LFTS_00964	LFTS_00964	LFTS_00964 precorrin-8X methylmutase	1005	precorrin-8X methylmutase	NA	K06042	Metabolism of cofactors and vitamins	Metabolism of cofactors and vitamins	00860 Porphyrin and chlorophyll metabolism	COG2082	H
22.22	21.76	22.12	24.32	25.17	24.69	24.6	24.78	+	mineral_continious	29	29	29	86.5	86.5	86.5	34.899	0	237.31	27300000000	153	4.83	0	-2.68	-12.7	LFTS_01783	LFTS_01783	LFTS_01783 Nucleoside-diphosphate-sugar epimerase	939	Nucleoside-diphosphate-sugar epimerase	Lipopolysaccharide synthesis	K01784	Carbohydrate metabolism	Carbohydrate metabolism	00052 Galactose metabolism	COG1087	M
20.55	20.38	22.14	23.8	24.07	23.39	24.04	23.17	+	mineral_continious	33	33	33	74.3	74.3	74.3	49.247	0	209.74	13600000000	125	2.87	0.00374	-2.67	-5.64	LFTS_00841	LFTS_00841	LFTS_00841 signal recognition particle subunit FFH/SRP54 (srp54)	1335	signal recognition particle subunit FFH/SRP54 (srp54)	NA	K03106	Cellular community - prokaryotes; Folding, sorting and degradation; Membrane transport	Folding, sorting and degradation	03060 Protein export	COG0541	U
22.15	21.42	21.29	25.18	24.88	24.06	23.42	23.77	+	mineral_continious	25	25	25	66.1	66.1	66.1	32.344	0	226.4	22000000000	117	2.8	0.00415	-2.64	-5.46	LFTS_02465	LFTS_02465	LFTS_02465 peptidyl-prolyl cis-trans isomerase C	870	peptidyl-prolyl cis-trans isomerase C	NA	K03769	NA	Glycan biosynthesis and metabolism	00540 Lipopolysaccharide biosynthesis	COG0760	O
21.17	21.3	22.92	23.71	24.45	24.52	24.74	24.51	+	mineral_continious	31	31	31	74.3	74.3	74.3	54.103	0	257.22	20500000000	154	2.8	0.00417	-2.59	-5.46	LFTS_02445;WP_004871882.1	LFTS_02445	LFTS_02445 glutamyl-tRNA synthetase	1425	glutamyl-tRNA synthetase	NA	K09698	Translation	Translation	00970 Aminoacyl-tRNA biosynthesis	COG0008	J
22.69	23.5	23	25.52	25.66	25.53	25.8	25.73	+	mineral_continious	44	44	43	89.8	89.8	88.7	49.722	0	323.31	53200000000	301	5.04	0	-2.58	-13.8	LFTS_00403	LFTS_00403	LFTS_00403 seryl-tRNA synthetase	1329	seryl-tRNA synthetase	NA	K01875	Translation	Translation	00970 Aminoacyl-tRNA biosynthesis	COG0172	J
21.96	22.62	22.25	24.42	25.11	24.98	24.9	24.76	+	mineral_continious	46	46	46	81.4	81.4	81.4	55.505	0	323.31	32600000000	222	4.72	0	-2.56	-12.1	LFTS_02100	LFTS_02100	LFTS_02100 aspartyl/glutamyl-tRNA(Asn/Gln) amidotransferase subunit B	1473	aspartyl/glutamyl-tRNA(Asn/Gln) amidotransferase subunit B	NA	K02434	Translation	Translation	00970 Aminoacyl-tRNA biosynthesis	COG0064	J
21.66	23.16	23.43	24.97	25.33	25.3	25.64	25.24	+	mineral_continious	26	26	26	89.6	89.6	89.6	28.37	0	323.31	45100000000	244	3.01	0.00327	-2.55	-5.99	LFTS_01981	LFTS_01981	LFTS_01981 proteasome alpha subunit	756	proteasome alpha subunit	NA	K03432	Folding, sorting and degradation	Folding, sorting and degradation	03050 Proteasome	COG0638	O
22.25	23.38	21.15	24.63	25.35	24.7	24.52	24.79	+	mineral_continious	41	41	41	89.8	89.8	89.8	50.49	0	323.31	31100000000	231	2.62	0.00522	-2.54	-5.01	LFTS_01719	LFTS_01719	LFTS_01719 oxygen-dependent protoporphyrinogen oxidase	1389	oxygen-dependent protoporphyrinogen oxidase	NA	K00231	Metabolism of cofactors and vitamins	Metabolism of cofactors and vitamins	00860 Porphyrin and chlorophyll metabolism	COG1232	H
21.63	22.74	21.07	23.94	24.61	24.25	24.58	24.31	+	mineral_continious	20	20	20	69.2	69.2	69.2	30.218	0	205.61	23100000000	136	3.17	0.00263	-2.53	-6.41	LFTS_01946	LFTS_01946	LFTS_01946 Zinc carboxypeptidase	801	Zinc carboxypeptidase	NA	K06987	NA	Energy metabolism	00190 Oxidative phosphorylation	COG3608	R
22.11	23.84	22.63	24.86	25.57	25.41	25.35	25.74	+	mineral_continious	16	16	16	67.8	67.8	67.8	13.45	0	76.268	47800000000	136	3.01	0.00326	-2.52	-5.99	LFTS_00845	LFTS_00845	LFTS_00845 large subunit ribosomal protein L19	357	large subunit ribosomal protein L19	NA	K02884	Translation	Translation	03010 Ribosome	COG0335	J
20.74	21.74	21.91	23.48	24.1	24.07	24.04	24.26	+	mineral_continious	45	45	45	76.6	76.6	76.6	67.056	0	323.31	16600000000	186	3.65	0.00096	-2.52	-7.88	LFTS_00929	LFTS_00929	LFTS_00929 arginyl-tRNA synthetase	1788	arginyl-tRNA synthetase	NA	K01887	Translation	Translation	00970 Aminoacyl-tRNA biosynthesis	COG0018	J
20.53	22.43	22.34	23.73	24.58	24.39	24.29	24.46	+	mineral_continious	13	13	13	68.2	68.2	68.2	17.105	0	106.94	23300000000	127	2.66	0.00492	-2.52	-5.12	LFTS_01596	LFTS_01596	LFTS_01596 Response regulator receiver domain-containing protein	447	Response regulator receiver domain-containing protein	NA	K02485	NA	Cellular community - prokaryotes	02024 Quorum sensing	COG2197	TK
23.92	23.02	22.9	25.7	25.54	25.96	25.77	25.89	+	mineral_continious	50	50	50	91.6	91.6	91.6	59.606	0	323.31	52400000000	297	4.19	0	-2.49	-9.79	LFTS_01394	LFTS_01394	LFTS_01394 phosphoglucomutase	1644	phosphoglucomutase	Extracellular polysaccharide production and export	K01835	Carbohydrate metabolism; Nucleotide metabolism; Biosynthesis of other secondary metabolites	Carbohydrate metabolism	00010 Glycolysis / Gluconeogenesis	COG0033	G
21.28	20.25	19.82	23.24	23.17	22.99	22.35	22.67	+	mineral_continious	17	17	17	62.4	62.4	62.4	26.738	0	94.786	6786300000	75	3.13	0.00305	-2.44	-6.31	LFTS_00184	LFTS_00184	LFTS_00184 peptidyl-prolyl cis-trans isomerase D	705	peptidyl-prolyl cis-trans isomerase D	NA	K03770	NA	Signal transduction	02020 Two-component system	COG0760	O
24.56	24.05	24.2	26.74	26.87	26.6	26.77	26.48	+	mineral_continious	52	52	52	88.3	88.3	88.3	48.879	0	323.31	102000000000	505	5.55	0	-2.42	-16.8	LFTS_02480	LFTS_02480	LFTS_02480 hypothetical protein	1281	hypothetical protein	NA	K02012	Membrane transport	Membrane transport	02010 ABC transporters	COG1840	P
20.75	21.13	21.19	22.43	24.15	23.23	23.42	23.94	+	mineral_continious	27	27	27	69.9	69.9	69.9	42.307	0	180.25	12700000000	113	2.94	0.00347	-2.41	-5.81	LFTS_00517	LFTS_00517	LFTS_00517 two-component system, response regulator RpfG	1131	two-component system%2C response regulator RpfG	Quorum sensing	K13815	Cellular community - prokaryotes; Signal transduction	Signal transduction	02020 Two-component system	COG3437	T
22.9	22.58	23.29	24.62	24.97	25.79	25.73	25.52	+	mineral_continious	36	36	36	70.9	70.9	70.9	51.415	0	323.31	41700000000	199	3.4	0.00154	-2.4	-7.08	LFTS_00042	LFTS_00042	LFTS_00042 two-component system, NtrC family, nitrogen regulation response regulator NtrX	1374	two-component system%2C NtrC family%2C nitrogen regulation response regulator NtrX	Nitrate/nitrite regulation	K13599	Signal transduction	Signal transduction	02020 Two-component system	COG2204	T
23.49	23.85	23.89	26.2	24.9	26.56	26.62	26.42	+	mineral_continious	5	5	5	85.3	85.3	85.3	7.3591	0	178.84	87900000000	498	2.82	0.00423	-2.4	-5.5	LFTS_01505	LFTS_01505	LFTS_01505 cold shock protein (beta-ribbon, CspA family)	207	cold shock protein (beta-ribbon%2C CspA family)	NA	K03704	NA	Membrane transport	03070 Bacterial secretion system	COG1278	K
21.44	22.25	21.78	24.02	24.43	24.11	24.46	24	+	mineral_continious	27	27	27	72.5	72.5	72.5	27.16	0	207.67	20800000000	111	4.46	0	-2.38	-10.9	LFTS_02265	LFTS_02265	LFTS_02265 1-(5-phosphoribosyl)-5-[(5-phosphoribosylamino)methylideneamino] imidazole-4-carboxamide isomerase	744	1-(5-phosphoribosyl)-5-[(5- phosphoribosylamino)methylideneamino] imidazole-4-carboxamide isomerase	NA	K01814	Overview; Amino acid metabolism	Overview	01230 Biosynthesis of amino acids	COG0106	E
23.56	22.27	22.3	24.1	24.38	25.48	25.83	25.64	+	mineral_continious	14	14	14	82.4	82.4	82.4	15.651	0	98.805	39800000000	94	2.25	0.00862	-2.37	-4.21	LFTS_01453	LFTS_01453	LFTS_01453 transcriptional regulator, TraR/DksA family	411	transcriptional regulator%2C TraR/DksA family	NA	K06204	Cellular community - prokaryotes	Cellular community - prokaryotes	02026 Biofilm formation - Escherichia coli	COG1734	J
22.97	23.11	23.39	25.15	25.32	25.74	25.93	25.48	+	mineral_continious	40	40	40	80.3	80.3	80.3	49.289	0	323.31	44800000000	259	4.56	0	-2.37	-11.4	LFTS_02183	LFTS_02183	LFTS_02183 microcin-processing peptidase 1. Unknown type peptidase. MEROPS family U62	1359	microcin-processing peptidase 1. Unknown type peptidase. MEROPS family U62	NA	K03592	NA	Amino acid metabolism	00330 Arginine and proline metabolism	COG0312	R
22.21	22.37	22.98	26.41	24.91	24.47	24.02	24.6	+	mineral_continious	13	13	13	85.5	85.5	85.5	16.651	0	194.41	30100000000	125	2.22	0.00975	-2.36	-4.14	LFTS_01925	LFTS_01925	LFTS_01925 CBS domain-containing protein	459	CBS domain-containing protein	NA	K04767	NA	Metabolism of cofactors and vitamins	00860 Porphyrin and chlorophyll metabolism	COG0517	T
22.32	22.15	22.03	23.51	24.82	24.83	24.93	24.55	+	mineral_continious	15	15	15	88.4	88.4	88.4	22.566	0	266.88	26700000000	162	3.25	0.00247	-2.36	-6.64	LFTS_02153	LFTS_02153	LFTS_02153 phosphoribosylglycinamide formyltransferase-1	624	phosphoribosylglycinamide formyltransferase-1	NA	K11175	Metabolism of cofactors and vitamins; Nucleotide metabolism	Nucleotide metabolism	00230 Purine metabolism	COG0299	F
22.05	21.75	22.72	24.57	24.95	24.51	24.53	24.01	+	mineral_continious	45	45	45	66	66	66	67.926	0	277.42	26000000000	178	3.73	0.00103	-2.34	-8.11	LFTS_00090	LFTS_00090	LFTS_00090 threonyl-tRNA synthetase	1761	threonyl-tRNA synthetase	NA	K01868	Translation	Translation	00970 Aminoacyl-tRNA biosynthesis	COG0441	J
21.72	22.22	23.32	24.28	24.91	24.71	24.87	25	+	mineral_continious	18	18	18	88.6	88.6	88.6	19.423	0	240.15	30400000000	146	3.04	0.00307	-2.34	-6.07	LFTS_01997	LFTS_01997	LFTS_01997 hypoxanthine phosphoribosyltransferase	531	hypoxanthine phosphoribosyltransferase	NA	K00760	Xenobiotics biodegradation and metabolism; Nucleotide metabolism	Nucleotide metabolism	00230 Purine metabolism	COG0634	F
22.65	21.87	22.01	24.8	24.6	24.62	23.92	24.63	+	mineral_continious	27	27	27	72.4	72.4	72.4	40.354	0	247.82	22600000000	143	3.88	0	-2.33	-8.66	LFTS_01965	LFTS_01965	LFTS_01965 iron(II)-dependent oxidoreductase	1089	iron(II)-dependent oxidoreductase	NA	K13444	Transport and catabolism	Transport and catabolism	04142 Lysosome	NA
22.8	22.15	21.81	24.59	22.02	25.2	25.52	25.61			6	6	6	53.4	53.4	53.4	11.021	0	73.666	28100000000	49	1.36	0.073	-2.33	-2.55	LFTS_00752	LFTS_00752	LFTS_00752 Copper chaperone CopZ	312	Copper chaperone CopZ	Copper resistance	K08364	NA	Energy metabolism	00190 Oxidative phosphorylation	COG2608	P
20.8	21.02	21.15	21.96	23.67	23.49	24.11	23.38	+	mineral_continious	11	11	11	56.5	56.5	56.5	27.354	0	152.67	11800000000	51	2.51	0.00598	-2.33	-4.77	LFTS_02264	LFTS_02264	LFTS_02264 cyclase	768	cyclase	NA	K02500	Overview; Amino acid metabolism	Overview	01230 Biosynthesis of amino acids	COG0107	E
23.33	23.95	23.41	25.69	25.59	25.75	26.25	26.13	+	mineral_continious	23	23	23	84.7	84.7	84.7	35.294	0	323.31	58600000000	223	4.32	0	-2.32	-10.4	LFTS_02069	LFTS_02069	LFTS_02069 alcohol dehydrogenase, propanol-preferring	1005	alcohol dehydrogenase%2C propanol-preferring	NA	K13953	Amino acid metabolism; Carbohydrate metabolism; Metabolism of cofactors and vitamins; Xenobiotics biodegradation and metabolism; Lipid metabolism; Overview	Overview	01220 Degradation of aromatic compounds	COG1064	G
20.95	21.94	21.25	22.79	23.74	23.95	24.15	23.84	+	mineral_continious	13	13	13	88.1	88.1	88.1	14.486	0	102.89	14400000000	73	3.05	0.00293	-2.32	-6.09	LFTS_00224	LFTS_00224	LFTS_00224 two-component system, chemotaxis family, response regulator CheY	381	two-component system%2C chemotaxis family%2C response regulator CheY	Chemotaxis	K03413	Signal transduction; Cell motility	Signal transduction	02020 Two-component system	COG0784	T
21.56	22.65	21.59	23.48	23.81	24.68	24.81	24.43	+	mineral_continious	27	27	27	69.2	69.2	69.2	41.651	0	283.06	21900000000	131	2.77	0.00404	-2.31	-5.37	LFTS_00607	LFTS_00607	LFTS_00607 cell division protein FtsZ	1173	cell division protein FtsZ	NA	K03531	Cell growth and death	Cell growth and death	04112 Cell cycle - Caulobacter	COG0206	D
22.88	23.38	22.62	24.83	25.34	25.23	25.69	25.24	+	mineral_continious	30	30	30	72	72	72	45.366	0	323.31	40200000000	203	4.1	0	-2.31	-9.45	LFTS_01333	LFTS_01333	LFTS_01333 phosphoribosylamine--glycine ligase	1278	phosphoribosylamine--glycine ligase	NA	K01945	Nucleotide metabolism	Nucleotide metabolism	00230 Purine metabolism	COG0151	F
21.4	22.56	22.54	24.24	24.69	24.33	24.55	24.45	+	mineral_continious	29	29	29	77.7	77.7	77.7	44.032	0	323.31	24400000000	155	3.59	0.00124	-2.29	-7.66	LFTS_01338	LFTS_01338	LFTS_01338 aspartate aminotransferase	1212	aspartate aminotransferase	NA	K00812	Amino acid metabolism; Overview; Biosynthesis of other secondary metabolites	Overview	01210 2-Oxocarboxylic acid metabolism	COG0436	E
23.12	23.81	24.23	25.85	25.9	25.86	26.5	25.91	+	mineral_continious	30	30	27	74.2	74.2	70.6	38.797	0	323.31	71300000000	306	3.66	0.000976	-2.28	-7.89	LFTS_00862	LFTS_00862	LFTS_00862 recombination protein RecA	1083	recombination protein RecA	NA	K03553	Replication and repair	Replication and repair	03440 Homologous recombination	COG0468	L
23.48	21.08	21.68	24.58	24	24.17	24.74	24.27	+	mineral_continious	20	20	20	59.6	59.6	59.6	36.193	0	158.69	22300000000	126	2.19	0.0101	-2.27	-4.09	LFTS_01799;LFTS_00016	LFTS_01799	LFTS_01799 hypothetical protein	939	hypothetical protein	NA	K00477	Transport and catabolism	Transport and catabolism	04146 Peroxisome	NA
21.52	21.09	21.72	23.42	24.04	23.61	23.91	23.57	+	mineral_continious	22	22	22	79.5	79.5	79.5	24.513	0	138.37	13200000000	111	4.48	0	-2.27	-11	LFTS_02296	LFTS_02296	LFTS_02296 hypothetical protein	648	hypothetical protein	NA	NA	NA	NA	NA	NA	NA
23	21.55	22.71	24.27	24.83	24.72	24.85	24.77	+	mineral_continious	39	39	39	63.7	63.7	63.7	75.326	0	291.31	27400000000	180	3.17	0.00261	-2.27	-6.4	LFTS_02128	LFTS_02128	LFTS_02128 methionyl-tRNA synthetase	2022	methionyl-tRNA synthetase	NA	K01874	Translation; Metabolism of other amino acids	Metabolism of other amino acids	00450 Selenocompound metabolism	COG0143	J
26.03	25.17	25.49	28.47	27.63	27.62	27.65	27.74	+	mineral_continious	30	30	30	95	95	95	36.547	0	323.31	199000000000	503	3.67	0.001	-2.26	-7.94	LFTS_02151	LFTS_02151	LFTS_02151 6-phosphogluconate dehydrogenase (decarboxylating)	1020	6-phosphogluconate dehydrogenase (decarboxylating)	NA	K00033	Carbohydrate metabolism; Metabolism of other amino acids; Overview	Overview	01200 Carbon metabolism	COG0362;COG1023	G
19.48	18.53	18.56	21.38	22.01	20.68	20.88	20.47	+	mineral_continious	27	27	27	41.2	41.2	41.2	94.795	0	121.48	2540200000	45	2.67	0.00482	-2.23	-5.14	LFTS_00817	LFTS_00817	LFTS_00817 DNA mismatch repair protein MutS	2532	DNA mismatch repair protein MutS	NA	K03555	Replication and repair	Replication and repair	03430 Mismatch repair	COG0249	L
25.19	24.61	24.92	27.16	27.16	27.06	27.15	27.14	+	mineral_continious	60	60	60	68	68	68	99.875	0	323.31	150000000000	572	5.72	0	-2.23	-18	LFTS_00693	LFTS_00693	LFTS_00693 formate dehydrogenase major subunit	2712	formate dehydrogenase major subunit	NA	K00336	Energy metabolism	Energy metabolism	00190 Oxidative phosphorylation	COG1034	C
23.83	24.21	24.01	26.02	25.91	26.44	26.58	26.25	+	mineral_continious	30	30	30	95.2	95.2	95.2	37.479	0	323.31	81500000000	355	4.68	0	-2.22	-12	LFTS_02421	LFTS_02421	LFTS_02421 folate-binding protein YgfZ	1005	folate-binding protein YgfZ	NA	K06980	NA	Carbohydrate metabolism	00052 Galactose metabolism	COG0354	O
21.58	22.01	22.21	24.09	24.51	24.05	23.62	24.48	+	mineral_continious	40	40	40	66.4	66.4	66.4	63.83	0	250.15	20900000000	171	3.86	0.000458	-2.22	-8.58	LFTS_00498	LFTS_00498	LFTS_00498 maltose alpha-D-glucosyltransferase/ alpha-amylase	1671	maltose alpha-D-glucosyltransferase/ alpha-amylase	NA	K05343	Carbohydrate metabolism	Carbohydrate metabolism	00500 Starch and sucrose metabolism	COG0366	G
20.9	22.75	20.9	23	23.3	23.94	24.16	24.25	+	mineral_continious	13	13	13	57.4	57.4	57.4	21.993	0	82.092	17100000000	73	2.14	0.0108	-2.21	-3.98	LFTS_00729	LFTS_00729	LFTS_00729 hypothetical protein	609	hypothetical protein	NA	NA	NA	NA	NA	NA	NA
21.58	22.26	21.68	23.25	24.53	24.14	24.23	24.11	+	mineral_continious	20	20	20	70.8	70.8	70.8	41.992	0	256.85	18900000000	96	3.31	0.0017	-2.21	-6.8	LFTS_01891	LFTS_01891	LFTS_01891 peptide chain release factor 2	1113	peptide chain release factor 2	NA	K02836	NA	Membrane transport	02010 ABC transporters	COG1186	J
25.53	25.02	24.41	27.01	27.45	27.07	27.09	27.26	+	mineral_continious	68	68	68	71.1	71.1	71.1	88.761	0	323.31	145000000000	572	3.84	0.000427	-2.19	-8.51	LFTS_01389	LFTS_01389	LFTS_01389 xylulose-5-phosphate/fructose-6-phosphate phosphoketolase	2367	xylulose-5-phosphate/fructose-6-phosphate phosphoketolase	NA	K01632	NA	NA	NA	NA
21.52	22.94	22.12	24.75	23.38	24.64	24.58	24.55	+	mineral_continious	24	24	24	61.3	61.3	61.3	40.867	0	180.43	17900000000	138	2.54	0.00576	-2.18	-4.84	LFTS_02290	LFTS_02290	LFTS_02290 phosphate ABC transporter substrate-binding protein, PhoT family (TC 3.A.1.7.1)	1119	phosphate ABC transporter substrate-binding protein%2C PhoT family (TC 3.A.1.7.1)	NA	K02040	Membrane transport; Signal transduction; Infectious diseases	Membrane transport	02010 ABC transporters	COG0226	P
22.63	22.36	21.29	24.23	23.86	24.78	24.3	24.11	+	mineral_continious	29	29	29	85.4	85.4	85.4	27.37	0	225.87	18000000000	148	3.02	0.00329	-2.16	-6	LFTS_01373	LFTS_01373	LFTS_01373 phosphoribosylaminoimidazole-succinocarboxamide synthase	720	phosphoribosylaminoimidazole-succinocarboxamide synthase	NA	K01923	Nucleotide metabolism	Nucleotide metabolism	00230 Purine metabolism	COG0152	F
23.33	23.87	23.75	25.37	25.47	26.13	26.14	25.88	+	mineral_continious	47	47	46	83.5	83.5	81.9	52.218	0	323.31	56800000000	267	3.9	0	-2.15	-8.7	LFTS_02184	LFTS_02184	LFTS_02184 TldD protein	1458	TldD protein	NA	K03568	NA	Metabolism of terpenoids and polyketides	00906 Carotenoid biosynthesis	COG0312	R
21.42	21.29	22.45	23.56	23.25	24.21	24.44	23.81	+	mineral_continious	18	18	18	71.6	71.6	71.6	31.566	0	187.15	15400000000	95	2.79	0.00413	-2.13	-5.44	LFTS_01462	LFTS_01462	LFTS_01462 3-hydroxyisobutyrate dehydrogenase	879	3-hydroxyisobutyrate dehydrogenase	NA	K00020	Amino acid metabolism	Amino acid metabolism	00280 Valine, leucine and isoleucine degradation	COG2084	I
22.05	22.89	22.24	23.79	24.82	24.77	24.7	24.54	+	mineral_continious	27	27	27	84.9	84.9	84.9	32.386	0	208.13	24800000000	128	3.32	0.00171	-2.13	-6.83	LFTS_02498	LFTS_02498	LFTS_02498 chromosome partitioning protein, ParB family	855	chromosome partitioning protein%2C ParB family	NA	K03497	NA	Folding, sorting and degradation	04122 Sulfur relay system	COG1475	D
22.96	24.28	23.2	25.13	25.9	25.58	25.83	25.59	+	mineral_continious	27	27	27	76.4	76.4	76.4	42.229	0	276.15	51400000000	198	3.06	0.00295	-2.12	-6.12	LFTS_02158	LFTS_02158	LFTS_02158 3-oxoacyl-[acyl-carrier-protein] synthase II	1209	3-oxoacyl-[acyl-carrier-protein] synthase II	NA	K09458	Lipid metabolism; Overview; Metabolism of cofactors and vitamins	Overview	01212 Fatty acid metabolism	COG0304	IQ
21.45	22.54	21.31	23.19	24.3	24.53	23.39	24.04	+	mineral_continious	21	21	21	45.2	45.2	45.2	46.924	0	231.14	18700000000	110	2.5	0.00596	-2.12	-4.75	LFTS_02201;WP_004872433.1	LFTS_02201	LFTS_02201 hypothetical protein	1272	hypothetical protein	NA	K09908	NA	Translation	03010 Ribosome	COG3105	S
21.69	22.48	22.43	24.51	24.67	24.23	24.2	23.98	+	mineral_continious	15	15	15	72.1	72.1	72.1	22.568	0	144.32	18100000000	106	3.86	0.000449	-2.12	-8.57	LFTS_00952	LFTS_00952	LFTS_00952 Thiopurine S-methyltransferase (TPMT)	606	Thiopurine S-methyltransferase (TPMT)	NA	K00569	Xenobiotics biodegradation and metabolism	Xenobiotics biodegradation and metabolism	00983 Drug metabolism - other enzymes	COG0500	QR
23.93	23.98	24.51	26.38	25.99	26.29	26.31	26.29	+	mineral_continious	25	25	25	88.9	88.9	88.9	32.702	0	323.31	71900000000	266	4.88	0	-2.12	-12.9	LFTS_00462	LFTS_00462	LFTS_00462 3-hydroxyisobutyrate dehydrogenase	924	3-hydroxyisobutyrate dehydrogenase	NA	K00020	Amino acid metabolism	Amino acid metabolism	00280 Valine, leucine and isoleucine degradation	COG2084	I
21.61	21.51	21.75	24.17	23.5	23.81	23.5	23.69	+	mineral_continious	40	40	35	51.2	51.2	47.1	104.35	0	272.83	11800000000	126	4.77	0	-2.11	-12.4	LFTS_00666	LFTS_00666	LFTS_00666 Excinuclease ABC subunit A	2808	Excinuclease ABC subunit A	NA	K03701	Replication and repair	Replication and repair	03420 Nucleotide excision repair	COG0178	L
23.25	23.32	22.92	25.4	25.29	25.29	25.17	25.19	+	mineral_continious	27	27	27	82.6	82.6	82.6	47.458	0	317	37200000000	189	5.97	0	-2.1	-19.8	LFTS_02461	LFTS_02461	LFTS_02461 glutamate-1-semialdehyde 2,1-aminomutase	1314	glutamate-1-semialdehyde 2%2C1-aminomutase	NA	K01845	Metabolism of cofactors and vitamins	Metabolism of cofactors and vitamins	00860 Porphyrin and chlorophyll metabolism	COG0001	H
24.51	25.54	24.6	26.44	27.45	27.11	26.93	26.94	+	mineral_continious	40	40	39	81.8	81.8	81.8	45.629	0	323.31	162000000000	530	3.17	0.00264	-2.09	-6.43	LFTS_00645	LFTS_00645	LFTS_00645 adenosylhomocysteinase	1257	adenosylhomocysteinase	NA	K01251	Amino acid metabolism	Amino acid metabolism	00270 Cysteine and methionine metabolism	COG0499	H
24.99	25.31	25.44	27.39	27.81	27.16	27.12	27.14	+	mineral_continious	60	60	59	86.9	86.9	85.8	74.095	0	323.31	189000000000	612	4.34	0	-2.08	-10.4	LFTS_01706	LFTS_01706	LFTS_01706 transketolase	2034	transketolase	NA	K00615	Carbohydrate metabolism; Energy metabolism; Overview; Metabolism of terpenoids and polyketides	Overview	01200 Carbon metabolism	COG0021	G
22.56	21.13	22.86	23.96	24.87	23.78	24.37	24.26	+	mineral_continious	19	19	18	75.4	75.4	75.4	22.169	0	177.31	22400000000	132	2.36	0.00754	-2.06	-4.45	LFTS_01349	LFTS_01349	LFTS_01349 Methyltransferase domain-containing protein	576	Methyltransferase domain-containing protein	NA	K03183	Metabolism of cofactors and vitamins	Metabolism of cofactors and vitamins	00130 Ubiquinone and other terpenoid-quinone biosynthesis	COG2226	H
26.65	24.88	24.11	27.33	27.41	27.3	27.05	27.17	+	mineral_continious	38	38	38	79.4	79.4	79.4	51.77	0	323.31	150000000000	383	1.98	0.0148	-2.04	-3.66	LFTS_00495	LFTS_00495	LFTS_00495 glutamate decarboxylase	1374	glutamate decarboxylase	Proton consuming reactions	K01580	Metabolism of other amino acids; Cellular community - prokaryotes; Amino acid metabolism; Carbohydrate metabolism; Nervous system; Endocrine and metabolic diseases	Carbohydrate metabolism	00650 Butanoate metabolism	COG0076	E
23.66	21.08	20.66	23.41	24.03	23.95	23.96	23.8	+	mineral_continious	31	31	31	68.6	68.6	68.6	59.056	0	213.97	14900000000	142	1.56	0.0426	-2.03	-2.9	LFTS_00095	LFTS_00095	LFTS_00095 phenylalanyl-tRNA synthetase, alpha subunit	1560	phenylalanyl-tRNA synthetase%2C alpha subunit	NA	K01889	Translation	Translation	00970 Aminoacyl-tRNA biosynthesis	COG0016	J
22.16	22.8	22.18	23.81	24.81	24.31	24.48	24.44	+	mineral_continious	26	26	26	79	79	79	41.043	0	303.18	25900000000	190	3.55	0.00121	-1.99	-7.54	LFTS_00187	LFTS_00187	LFTS_00187 aminomethyltransferase	1134	aminomethyltransferase	NA	K00605	Carbohydrate metabolism; Metabolism of cofactors and vitamins; Amino acid metabolism; Overview	Overview	01200 Carbon metabolism	COG0404	E
22	22.62	22.53	23.7	24.03	24.76	24.8	24.59	+	mineral_continious	18	18	18	69.7	69.7	69.7	36.577	0	215.23	19300000000	122	3.08	0.00298	-1.99	-6.16	LFTS_01292	LFTS_01292	LFTS_01292 UDP-3-O-[3-hydroxymyristoyl] glucosamine N-acyltransferase	1053	UDP-3-O-[3-hydroxymyristoyl] glucosamine N-acyltransferase	Lipopolysaccharide synthesis	K02536	Glycan biosynthesis and metabolism	Glycan biosynthesis and metabolism	00540 Lipopolysaccharide biosynthesis	COG1044	M
22.66	25.14	24.04	25.9	25.87	25.98	26.01	25.86	+	mineral_continious	15	15	15	71.5	71.5	71.5	16.78	0	163.64	58900000000	148	2.02	0.0133	-1.98	-3.75	LFTS_02394	LFTS_02394	LFTS_02394 LSU ribosomal protein L13P	456	LSU ribosomal protein L13P	NA	K02871	Translation	Translation	03010 Ribosome	COG0102	J
23.64	23.14	23.06	24.76	25.48	25.86	25.08	25.06	+	mineral_continious	19	19	19	94.2	94.2	94.2	27.624	0	323.31	43800000000	143	3.32	0.00174	-1.97	-6.85	LFTS_02351	LFTS_02351	LFTS_02351 dihydrodipicolinate reductase	774	dihydrodipicolinate reductase	NA	K00215	Amino acid metabolism; Overview; Biosynthesis of other secondary metabolites	Overview	01230 Biosynthesis of amino acids	COG0289	E
23.84	24.29	23.89	25.87	26.27	25.71	25.81	26.19	+	mineral_continious	71	71	70	72.4	72.4	72.4	95.63	0	323.31	72700000000	418	4.46	0	-1.97	-10.9	LFTS_00804;WP_004867717.1	LFTS_00804	LFTS_00804 bacterial translation initiation factor 2 (bIF-2)	2625	bacterial translation initiation factor 2 (bIF-2)	NA	K02519	NA	Translation	03010 Ribosome	COG0532	J
24.84	25.07	25.15	26.62	27.43	27.65	26.65	26.57	+	mineral_continious	15	15	15	84.5	84.5	84.5	21.386	0	178.97	141000000000	247	3.1	0.00302	-1.96	-6.24	LFTS_02531	LFTS_02531	LFTS_02531 CO dehydrogenase beta subunit/acetyl-CoA synthase epsilon subunit	582	CO dehydrogenase beta subunit/acetyl-CoA synthase epsilon subunit	NA	K00201	Energy metabolism; Overview	Overview	01200 Carbon metabolism	COG1029	C
23.11	24.75	24.52	25.89	26.06	26.36	26.16	25.96	+	mineral_continious	41	41	41	75.4	75.4	75.4	58.832	0	323.31	68300000000	332	2.62	0.00504	-1.96	-5.03	LFTS_00585	LFTS_00585	LFTS_00585 succinate dehydrogenase / fumarate reductase flavoprotein subunit	1623	succinate dehydrogenase / fumarate reductase flavoprotein subunit	Reductive TCA cycle carbon dioxide fixation; Succinate dehydrogenase / fumarate reductase	K00239	Carbohydrate metabolism; Overview; Energy metabolism; Infectious diseases	Overview	01200 Carbon metabolism	COG1053	C
25.87	26.11	26.86	28.56	28.18	28.26	28.13	28	+	mineral_continious	31	31	31	92.3	92.3	92.3	42.033	0	323.31	285000000000	743	3.61	0.00126	-1.94	-7.72	LFTS_01678;WP_004871827.1	LFTS_01678	LFTS_01678 sulfide:quinone oxidoreductase	1140	sulfide:quinone oxidoreductase	NA	K00386	NA	NA	NA	NA
23.67	24.86	24.03	26.56	26.46	25.83	25.93	25.9	+	mineral_continious	27	26	26	87.7	87.7	87.7	37.442	0	323.31	77200000000	262	2.98	0.00338	-1.94	-5.9	LFTS_00052	LFTS_00052	LFTS_00052 glyceraldehyde 3-phosphate dehydrogenase	1029	glyceraldehyde 3-phosphate dehydrogenase	NA	K00134	Energy metabolism; Overview; Signal transduction; Neurodegenerative diseases; Carbohydrate metabolism	Overview	01200 Carbon metabolism	COG0057	G
20.38	20.66	20.51	21.32	22.06	23.04	23.1	22.78	+	mineral_continious	13	13	13	87.8	87.8	87.8	16.52	0	115.26	5953300000	55	2.27	0.00853	-1.94	-4.25	LFTS_02195	LFTS_02195	LFTS_02195 hypothetical protein	447	hypothetical protein	NA	NA	NA	NA	NA	NA	NA
23.87	23.59	21.93	24.82	25.58	25.06	25.04	24.78	+	mineral_continious	16	16	16	73.1	73.1	73.1	24.71	0	207.53	35800000000	132	2.15	0.0106	-1.93	-4.01	LFTS_02237	LFTS_02237	LFTS_02237 phosphoglycerate mutase	672	phosphoglycerate mutase	NA	K01834	Overview; Amino acid metabolism; Endocrine system; Cancers; Carbohydrate metabolism; Energy metabolism	Overview	01200 Carbon metabolism	COG0588	G
23.21	23.79	22.17	24.38	25.27	25.19	25.11	24.88	+	mineral_continious	29	29	28	71.5	71.5	70	45.285	0	305.14	34600000000	184	2.48	0.00593	-1.91	-4.71	LFTS_02373	LFTS_02373	LFTS_02373 glycine hydroxymethyltransferase	1245	glycine hydroxymethyltransferase	NA	K00600	Carbohydrate metabolism; Overview; Amino acid metabolism; Metabolism of cofactors and vitamins; Energy metabolism; Drug resistance; Metabolism of other amino acids	Overview	01200 Carbon metabolism	COG0112	E
21.47	23.67	22.06	23.78	24.39	24.6	24.28	24.43	+	mineral_continious	26	26	26	67.1	67.1	67.1	47.505	0	221.69	21100000000	141	1.99	0.0143	-1.9	-3.7	LFTS_02166;REV__WP_004870582.1	LFTS_02166	LFTS_02166 prolyl-tRNA synthetase	1269	prolyl-tRNA synthetase	NA	K01881	Translation	Translation	00970 Aminoacyl-tRNA biosynthesis	COG0442	J
22.33	24.05	23.16	25.38	25.99	25.06	24	24.86	+	mineral_continious	17	17	17	48.2	48.2	48.2	31.899	0	148.33	42700000000	121	1.8	0.0237	-1.88	-3.33	LFTS_01601	LFTS_01601	LFTS_01601 hypothetical protein	855	hypothetical protein	NA	K07114	NA	Cellular community - prokaryotes	02024 Quorum sensing	COG2304	R
22.51	22.02	22.89	24.53	24.77	24.29	24	24.14	+	mineral_continious	26	26	26	68	68	68	42.205	0	205.82	19300000000	139	3.45	0.00159	-1.87	-7.24	LFTS_02423	LFTS_02423	LFTS_02423 RND family efflux transporter, MFP subunit	1092	RND family efflux transporter%2C MFP subunit	Cadmium/cobalt/zinc resistance	K15727	NA	Signal transduction	02020 Two-component system	COG0845	MV
25.61	25.74	25.23	27.64	27.32	27.24	27.44	27.37	+	mineral_continious	22	22	22	62.5	62.5	62.5	32.54	0	323.31	149000000000	370	4.87	0	-1.87	-12.9	LFTS_02452	LFTS_02452	LFTS_02452 pyruvate ferredoxin oxidoreductase beta subunit	891	pyruvate ferredoxin oxidoreductase beta subunit	Reductive TCA cycle carbon dioxide fixation	K00170	Carbohydrate metabolism; Overview; Energy metabolism; Xenobiotics biodegradation and metabolism	Overview	01200 Carbon metabolism	COG1013	C
22.84	23	23.43	23.88	24.8	25.12	25.57	25.43	+	mineral_continious	8	8	8	92.5	92.5	92.5	7.7228	0	89.291	37400000000	103	2.36	0.00751	-1.87	-4.44	LFTS_00922	LFTS_00922	LFTS_00922 hypothetical protein	204	hypothetical protein	NA	NA	NA	NA	NA	NA	NA
24.22	24.63	24.22	25.88	26.37	26.32	26.18	26.4	+	mineral_continious	43	43	41	76.6	76.6	74.5	61.354	0	323.31	84000000000	417	4.58	0	-1.87	-11.5	LFTS_00746	LFTS_00746	LFTS_00746 glucose-6-phosphate isomerase	1647	glucose-6-phosphate isomerase	NA	K01810	Carbohydrate metabolism; Overview	Overview	01200 Carbon metabolism	COG0166	G
24.94	25.34	25.13	26.48	26.92	27.35	27.23	27.06	+	mineral_continious	36	36	36	76	76	76	42.701	0	323.31	134000000000	392	3.84	0.000423	-1.87	-8.5	LFTS_02524	LFTS_02524	LFTS_02524 ribulose-bisphosphate carboxylase large chain	1179	ribulose-bisphosphate carboxylase large chain	Calvin-Benson-Bassham cycle carbon dioxide fixation	K01601	Carbohydrate metabolism; Energy metabolism; Overview	Overview	01200 Carbon metabolism	COG1850	G
22.44	22.81	22.75	24.32	25.19	24.24	24.62	24.31	+	mineral_continious	24	24	24	57	57	57	43.004	0	210.93	28800000000	139	3.54	0.00121	-1.87	-7.5	LFTS_00501	LFTS_00501	LFTS_00501 diguanylate cyclase (GGDEF) domain-containing protein	1161	diguanylate cyclase (GGDEF) domain-containing protein	Putative diguanylate cyclases (GGDEF domain-containing proteins)	K13069	NA	Signal transduction	02020 Two-component system	COG2199	T
23.09	21.93	22.1	24.49	23.37	24.1	24.54	24.71	+	mineral_continious	5	5	5	92.5	92.5	92.5	7.9858	0	43.187	21100000000	58	2.38	0.00738	-1.87	-4.48	LFTS_00415;WP_004871065.1	LFTS_00415	LFTS_00415 FeS assembly protein IscX	204	FeS assembly protein IscX	NA	NA	NA	NA	NA	NA	NA
22.73	22.22	22.22	24.52	22.26	24.9	24.75	24.8			22	22	22	54.2	54.2	54.2	54.186	0	303.14	18700000000	115	1.47	0.0544	-1.86	-2.74	LFTS_00077	LFTS_00077	LFTS_00077 Outer membrane protein assembly factor BamB, contains PQQ-like beta-propeller repeat	1491	Outer membrane protein assembly factor BamB%2C contains PQQ-like beta-propeller repeat	NA	K00114	Carbohydrate metabolism; Xenobiotics biodegradation and metabolism	Carbohydrate metabolism	00010 Glycolysis / Gluconeogenesis	COG4993	G
26.52	26.67	26.93	28.53	28.54	28.66	28.62	28.48	+	mineral_continious	35	35	35	75.6	75.6	75.6	36.6	0	323.31	389000000000	1256	5.87	0	-1.86	-19.1	LFTS_00965	LFTS_00965	LFTS_00965 isocitrate dehydrogenase (NAD+)	1011	isocitrate dehydrogenase (NAD+)	Reductive TCA cycle carbon dioxide fixation; Oxidative stress response	K00030	Carbohydrate metabolism; Overview	Overview	01200 Carbon metabolism	COG0473	CE
22.44	23.65	24.14	24.78	25.48	25.3	25.4	25.37	+	mineral_continious	19	19	19	76.5	76.5	76.5	24.7	0	182.48	42800000000	157	2.42	0.00641	-1.86	-4.58	LFTS_01490	LFTS_01490	LFTS_01490 putative dithiol-disulfide isomerase, DsbA family	666	putative dithiol-disulfide isomerase%2C DsbA family	NA	K07396	NA	Overview	01200 Carbon metabolism	COG3531	O
24.15	25.25	24.32	26.05	26.53	26.48	26.6	26.44	+	mineral_continious	48	48	48	72.5	72.5	72.5	66.048	0	323.31	92600000000	395	3.24	0.00244	-1.85	-6.61	LFTS_00417	LFTS_00417	LFTS_00417 molecular chaperone HscA	1812	molecular chaperone HscA	NA	K04044	NA	Amino acid metabolism	00310 Lysine degradation	COG0443	O
23.01	24.15	23.26	25.29	25.41	25.17	25.5	25.25	+	mineral_continious	35	35	35	86.8	86.8	86.8	37.767	0	323.31	44900000000	224	3.38	0.00151	-1.85	-7.02	LFTS_02535	LFTS_02535	LFTS_02535 aspartate-semialdehyde dehydrogenase	1050	aspartate-semialdehyde dehydrogenase	NA	K00133	Amino acid metabolism; Overview; Biosynthesis of other secondary metabolites	Overview	01210 2-Oxocarboxylic acid metabolism	COG0136	E
25.12	25.06	24.94	26.95	27.01	27.06	26.84	26.59	+	mineral_continious	32	32	32	76.9	76.9	76.9	41.179	0	323.31	121000000000	314	5.36	0	-1.85	-15.6	LFTS_01620	LFTS_01620	LFTS_01620 membrane fusion protein, multidrug efflux system	1131	membrane fusion protein%2C multidrug efflux system	Cadmium/cobalt/zinc resistance	K15727	NA	Nucleotide metabolism	00230 Purine metabolism	COG0845	MV
22.39	22.47	22.46	24.27	24.55	24.27	24.27	24.06	+	mineral_continious	22	22	22	59.7	59.7	59.7	38.004	0	195.49	21300000000	116	5.67	0	-1.85	-17.6	LFTS_02154	LFTS_02154	LFTS_02154 phosphoribosylformylglycinamidine cyclo-ligase	1053	phosphoribosylformylglycinamidine cyclo-ligase	NA	K01933	Nucleotide metabolism	Nucleotide metabolism	00230 Purine metabolism	COG0150	F
22.31	23.16	22.72	24.25	24.52	24.75	24.69	24.63	+	mineral_continious	14	14	14	92.4	92.4	92.4	14.42	0	157.61	24600000000	118	3.86	0.000454	-1.84	-8.58	LFTS_02497	LFTS_02497	LFTS_02497 Polymer-forming protein	399	Polymer-forming protein	NA	NA	NA	NA	NA	NA	NA
21.04	21.64	21.38	22.07	23.15	23.54	23.52	23.53	+	mineral_continious	19	19	19	80.3	80.3	80.3	25.029	0	151.72	9570900000	105	2.41	0.00663	-1.81	-4.56	LFTS_02510	LFTS_02510	LFTS_02510 precorrin-6Y C5,15-methyltransferase (decarboxylating)	672	precorrin-6Y C5%2C15-methyltransferase (decarboxylating)	NA	K00595	Metabolism of cofactors and vitamins	Metabolism of cofactors and vitamins	00860 Porphyrin and chlorophyll metabolism	COG2241;COG2242	H
24.21	23.72	23.56	26.47	24.58	25.7	25.84	25.55	+	mineral_continious	21	21	21	59.1	59.1	59.1	36.221	0	323.31	44200000000	157	2.24	0.00907	-1.8	-4.18	LFTS_00797	LFTS_00797	LFTS_00797 Protein-disulfide isomerase	978	Protein-disulfide isomerase	NA	K03981	NA	Carbohydrate metabolism	00650 Butanoate metabolism	COG1651	O
21.35	21.87	21.59	23.51	24.19	23.17	22.62	23.35	+	mineral_continious	44	44	35	57.9	57.9	46.5	92.872	0	323.31	12300000000	131	2.58	0.00566	-1.76	-4.93	LFTS_01829	LFTS_01829	LFTS_01829 hypothetical protein	2481	hypothetical protein	NA	K09822	NA	Energy metabolism	00190 Oxidative phosphorylation	COG3002	S
23.81	24.28	24.52	25.69	25.97	26.1	26.12	25.85	+	mineral_continious	26	26	26	82.8	82.8	82.8	40.622	0	323.31	51300000000	207	4.07	0	-1.74	-9.33	LFTS_02167	LFTS_02167	LFTS_02167 4-hydroxy-3-methylbut-2-en-1-yl diphosphate synthase	1134	4-hydroxy-3-methylbut-2-en-1-yl diphosphate synthase	NA	K03526	Metabolism of terpenoids and polyketides	Metabolism of terpenoids and polyketides	00900 Terpenoid backbone biosynthesis	COG0821	I
21.9	23.32	22.27	23.51	24.18	24.42	24.67	24.38	+	mineral_continious	22	22	22	61.8	61.8	61.8	45.706	0	207.5	19500000000	102	2.28	0.00826	-1.74	-4.27	LFTS_01522	LFTS_01522	LFTS_01522 tyrosyl-tRNA synthetase	1212	tyrosyl-tRNA synthetase	NA	K01866	Translation	Translation	00970 Aminoacyl-tRNA biosynthesis	COG0162	J
22.86	23.05	22.89	24.15	24.96	24.87	24.72	24.64	+	mineral_continious	22	22	22	65.1	65.1	65.1	31.861	0	231.31	29500000000	131	3.95	0	-1.73	-8.91	LFTS_02442	LFTS_02442	LFTS_02442 curved DNA-binding protein	855	curved DNA-binding protein	NA	K05516	NA	Amino acid metabolism	00250 Alanine, aspartate and glutamate metabolism	COG2214	K
24.31	23.95	23.35	25.55	25.4	25.99	25.58	25.47	+	mineral_continious	10	10	9	80.3	80.3	71.5	14.845	0	147.66	50900000000	141	3.38	0.00153	-1.73	-7.03	LFTS_00420	LFTS_00420	LFTS_00420 nitrogen fixation protein NifU	414	nitrogen fixation protein NifU	Nitrogenase genes	K04488	NA	Metabolism of cofactors and vitamins	00730 Thiamine metabolism	COG0822	O
24.02	20.51	21.44	24.48	23.97	23.36	23.36	23.41			28	28	28	66.1	66.1	66.1	41.275	0	253.37	13500000000	157	1.09	0.162	-1.72	-2.1	LFTS_00031	LFTS_00031	LFTS_00031 sulfide:quinone oxidoreductase	1128	sulfide:quinone oxidoreductase	NA	K03885	Energy metabolism	Energy metabolism	00190 Oxidative phosphorylation	COG1252	C
24.55	24.72	24.4	25.89	26.38	26.16	26.62	26.35	+	mineral_continious	47	47	46	87.4	87.4	87.4	52.61	0	323.31	83700000000	360	4.18	0	-1.72	-9.77	LFTS_02150	LFTS_02150	LFTS_02150 glucose-6-phosphate 1-dehydrogenase	1407	glucose-6-phosphate 1-dehydrogenase	NA	K00036	Carbohydrate metabolism; Metabolism of other amino acids; Overview; Cancers	Overview	01200 Carbon metabolism	COG0364	G
22.74	24.19	23.53	24.62	25.26	25.31	25.5	25.34	+	mineral_continious	61	61	57	70.3	70.3	68.1	103.29	0	323.31	39900000000	261	2.48	0.00589	-1.72	-4.7	LFTS_00686	LFTS_00686	LFTS_00686 protein translocase subunit secA	2727	protein translocase subunit secA	NA	K03070	Cellular community - prokaryotes; Folding, sorting and degradation; Membrane transport	Folding, sorting and degradation	03060 Protein export	COG0653	U
24.43	24.08	23.94	25.95	26.21	25.69	25.87	25.61	+	mineral_continious	23	23	23	64.1	64.1	64.1	24.088	0	216.6	57500000000	185	4.17	0	-1.72	-9.74	LFTS_01639	LFTS_01639	LFTS_01639 SSU ribosomal protein S4P	630	SSU ribosomal protein S4P	NA	K02986	Translation	Translation	03010 Ribosome	COG0522	J
26.57	25.53	25.66	27.57	27.53	27.5	27.8	27.76	+	mineral_continious	19	19	19	77.2	77.2	77.2	22.914	0	323.31	213000000000	440	3.29	0.00195	-1.72	-6.76	LFTS_01943	LFTS_01943	LFTS_01943 cytochrome b6-f complex iron-sulfur subunit	621	cytochrome b6-f complex iron-sulfur subunit	Cytochrome b/c1	K02636	Energy metabolism	Energy metabolism	00195 Photosynthesis	COG0723	C
20.79	16.85	22.34	22.79	22.5	21.52	20.79	20.92			18	18	18	62.7	62.7	62.7	32.329	0	85.001	4472300000	56	0.621	0.578	-1.71	-1.31	LFTS_00171	LFTS_00171	LFTS_00171 Tetratricopeptide repeat-containing protein	855	Tetratricopeptide repeat-containing protein	NA	K09527	NA	Metabolism of cofactors and vitamins	00130 Ubiquinone and other terpenoid-quinone biosynthesis	NA
21.48	21.87	22.66	23.7	24.09	23.9	23.29	23.52	+	mineral_continious	11	11	11	90	90	90	12.421	0	83.793	13800000000	68	2.77	0.00402	-1.7	-5.37	LFTS_01552	LFTS_01552	LFTS_01552 hypothetical protein	333	hypothetical protein	NA	K09780	NA	Overview	01230 Biosynthesis of amino acids	COG2350	R
24.14	25.38	25.05	26.18	26.79	26.57	26.6	26.55	+	mineral_continious	43	43	43	76.3	76.3	76.3	52.953	0	323.31	104000000000	353	2.86	0.00368	-1.68	-5.6	LFTS_00803	LFTS_00803	LFTS_00803 NusA antitermination factor	1449	NusA antitermination factor	NA	K02600	NA	Translation	03010 Ribosome	COG0195	K
25.04	23.94	24.93	27.23	24.93	26.4	26.48	26.52	+	mineral_continious	41	41	41	74.6	74.6	74.6	53.755	0	323.31	65400000000	284	1.6	0.0385	-1.67	-2.97	LFTS_00395	LFTS_00395	LFTS_00395 zinc protease	1431	zinc protease	NA	K07263	NA	Carbohydrate metabolism	00520 Amino sugar and nucleotide sugar metabolism	COG0612	R
23.05	23.63	24.41	25.3	25.36	25.42	25.44	25.3	+	mineral_continious	26	26	25	76.6	76.6	74.1	29.324	0	321.98	42500000000	231	2.93	0.00343	-1.67	-5.77	LFTS_00085	LFTS_00085	LFTS_00085 thiazole synthase	825	thiazole synthase	NA	K03149	Metabolism of cofactors and vitamins	Metabolism of cofactors and vitamins	00730 Thiamine metabolism	COG2022	H
25.29	24.47	24.57	26.76	26.21	26.36	26.44	26.42	+	mineral_continious	33	33	33	89.9	89.9	89.9	39.54	0	323.31	85700000000	305	3.52	0.00139	-1.66	-7.45	LFTS_01736	LFTS_01736	LFTS_01736 putative oxidoreductase	1074	putative oxidoreductase	NA	K05882	NA	Translation	00970 Aminoacyl-tRNA biosynthesis	NA
23.92	22.08	22.24	24.64	23.57	24.51	24.82	24.52	+	mineral_continious	28	26	26	84.4	84.4	84.4	34.611	0	323.31	19200000000	118	1.74	0.0279	-1.66	-3.21	LFTS_01731	LFTS_01731	LFTS_01731 methyl-accepting chemotaxis protein	945	methyl-accepting chemotaxis protein	Chemotaxis	K03406	Signal transduction; Cell motility	Signal transduction	02020 Two-component system	COG0840	NT
21.58	21.23	21.03	23.02	22.46	22.95	23.27	22.96	+	mineral_continious	23	23	23	55.3	55.3	55.3	42.083	0	110.36	7046500000	80	3.63	0.00128	-1.65	-7.81	LFTS_00166	LFTS_00166	LFTS_00166 membrane fusion protein, Cu(I)/Ag(I) efflux system	1143	membrane fusion protein%2C Cu(I)/Ag(I) efflux system	Copper/silver resistance	K07798	Signal transduction	Signal transduction	02020 Two-component system	COG0845	MV
25.15	25.41	24.75	26.45	27.02	26.83	26.78	26.59	+	mineral_continious	34	34	34	75.8	75.8	75.8	37.595	0	323.31	117000000000	347	3.84	0.000431	-1.63	-8.51	LFTS_00507	LFTS_00507	LFTS_00507 putative zinc-type alcohol dehydrogenase-like protein	1044	putative zinc-type alcohol dehydrogenase-like protein	NA	K13979	NA	Carbohydrate metabolism	00500 Starch and sucrose metabolism	COG1064	G
22.73	22.09	22.36	23.87	24.33	24.08	23.74	24.1	+	mineral_continious	36	36	36	73.6	73.6	73.6	59.121	0	300.51	16500000000	166	3.82	0.000415	-1.63	-8.45	LFTS_01984	LFTS_01984	LFTS_01984 proteasome accessory factor A	1536	proteasome accessory factor A	NA	K13571	NA	Folding, sorting and degradation	03050 Proteasome	NA
22.07	22.73	22.45	24.15	24.25	23.8	23.78	24.23	+	mineral_continious	39	39	39	59.6	59.6	59.6	87.736	0	323.31	17400000000	138	3.77	0.00106	-1.63	-8.27	LFTS_00782	LFTS_00782	LFTS_00782 5-methyltetrahydrofolate--homocysteine methyltransferase	2448	5-methyltetrahydrofolate--homocysteine methyltransferase	NA	K00548	Amino acid metabolism; Overview; Metabolism of cofactors and vitamins; Metabolism of other amino acids	Overview	01230 Biosynthesis of amino acids	COG0646;COG1410	E
23.67	23.91	23.8	24.93	25.54	25.46	25.39	25.75	+	mineral_continious	27	27	27	73.6	73.6	73.6	37.861	0	293.5	46200000000	189	3.88	0	-1.62	-8.65	LFTS_00874	LFTS_00874	LFTS_00874 membrane fusion protein, multidrug efflux system	990	membrane fusion protein%2C multidrug efflux system	NA	K03543	NA	Membrane transport	02010 ABC transporters	COG1566	V
25.81	26.33	26.26	27.29	28.03	28.02	27.78	27.67	+	mineral_continious	68	68	62	83.1	83.1	75.9	76.596	0	323.31	250000000000	768	3.52	0.00138	-1.62	-7.44	LFTS_01661	LFTS_01661	LFTS_01661 translation elongation factor 2 (EF-2/EF-G)	2079	translation elongation factor 2 (EF-2/EF-G)	NA	K02355	NA	Membrane transport	03070 Bacterial secretion system	COG0480	J
27.26	26.96	27.6	29.79	28.59	28.7	28.99	28.4	+	mineral_continious	15	15	15	81.4	81.4	81.4	10.677	0	244.19	452000000000	400	2.44	0.00644	-1.62	-4.61	LFTS_02261	LFTS_02261	LFTS_02261 DNA-binding protein HU-beta	309	DNA-binding protein HU-beta	NA	K03530	NA	Overview	01230 Biosynthesis of amino acids	COG0776	L
22.19	22.91	22.36	23.93	24.55	23.81	24.15	24.08	+	mineral_continious	21	21	21	92.3	92.3	92.3	22.706	0	213.95	20100000000	114	3.37	0.0015	-1.61	-7	LFTS_02190	LFTS_02190	LFTS_02190 chromosome partitioning protein	627	chromosome partitioning protein	NA	K03496	NA	Carbohydrate metabolism	00630 Glyoxylate and dicarboxylate metabolism	COG1192	N
22.34	21.65	21.5	22.97	24.05	23.47	23.46	23.26	+	mineral_continious	14	14	14	78	78	78	13.846	0	155.55	12300000000	70	2.75	0.00398	-1.61	-5.34	LFTS_00402	LFTS_00402	LFTS_00402 hypothetical protein	372	hypothetical protein	NA	K02282	NA	Translation	00970 Aminoacyl-tRNA biosynthesis	COG4963	UW
21.54	23.74	22.06	23.28	25.08	24.18	23.57	24.15			48	48	48	63.7	63.7	63.7	84.221	0	323.31	24800000000	168	1.35	0.0763	-1.61	-2.53	LFTS_01607	LFTS_01607	LFTS_01607 hypothetical protein	2196	hypothetical protein	NA	K12284	NA	Carbohydrate metabolism	00520 Amino sugar and nucleotide sugar metabolism	NA
24.37	22.21	22.53	24.66	25.25	24.59	24.18	24.42	+	mineral_continious	20	20	20	62.7	62.7	62.7	37.533	0	120.29	27300000000	123	1.57	0.042	-1.58	-2.91	LFTS_00907	LFTS_00907	LFTS_00907 PEGA domain-containing protein	1008	PEGA domain-containing protein	NA	K07286	NA	Carbohydrate metabolism	00030 Pentose phosphate pathway	COG3056	S
23.5	23.97	23.26	24.57	25.52	25.25	25.05	25.31	+	mineral_continious	41	40	40	72.8	70.7	70.7	66.315	0	323.31	43300000000	298	2.98	0.00342	-1.56	-5.92	LFTS_00692	LFTS_00692	LFTS_00692 NAD(P)-dependent iron-only hydrogenase diaphorase component flavoprotein	1854	NAD(P)-dependent iron-only hydrogenase diaphorase component flavoprotein	NA	K05587	Energy metabolism	Energy metabolism	00190 Oxidative phosphorylation	COG1894	C
23.61	25.61	25.51	25.91	26.02	26.8	26.87	26.69	+	mineral_continious	32	32	32	88	88	88	32.137	0	317.37	94300000000	309	1.53	0.0487	-1.55	-2.83	LFTS_00796	LFTS_00796	LFTS_00796 Polyphosphate:AMP phosphotransferase	828	Polyphosphate:AMP phosphotransferase	NA	K00947	NA	Carbohydrate metabolism	00650 Butanoate metabolism	NA
26.01	25.23	25.82	27.12	26.68	27.51	27.62	27.22	+	mineral_continious	25	25	25	85.2	85.2	85.2	15.482	0	287.66	158000000000	247	2.83	0.0041	-1.55	-5.53	LFTS_02393	LFTS_02393	LFTS_02393 SSU ribosomal protein S9P	408	SSU ribosomal protein S9P	NA	K02996	Translation	Translation	03010 Ribosome	COG0103	J
25.71	25.41	25.4	26.93	26.83	27.31	27.22	26.94	+	mineral_continious	33	33	33	75.5	75.5	75.5	47.013	0	323.31	134000000000	411	4.4	0	-1.54	-10.7	LFTS_00849	LFTS_00849	LFTS_00849 carboxyl-terminal processing protease	1299	carboxyl-terminal processing protease	NA	K03797	NA	Glycan biosynthesis and metabolism	00550 Peptidoglycan biosynthesis	COG0793	O
22.62	21.35	20.37	23.36	24.52	22.38	22.24	22.4			34	34	23	58.6	58.6	39.8	72.777	0	228.92	6585600000	83	1.06	0.176	-1.54	-2.05	LFTS_01215	LFTS_01215	LFTS_01215 PAS domain S-box-containing protein	1980	PAS domain S-box-containing protein	Quorum sensing	K07710	Signal transduction	Signal transduction	02020 Two-component system	COG0642	T
22.39	22.14	22.75	24.72	23.47	23.63	24.11	23.87	+	mineral_continious	17	17	17	54.4	54.4	54.4	29.785	0	96.781	13000000000	111	2.52	0.00603	-1.53	-4.78	LFTS_00741;LFTS_00731	LFTS_00741	LFTS_00741 Cytochrome c	819	Cytochrome c	Cytochrome c	K03889	Energy metabolism	Energy metabolism	00190 Oxidative phosphorylation	COG2010	C
23.61	24.38	24.06	25.23	25.73	25.79	25.4	25.57	+	mineral_continious	48	48	47	74.7	74.7	74.7	67.752	0	323.31	53200000000	291	3.42	0.00156	-1.53	-7.14	LFTS_00779	LFTS_00779	LFTS_00779 GTP-binding protein	1830	GTP-binding protein	NA	K06207	NA	Metabolism of cofactors and vitamins	00860 Porphyrin and chlorophyll metabolism	COG1217	T
23.19	23.27	23.07	25.25	25.08	24.44	24.25	24.49	+	mineral_continious	12	12	12	79.6	79.6	79.6	17.078	0	257.03	27400000000	111	2.94	0.00345	-1.53	-5.8	LFTS_01592	LFTS_01592	LFTS_01592 acetyl-CoA carboxylase biotin carboxyl carrier protein	474	acetyl-CoA carboxylase biotin carboxyl carrier protein	NA	K02160	Carbohydrate metabolism; Overview; Energy metabolism; Lipid metabolism	Overview	01200 Carbon metabolism	COG0511	HI
21.71	22.9	22.85	23.71	24.31	23.96	24.1	23.94	+	mineral_continious	25	25	25	75.3	75.3	75.3	45.712	0	250.45	16700000000	150	2.54	0.00578	-1.52	-4.84	LFTS_02358	LFTS_02358	LFTS_02358 acetylornithine/N-succinyldiaminopimelate aminotransferase	1254	acetylornithine/N-succinyldiaminopimelate aminotransferase	NA	K00818	Overview; Amino acid metabolism	Overview	01210 2-Oxocarboxylic acid metabolism	COG0160;COG4992	E
24.91	25.6	25.71	26.12	27.27	27.16	27.06	26.96	+	mineral_continious	34	34	33	88.6	88.6	88.6	50.372	0	323.31	154000000000	571	2.42	0.00666	-1.51	-4.57	LFTS_00068	LFTS_00068	LFTS_00068 F-type H+-transporting ATPase subunit beta	1392	F-type H+-transporting ATPase subunit beta	ATP synthase	K02133	Neurodegenerative diseases; Energy metabolism	Energy metabolism	00190 Oxidative phosphorylation	COG0055	C
21.73	22.22	22.18	23.57	23.33	23.65	23.42	23.73	+	mineral_continious	31	31	31	74.5	74.5	74.5	52.183	0	257.16	11800000000	125	4.22	0	-1.5	-9.93	LFTS_00963	LFTS_00963	LFTS_00963 cobyrinic acid a,c-diamide synthase	1416	cobyrinic acid a%2Cc-diamide synthase	NA	K02224	Metabolism of cofactors and vitamins	Metabolism of cofactors and vitamins	00860 Porphyrin and chlorophyll metabolism	COG1797	H
24.15	24.83	24.08	25.56	25.81	25.98	25.95	25.93	+	mineral_continious	29	29	29	78.5	78.5	78.5	40.141	0	323.31	62900000000	271	3.49	0.00134	-1.49	-7.34	LFTS_02084	LFTS_02084	LFTS_02084 N-ethylmaleimide reductase	1104	N-ethylmaleimide reductase	NA	K10680	Xenobiotics biodegradation and metabolism	Xenobiotics biodegradation and metabolism	00633 Nitrotoluene degradation	COG1902	C
22.42	23.68	23.46	24.61	24.79	24.48	24.94	24.5	+	mineral_continious	29	29	29	80.5	80.5	80.5	40.939	0	223.36	27900000000	173	2.53	0.00571	-1.48	-4.82	LFTS_01533	LFTS_01533	LFTS_01533 chorismate mutase / prephenate dehydratase	1098	chorismate mutase / prephenate dehydratase	NA	K14170	Overview; Amino acid metabolism	Overview	01230 Biosynthesis of amino acids	COG1605;COG0077	E
20.72	21.59	20.53	21.38	23.4	22.4	22.64	22.29	+	mineral_continious	17	17	17	78.7	78.7	78.7	24.586	0	128.8	6880100000	64	1.61	0.038	-1.48	-2.98	LFTS_01537	LFTS_01537	LFTS_01537 cytidylate kinase	666	cytidylate kinase	NA	K00945	Nucleotide metabolism	Nucleotide metabolism	00240 Pyrimidine metabolism	COG0283	F
29.63	29.07	29.4	31.48	30.22	30.89	30.93	30.69	+	mineral_continious	38	38	38	79.4	79.4	79.4	42.917	0	323.31	1760000000000	3000	2.61	0.00519	-1.47	-4.99	LFTS_01494	LFTS_01494	LFTS_01494 40-residue YVTN family beta-propeller repeat-containing protein	1239	40-residue YVTN family beta-propeller repeat-containing protein	NA	K01053	Carbohydrate metabolism; Xenobiotics biodegradation and metabolism; Overview	Overview	01200 Carbon metabolism	COG3386	G
23.61	24.11	23.75	24.34	25.36	25.73	25.61	25.37	+	mineral_continious	20	20	20	75.9	75.9	75.9	34.158	0	263.47	47900000000	191	2.27	0.00857	-1.46	-4.25	LFTS_01629	LFTS_01629	LFTS_01629 ADP-L-glycero-D-manno-heptose 6-epimerase	912	ADP-L-glycero-D-manno-heptose 6-epimerase	Lipopolysaccharide synthesis	K03274	Glycan biosynthesis and metabolism	Glycan biosynthesis and metabolism	00540 Lipopolysaccharide biosynthesis	COG0451	M
24.54	24.66	24.8	26.09	26.06	26.11	26.08	26.16	+	mineral_continious	41	41	40	85.9	85.9	85.9	43.15	0	323.31	72600000000	331	6.52	0	-1.44	-24.5	LFTS_00586	LFTS_00586	LFTS_00586 succinyl-CoA synthetase beta subunit	1191	succinyl-CoA synthetase beta subunit	Reductive TCA cycle carbon dioxide fixation	K01903	Carbohydrate metabolism; Overview; Energy metabolism	Overview	01200 Carbon metabolism	COG0045	C
23.48	24.18	24.09	25.27	25.22	25.49	25.28	25.48	+	mineral_continious	52	52	37	87.9	87.9	72.8	54.383	0	323.31	41900000000	295	3.74	0.00104	-1.43	-8.15	LFTS_01831	LFTS_01831	LFTS_01831 two-component system, NtrC family, response regulator AtoC	1470	two-component system%2C NtrC family%2C response regulator AtoC	NA	K07714	Signal transduction	Signal transduction	02020 Two-component system	COG2204	T
24.78	22.5	24.97	25.48	25.03	25.63	25.8	25.63			11	11	11	87.1	87.1	87.1	11.579	0	96.551	41900000000	110	1.25	0.102	-1.43	-2.36	LFTS_00178	LFTS_00178	LFTS_00178 hypothetical protein	306	hypothetical protein	NA	NA	NA	NA	NA	NA	NA
24.32	25.03	24.88	26.28	25.85	26.04	26.65	26.04	+	mineral_continious	24	24	24	69.1	69.1	69.1	29.556	0	291.22	71300000000	210	2.99	0.00343	-1.43	-5.92	LFTS_00582	LFTS_00582	LFTS_00582 citryl-CoA lyase	810	citryl-CoA lyase	Reductive TCA cycle carbon dioxide fixation	K15234	Overview; Energy metabolism	Overview	01200 Carbon metabolism	NA
23.17	23.63	23.78	24.38	24.58	25.11	25.22	25.32	+	mineral_continious	15	15	15	85	85	85	15.703	0	169.43	34600000000	88	2.59	0.00532	-1.4	-4.95	LFTS_01687	LFTS_01687	LFTS_01687 single-strand DNA-binding protein	423	single-strand DNA-binding protein	NA	K03111	Replication and repair	Replication and repair	03030 DNA replication	COG0629	L
23.24	24.4	24.18	25.13	24.76	25.65	25.54	25.59	+	mineral_continious	15	15	15	64.8	64.8	64.8	19.354	0	100.5	38100000000	192	2.17	0.0105	-1.39	-4.04	LFTS_00076	LFTS_00076	LFTS_00076 Heavy-metal resistance	498	Heavy-metal resistance	Metal tolerance	K08317	NA	Replication and repair	03430 Mismatch repair	COG0371	C
23.48	23.89	23.89	24.13	24.93	25.49	25.71	25.45	+	mineral_continious	29	29	28	72.1	72.1	69.4	45.377	0	323.31	37800000000	183	1.93	0.0169	-1.39	-3.56	LFTS_01951	LFTS_01951	LFTS_01951 tryptophan synthase beta chain	1239	tryptophan synthase beta chain	NA	K01696	Overview; Amino acid metabolism	Overview	01230 Biosynthesis of amino acids	COG0133	E
23.06	24.56	24.39	25.43	26	25.22	25.09	25.09	+	mineral_continious	9	9	9	75.2	75.2	75.2	11.167	0	94.504	54000000000	163	1.79	0.0251	-1.36	-3.31	LFTS_02455	LFTS_02455	LFTS_02455 Pyruvate:ferredoxin oxidoreductase, delta subunit	306	Pyruvate:ferredoxin oxidoreductase%2C delta subunit	Reductive TCA cycle carbon dioxide fixation	K00171	Carbohydrate metabolism; Overview; Energy metabolism; Xenobiotics biodegradation and metabolism	Overview	01200 Carbon metabolism	COG1144	C
25.7	25.76	24.96	26.31	27.19	26.76	26.94	26.94	+	mineral_continious	51	51	51	80.1	80.1	80.1	52.808	0	323.31	129000000000	477	2.61	0.00517	-1.36	-4.99	LFTS_01701	LFTS_01701	LFTS_01701 trigger factor	1407	trigger factor	NA	K03545	NA	Nucleotide metabolism	00240 Pyrimidine metabolism	COG0544	O
23.66	23.98	23.9	24.66	25.01	25.42	25.4	25.44	+	mineral_continious	29	29	29	87.9	87.9	87.9	31.43	0	251.75	40300000000	214	3.1	0.003	-1.34	-6.22	LFTS_01543	LFTS_01543	LFTS_01543 5,10-methylenetetrahydrofolate reductase	870	5%2C10-methylenetetrahydrofolate reductase	NA	K00297	Metabolism of cofactors and vitamins; Overview; Energy metabolism; Drug resistance	Overview	01200 Carbon metabolism	COG0685	E
26.14	26.6	26.48	27.95	27.96	27.63	27.78	27.39	+	mineral_continious	33	33	33	91.5	91.5	91.5	28.537	0	323.31	222000000000	523	3.59	0.00125	-1.34	-7.66	LFTS_00078	LFTS_00078	LFTS_00078 carboxymethylenebutenolidase	780	carboxymethylenebutenolidase	NA	K01061	Xenobiotics biodegradation and metabolism	Xenobiotics biodegradation and metabolism	00364 Fluorobenzoate degradation	COG0412	Q
22.98	23.96	23.33	24.07	24.64	25.05	25.02	24.97	+	mineral_continious	27	27	27	56.6	56.6	56.6	56.001	0	209.02	29500000000	146	2.2	0.0101	-1.33	-4.11	LFTS_00880	LFTS_00880	LFTS_00880 RNA polymerase, sigma 54 subunit, RpoN/SigL	1461	RNA polymerase%2C sigma 54 subunit%2C RpoN/SigL	NA	K03092	Cellular community - prokaryotes; Signal transduction	Signal transduction	02020 Two-component system	COG1508	K
26.41	25.3	25.03	26.73	26.38	27.35	26.82	27.22	+	mineral_continious	42	42	42	80.4	80.4	80.4	25.652	0	323.31	123000000000	317	1.84	0.0219	-1.31	-3.4	LFTS_02200	LFTS_02200	LFTS_02200 phage shock protein A (PspA) family protein	678	phage shock protein A (PspA) family protein	NA	K03969	NA	Translation	03010 Ribosome	COG1842	KT
24.59	24.33	24.99	25.83	25.82	26.03	26.01	25.99	+	mineral_continious	47	47	47	92.4	92.4	92.4	51.834	0	323.31	65000000000	341	3.84	0.00044	-1.3	-8.52	LFTS_02425	LFTS_02425	LFTS_02425 Fructose/tagatose bisphosphate aldolase	1383	Fructose/tagatose bisphosphate aldolase	NA	K01624	Carbohydrate metabolism; Overview; Energy metabolism	Overview	01200 Carbon metabolism	COG0191	G
24.79	24.9	24.26	25.84	26.07	25.86	25.98	26	+	mineral_continious	26	26	26	69.8	69.8	69.8	37.959	0	323.31	78900000000	249	3.81	0.000404	-1.3	-8.41	LFTS_00413	LFTS_00413	LFTS_00413 ATP-binding protein involved in chromosome partitioning	1077	ATP-binding protein involved in chromosome partitioning	NA	K03593	NA	Replication and repair	03030 DNA replication	COG0489	D
20.46	21.67	21.68	21.8	22.63	22.9	22.82	22.67	+	mineral_continious	20	20	20	79.2	79.2	79.2	33.636	0	158.97	7078100000	72	1.77	0.0261	-1.3	-3.27	LFTS_01920	LFTS_01920	LFTS_01920 aspartate carbamoyltransferase	927	aspartate carbamoyltransferase	NA	K00609	Nucleotide metabolism; Amino acid metabolism	Nucleotide metabolism	00240 Pyrimidine metabolism	COG0540	F
23.8	23.38	24.19	24.34	25.72	25.28	25.16	24.9	+	mineral_continious	29	29	29	79.8	79.8	79.8	36.322	0	323.31	40100000000	184	2	0.014	-1.29	-3.71	LFTS_02076	LFTS_02076	LFTS_02076 diguanylate cyclase (GGDEF) domain-containing protein	969	diguanylate cyclase (GGDEF) domain-containing protein	Putative diguanylate cyclases (GGDEF domain-containing proteins)	K13069	NA	Signal transduction	02020 Two-component system	COG2199	T
23.51	25.26	24.43	25.82	26.18	25.58	25.57	25.31	+	mineral_continious	18	18	18	95.8	95.8	95.8	11.037	0	172.2	56300000000	171	1.67	0.0327	-1.29	-3.1	LFTS_01656	LFTS_01656	LFTS_01656 large subunit ribosomal protein L23	288	large subunit ribosomal protein L23	NA	K02892	Translation	Translation	03010 Ribosome	COG0089	J
22.89	25.05	24.34	25.71	25.19	25.89	24.8	25.28			13	13	13	53.4	53.4	53.4	18.454	0	59.27	52800000000	251	1.28	0.0929	-1.28	-2.41	LFTS_00269	LFTS_00269	LFTS_00269 LTXXQ motif family protein	492	LTXXQ motif family protein	NA	K06006	NA	Metabolism of other amino acids	00410 beta-Alanine metabolism	COG3678	O
24.21	24.23	24.21	25.74	25.75	25.35	25.16	25.48	+	mineral_continious	9	9	9	37.6	37.6	37.6	23.665	0	105.35	40900000000	113	3.82	0.000411	-1.28	-8.44	LFTS_00780	LFTS_00780	LFTS_00780 peptidyl-prolyl cis-trans isomerase A (cyclophilin A)	657	peptidyl-prolyl cis-trans isomerase A (cyclophilin A)	NA	K03767	Drug resistance	Drug resistance	01503 Cationic antimicrobial peptide (CAMP) resistance	COG0652	O
25.71	25.37	25.53	26.6	26.64	27.07	26.89	26.86	+	mineral_continious	30	30	30	75.6	75.6	75.6	43.238	0	323.31	117000000000	400	4.1	0	-1.27	-9.45	LFTS_00241	LFTS_00241	LFTS_00241 LL-diaminopimelate aminotransferase apoenzyme	1185	LL-diaminopimelate aminotransferase apoenzyme	NA	K08969	Amino acid metabolism	Amino acid metabolism	00270 Cysteine and methionine metabolism	COG0436	E
25.54	25.56	25.04	26.55	26.73	26.62	26.6	26.72	+	mineral_continious	23	23	23	70	70	70	46.052	0	323.31	107000000000	353	4.15	0	-1.27	-9.64	LFTS_00649	LFTS_00649	LFTS_00649 threonine synthase	1281	threonine synthase	NA	K01733	Metabolism of cofactors and vitamins; Overview; Amino acid metabolism	Overview	01230 Biosynthesis of amino acids	COG0498	E
20.85	23.32	23.32	22.49	24.75	23.9	23.89	23.77			13	13	13	51.7	51.7	51.7	28.758	0	90.582	20300000000	78	0.814	0.386	-1.26	-1.63	LFTS_00652	LFTS_00652	LFTS_00652 adenylyltransferase and sulfurtransferase	804	adenylyltransferase and sulfurtransferase	NA	K11996	Folding, sorting and degradation	Folding, sorting and degradation	04122 Sulfur relay system	COG0476;COG0607	HP
21	23.66	23.04	22.87	24.49	23.92	23.96	23.86			22	22	22	73.3	73.3	73.3	34.089	0	283.48	16300000000	107	0.934	0.269	-1.26	-1.83	LFTS_01899	LFTS_01899	LFTS_01899 hypothetical protein	903	hypothetical protein	NA	K06923	NA	Overview	01200 Carbon metabolism	COG2607	R
25.94	26.13	25.98	26.75	27.59	27.37	27.28	27.35	+	mineral_continious	34	34	34	95.1	95.1	95.1	34.579	0	323.31	172000000000	382	3.23	0.00241	-1.25	-6.59	LFTS_00579	LFTS_00579	LFTS_00579 succinyl-CoA synthetase alpha subunit	987	succinyl-CoA synthetase alpha subunit	Reductive TCA cycle carbon dioxide fixation	K15233	Overview; Energy metabolism	Overview	01200 Carbon metabolism	NA
24.75	24.74	24.74	25.11	25.99	26.12	26.46	26.31	+	mineral_continious	32	32	32	96.6	96.6	96.6	32.067	0	323.31	74200000000	311	2.13	0.0108	-1.25	-3.97	LFTS_02352	LFTS_02352	LFTS_02352 4-hydroxy-tetrahydrodipicolinate synthase	888	4-hydroxy-tetrahydrodipicolinate synthase	NA	K01714	Amino acid metabolism; Overview; Biosynthesis of other secondary metabolites	Overview	01230 Biosynthesis of amino acids	COG0329	EM
23.08	22.74	21.74	23.09	24.96	23.81	23.53	23.47			13	13	13	90.2	90.2	90.2	16.063	0	130.6	18600000000	69	1.28	0.0927	-1.25	-2.41	LFTS_00069	LFTS_00069	LFTS_00069 F-type H+-transporting ATPase subunit epsilon	432	F-type H+-transporting ATPase subunit epsilon	ATP synthase	K02114	Energy metabolism	Energy metabolism	00190 Oxidative phosphorylation	COG0355	C
23.82	23.51	22.8	23.99	25.28	24.67	24.67	24.46	+	mineral_continious	25	25	25	73.9	73.9	73.9	33.6	0	144.4	30100000000	154	1.89	0.0183	-1.24	-3.49	LFTS_00067	LFTS_00067	LFTS_00067 F-type H+-transporting ATPase subunit gamma	876	F-type H+-transporting ATPase subunit gamma	ATP synthase	K02115	Energy metabolism	Energy metabolism	00190 Oxidative phosphorylation	COG0224	C
23.22	23.89	23.63	23.47	25.57	25.02	24.87	25.17			38	38	38	69.7	69.7	69.7	68.4	0	323.31	39100000000	217	1.33	0.0807	-1.24	-2.5	LFTS_00681	LFTS_00681	LFTS_00681 1-deoxy-D-xylulose-5-phosphate synthase	1893	1-deoxy-D-xylulose-5-phosphate synthase	NA	K01662	Metabolism of terpenoids and polyketides; Metabolism of cofactors and vitamins	Metabolism of cofactors and vitamins	00730 Thiamine metabolism	COG1154	HI
25.8	26.25	25.56	26.56	27.22	27.28	27.23	27.22	+	mineral_continious	51	51	51	88.1	88.1	88.1	56.462	0	323.31	149000000000	532	2.73	0.00393	-1.24	-5.28	LFTS_01332	LFTS_01332	LFTS_01332 phosphoribosylaminoimidazolecarboxamide formyltransferase / IMP cyclohydrolase	1569	phosphoribosylaminoimidazolecarboxamide formyltransferase / IMP cyclohydrolase	NA	K00602	Metabolism of cofactors and vitamins; Nucleotide metabolism; Drug resistance	Nucleotide metabolism	00230 Purine metabolism	COG0138	F
26.76	26.73	26.67	28.31	27.94	27.9	27.82	27.78	+	mineral_continious	54	54	52	83.6	83.6	81.3	68.984	0	323.31	262000000000	919	4.14	0	-1.23	-9.6	LFTS_00581	LFTS_00581	LFTS_00581 aconitase	1926	aconitase	Reductive TCA cycle carbon dioxide fixation	K01681	Carbohydrate metabolism; Overview; Energy metabolism	Overview	01200 Carbon metabolism	COG0065;COG1048	EC
22.26	22.25	22.21	23.5	23.31	23.35	23.52	23.66	+	mineral_continious	19	19	19	61.7	61.7	61.7	32.771	0	172.7	11800000000	85	5.16	0	-1.22	-14.5	LFTS_01836	LFTS_01836	LFTS_01836 3-hydroxyisobutyrate dehydrogenase	927	3-hydroxyisobutyrate dehydrogenase	NA	K00020	Amino acid metabolism	Amino acid metabolism	00280 Valine, leucine and isoleucine degradation	COG2084	I
25.91	25.97	25.81	26.17	27.24	27.42	27.32	27.42	+	mineral_continious	15	15	15	90.7	90.7	90.7	12.389	0	323.31	164000000000	333	2.06	0.0127	-1.22	-3.82	LFTS_01599	LFTS_01599	LFTS_01599 hypothetical protein	324	hypothetical protein	NA	K07164	NA	Metabolism of cofactors and vitamins	00730 Thiamine metabolism	COG1579	R
24.95	25.14	25.05	25.87	26.31	26.46	26.39	26.24	+	mineral_continious	29	29	29	92.1	92.1	92.1	30.057	0	323.31	87100000000	316	3.84	0.000419	-1.21	-8.5	LFTS_00338	LFTS_00338	LFTS_00338 proteasome beta subunit	840	proteasome beta subunit	NA	K03433	Folding, sorting and degradation	Folding, sorting and degradation	03050 Proteasome	COG0638	O
23.61	24.35	23.6	25	25.09	25.05	25.08	25.06	+	mineral_continious	43	43	43	79.5	79.5	79.5	49.359	0	323.31	34400000000	222	3.23	0.00243	-1.2	-6.59	LFTS_00258	LFTS_00258	LFTS_00258 ATP-dependent HslUV protease ATP-binding subunit HslU	1335	ATP-dependent HslUV protease ATP-binding subunit HslU	Chaperones	K03667	NA	Translation	03010 Ribosome	COG1220	O
22.48	21.27	21.92	22.83	22.85	23.06	23.43	23.24	+	mineral_continious	28	28	28	77.6	77.6	77.6	47.724	0	130.98	10900000000	90	2.14	0.0108	-1.19	-3.99	LFTS_01055	LFTS_01055	LFTS_01055 serine/threonine-protein kinase HipA	1287	serine/threonine-protein kinase HipA	NA	K07154	NA	Carbohydrate metabolism	00520 Amino sugar and nucleotide sugar metabolism	COG3550	T
22.56	23.62	22.64	23.63	24.7	24.26	23.76	24.26	+	mineral_continious	48	48	48	62.2	62.2	62.2	97.913	0	323.31	19800000000	166	1.79	0.025	-1.18	-3.31	LFTS_00319	LFTS_00319	LFTS_00319 puromycin-sensitive aminopeptidase	2592	puromycin-sensitive aminopeptidase	NA	K08776	NA	Cell growth and death	04214 Apoptosis - fly	NA
25.24	25.57	25.24	26.33	26.5	26.33	26.79	26.72	+	mineral_continious	16	16	13	66.5	66.5	59.1	21.997	0	258.21	89900000000	217	3.67	0.000992	-1.18	-7.93	LFTS_01700	LFTS_01700	LFTS_01700 ATP-dependent Clp protease, protease subunit	612	ATP-dependent Clp protease%2C protease subunit	NA	K01358	Aging; Cell growth and death	Cell growth and death	04112 Cell cycle - Caulobacter	COG0740	O
24.15	23.8	23.79	24.51	24.98	25.13	25.32	25.52	+	mineral_continious	21	21	21	70	70	70	37.771	0	229.7	35200000000	132	2.55	0.00561	-1.18	-4.86	LFTS_01355	LFTS_01355	LFTS_01355 threonine synthase	1062	threonine synthase	NA	K01733	Metabolism of cofactors and vitamins; Overview; Amino acid metabolism	Overview	01230 Biosynthesis of amino acids	COG0498	E
24.64	25.12	24.58	25.77	25.89	26.19	25.87	26.04	+	mineral_continious	41	41	41	84.3	84.3	84.3	45.336	0	323.31	66700000000	276	3.51	0.00136	-1.17	-7.42	LFTS_02354	LFTS_02354	LFTS_02354 diaminopimelate decarboxylase	1245	diaminopimelate decarboxylase	NA	K01586	Amino acid metabolism; Overview	Overview	01230 Biosynthesis of amino acids	COG0019	E
23.3	24.4	24.02	24.73	25.52	24.95	24.92	25.23	+	mineral_continious	34	34	34	70.8	70.8	70.8	59.625	0	323.31	34800000000	233	2.09	0.0118	-1.16	-3.88	LFTS_02486	LFTS_02486	LFTS_02486 phosphoenolpyruvate carboxylase	1563	phosphoenolpyruvate carboxylase	Reductive TCA cycle carbon dioxide fixation	K01595	Energy metabolism; Overview; Carbohydrate metabolism	Overview	01200 Carbon metabolism	COG2352;COG1892	CG
24.04	25.2	25.84	25.89	26.64	26.04	26.32	26.06			16	16	16	92.3	92.3	92.3	24.668	0	321.39	73000000000	236	1.48	0.0544	-1.16	-2.75	LFTS_02432	LFTS_02432	LFTS_02432 putative O-methyltransferase YrrM	663	putative O-methyltransferase YrrM	NA	K00588	Biosynthesis of other secondary metabolites; Amino acid metabolism	Amino acid metabolism	00360 Phenylalanine metabolism	COG4122	R
22.8	23.42	23.07	24.86	25.13	24.14	22.86	24.29			70	70	69	53.8	53.8	52.7	167.66	0	323.31	26200000000	227	1.11	0.152	-1.16	-2.13	LFTS_01551	LFTS_01551	LFTS_01551 glutamate synthase (NADPH/NADH) large chain	4578	glutamate synthase (NADPH/NADH) large chain	NA	K00265	Energy metabolism; Amino acid metabolism; Overview	Overview	01230 Biosynthesis of amino acids	COG0067;COG0069;COG0070	E
27.41	27.66	27.78	28.63	28.85	28.72	28.84	28.82	+	mineral_continious	58	58	58	89.9	89.9	89.9	66.586	0	323.31	492000000000	1021	4.66	0	-1.15	-11.8	LFTS_01944	LFTS_01944	LFTS_01944 NADPH-dependent glutamate synthase beta chain	1842	NADPH-dependent glutamate synthase beta chain	NA	K00266	Energy metabolism; Amino acid metabolism; Overview	Overview	01230 Biosynthesis of amino acids	COG0493	ER
24.04	25.15	25.38	26.18	26.3	26.1	25.82	25.66	+	mineral_continious	21	21	21	87.2	87.2	87.2	24.609	0	227.51	74600000000	225	1.82	0.023	-1.15	-3.37	LFTS_01643	LFTS_01643	LFTS_01643 Adenylate kinase	660	Adenylate kinase	NA	K00939	Metabolism of cofactors and vitamins; Nucleotide metabolism	Nucleotide metabolism	00230 Purine metabolism	COG0563	F
22.92	23.2	22.47	23.66	24.29	23.81	24.15	24.1	+	mineral_continious	26	26	26	77.4	77.4	77.4	36.512	0	267.19	15700000000	90	2.71	0.00431	-1.14	-5.24	LFTS_02162	LFTS_02162	LFTS_02162 3-oxoacyl-[acyl-carrier-protein] synthase-3	1026	3-oxoacyl-[acyl-carrier-protein] synthase-3	NA	K00648	Overview; Lipid metabolism	Overview	01212 Fatty acid metabolism	COG0332	I
25.51	27.08	25.87	26.88	27.73	27.18	27.41	27.26	+	mineral_continious	67	67	67	90.4	90.4	90.4	65.698	0	323.31	196000000000	558	1.56	0.0443	-1.14	-2.89	LFTS_00838	LFTS_00838	LFTS_00838 SSU ribosomal protein S1P	1776	SSU ribosomal protein S1P	NA	K02945	Translation	Translation	03010 Ribosome	COG0539	J
21.81	22.17	21.62	23.7	23.77	22.55	22.58	22.37			25	25	25	58.4	58.4	58.4	48.101	0	128.68	10300000000	94	1.43	0.0624	-1.13	-2.67	LFTS_01536	LFTS_01536	LFTS_01536 3-phosphoshikimate 1-carboxyvinyltransferase	1365	3-phosphoshikimate 1-carboxyvinyltransferase	NA	K00800	Overview; Amino acid metabolism	Overview	01230 Biosynthesis of amino acids	COG0128	E
22.72	23.74	22.37	24.03	25.11	23.55	24.17	23.51			23	23	23	75.2	75.2	75.2	33.598	0	295.5	20700000000	163	1.21	0.113	-1.13	-2.3	LFTS_00604;WP_004872379.1	LFTS_00604	LFTS_00604 D-alanine--D-alanine ligase	948	D-alanine--D-alanine ligase	NA	K01921	Metabolism of other amino acids; Glycan biosynthesis and metabolism; Drug resistance	Metabolism of other amino acids	00473 D-Alanine metabolism	COG1181	MR
25.59	24.62	25.28	25.93	26.84	26.27	26.19	26.21	+	mineral_continious	19	19	19	75	75	75	21.509	0	205.02	92600000000	222	2.09	0.0121	-1.12	-3.88	LFTS_00689	LFTS_00689	LFTS_00689 NADH dehydrogenase subunit C	555	NADH dehydrogenase subunit C	NADH dehydrogenase	K00332	Energy metabolism	Energy metabolism	00190 Oxidative phosphorylation	COG0852	C
21.74	21.79	21.73	22.09	22.24	22.8	24.21	23.05			9	9	9	15.1	15.1	15.1	89.737	0	68.66	8240700000	36	1.18	0.127	-1.12	-2.24	LFTS_00313	LFTS_00313	LFTS_00313 Cu+-exporting ATPase	2532	Cu+-exporting ATPase	Copper resistance	K01533	NA	Signal transduction	02020 Two-component system	COG2217	P
22.62	24.11	23.1	24.72	24.84	24.06	24.38	23.94			13	13	13	76.3	76.3	76.3	10.502	0	121.78	31500000000	112	1.51	0.0501	-1.11	-2.81	LFTS_00650	LFTS_00650	LFTS_00650 molybdopterin synthase sulfur carrier subunit	282	molybdopterin synthase sulfur carrier subunit	NA	K03636	Folding, sorting and degradation	Folding, sorting and degradation	04122 Sulfur relay system	COG1977	H
25.94	25.51	25.28	26.61	26.99	26.59	26.66	26.6	+	mineral_continious	15	15	15	54.7	54.7	54.7	19.158	0	226.93	126000000000	364	3.16	0.0026	-1.11	-6.39	LFTS_00126	LFTS_00126	LFTS_00126 peptidoglycan-associated lipoprotein	540	peptidoglycan-associated lipoprotein	NA	K03640	NA	Translation	03010 Ribosome	COG2885	M
26.52	26.34	26.69	27.44	27.61	27.86	27.57	27.64	+	mineral_continious	29	29	29	90.1	90.1	90.1	44.741	0	323.31	190000000000	595	4.12	0	-1.11	-9.54	LFTS_02453	LFTS_02453	LFTS_02453 pyruvate ferredoxin oxidoreductase alpha subunit	1221	pyruvate ferredoxin oxidoreductase alpha subunit	Reductive TCA cycle carbon dioxide fixation	K00169	Carbohydrate metabolism; Overview; Energy metabolism; Xenobiotics biodegradation and metabolism	Overview	01200 Carbon metabolism	COG0674	C
25	24.66	25.05	25.57	26.26	26.11	26.12	25.98	+	mineral_continious	27	27	27	96	96	96	37.628	0	323.31	67800000000	222	3.07	0.00297	-1.11	-6.14	LFTS_01342	LFTS_01342	LFTS_01342 methylthioribose-1-phosphate isomerase	1053	methylthioribose-1-phosphate isomerase	NA	K08963	Amino acid metabolism	Amino acid metabolism	00270 Cysteine and methionine metabolism	NA
24.04	24.4	24.79	26.21	24.4	25.54	25.75	25.68			31	31	31	69.9	69.9	69.9	34.221	0	244.43	41700000000	240	1.37	0.0721	-1.1	-2.57	LFTS_00461	LFTS_00461	LFTS_00461 hypothetical protein	930	hypothetical protein	NA	NA	NA	NA	NA	NA	NA
23.35	23.57	23.45	24.55	25.64	24.39	23.87	24.33			16	16	16	51.2	51.2	51.2	27.153	0	178.38	36300000000	144	1.51	0.0503	-1.1	-2.81	LFTS_02009	LFTS_02009	LFTS_02009 hypothetical protein	723	hypothetical protein	NA	K09857	NA	Membrane transport	02060 Phosphotransferase system (PTS)	COG3009	S
22.44	21.55	21.24	22.7	22	22.67	23.57	23.27			13	13	13	65.6	65.6	65.6	26.985	0	150.57	7928900000	62	1.31	0.0863	-1.1	-2.46	LFTS_01339	LFTS_01339	LFTS_01339 lipoprotein-releasing system ATP-binding protein	744	lipoprotein-releasing system ATP-binding protein	NA	K09810	Membrane transport	Membrane transport	02010 ABC transporters	COG1136	M
24.35	24.96	24.64	25.63	25.89	25.68	25.59	25.91	+	mineral_continious	19	19	18	74.1	74.1	71.1	25.198	0	190.48	61200000000	238	3.38	0.00152	-1.09	-7.03	LFTS_01668	LFTS_01668	LFTS_01668 large subunit ribosomal protein L1	699	large subunit ribosomal protein L1	NA	K02863	Translation	Translation	03010 Ribosome	COG0081	J
23.03	23.06	23.43	23.41	24.41	24.46	24.39	24.66	+	mineral_continious	19	19	19	62	62	62	37.717	0	202.52	23900000000	138	1.93	0.0167	-1.09	-3.57	LFTS_02359	LFTS_02359	LFTS_02359 voltage-gated potassium channel	1044	voltage-gated potassium channel	Role of potassium in the internal positive membrane potential	K03499	NA	Overview	01200 Carbon metabolism	COG0569	P
22.09	21.55	22.04	22.64	23.57	22.86	22.81	23.03	+	mineral_continious	23	23	23	65.1	65.1	65.1	35.896	0	142.35	9580000000	103	2.34	0.00756	-1.09	-4.41	LFTS_01296	LFTS_01296	LFTS_01296 putative dehydrogenase	966	putative dehydrogenase	NA	K03810	NA	Glycan biosynthesis and metabolism	00540 Lipopolysaccharide biosynthesis	COG0673	R
24.92	22.34	23.2	25.46	25.17	23.8	24.46	23.94			5	5	5	71.6	71.6	71.6	10.37	0	97.109	29500000000	44	0.754	0.446	-1.08	-1.53	LFTS_01645	LFTS_01645	LFTS_01645 ribosomal protein L15	288	ribosomal protein L15	NA	K02876	Translation	Translation	03010 Ribosome	COG0200	J
25.27	25.94	25.34	25.95	26.85	26.91	26.63	26.65	+	mineral_continious	28	28	28	79.1	79.1	79.1	29.868	0	323.31	113000000000	275	2.11	0.0114	-1.08	-3.92	LFTS_01655	LFTS_01655	LFTS_01655 LSU ribosomal protein L2P	822	LSU ribosomal protein L2P	NA	K02886	Translation	Translation	03010 Ribosome	COG0090	J
25.52	24.43	24.37	25.69	25.9	25.84	26.18	25.65	+	mineral_continious	43	43	43	53.7	53.7	53.7	51.903	0	323.31	57800000000	253	1.94	0.0164	-1.08	-3.59	LFTS_00943	LFTS_00943	LFTS_00943 outer membrane protein	1395	outer membrane protein	NA	K12340	Drug resistance; Signal transduction; Membrane transport; Infectious diseases; Environmental adaptation	Membrane transport	03070 Bacterial secretion system	COG1538	M
24.92	25.01	24.59	25.41	26.03	26.06	26.07	25.99	+	mineral_continious	17	17	16	78.6	78.6	74.6	18.955	0	241.33	79200000000	188	2.87	0.00372	-1.08	-5.62	LFTS_01605	LFTS_01605	LFTS_01605 putative OsmC-related protein	522	putative OsmC-related protein	NA	K07397	NA	Metabolism of cofactors and vitamins	00780 Biotin metabolism	COG1765	R
27.93	27.8	27.32	28.85	28.76	28.56	28.91	28.69	+	mineral_continious	46	46	46	85	85	85	38.457	0	323.31	415000000000	633	3.3	0.00196	-1.07	-6.79	LFTS_00372	LFTS_00372	LFTS_00372 chlorite dismutase	1044	chlorite dismutase	NA	K09162	NA	Overview	01210 2-Oxocarboxylic acid metabolism	COG3253	P
27.21	26.79	26.49	27.54	28.13	27.93	27.96	27.93	+	mineral_continious	23	23	23	92.7	92.7	92.7	25.565	0	323.31	196000000000	490	2.77	0.00408	-1.07	-5.39	LFTS_02456	LFTS_02456	LFTS_02456 pyruvate ferredoxin oxidoreductase gamma subunit	699	pyruvate ferredoxin oxidoreductase gamma subunit	Reductive TCA cycle carbon dioxide fixation	K00172	Carbohydrate metabolism; Overview; Energy metabolism; Xenobiotics biodegradation and metabolism	Overview	01200 Carbon metabolism	COG1014	C
23.97	24.96	24.24	25.65	25.75	25.32	25.36	25.22	+	mineral_continious	36	36	35	84	84	84	36.042	0	323.31	46400000000	235	2.24	0.00877	-1.07	-4.19	LFTS_01994	LFTS_01994	LFTS_01994 porphobilinogen synthase	981	porphobilinogen synthase	NA	K01698	Metabolism of cofactors and vitamins	Metabolism of cofactors and vitamins	00860 Porphyrin and chlorophyll metabolism	COG0113	H
20.73	21.53	20.44	22.95	22.1	21.77	21.44	21.58			20	20	20	73.5	73.5	73.5	34.37	0	160.01	4343700000	80	1.32	0.0825	-1.07	-2.48	LFTS_01618	LFTS_01618	LFTS_01618 LysR family transcriptional regulator, nitrogen assimilation regulatory protein	933	LysR family transcriptional regulator%2C nitrogen assimilation regulatory protein	Nitrate/nitrite regulation	K11921	NA	Nucleotide metabolism	00230 Purine metabolism	COG0583	K
25.39	24.32	24.48	25.71	25.84	25.72	25.76	25.85	+	mineral_continious	44	44	44	93.3	93.3	93.3	43.364	0	323.31	56400000000	276	2.28	0.00829	-1.05	-4.28	LFTS_00002	LFTS_00002	LFTS_00002 DNA polymerase-3 subunit beta	1164	DNA polymerase-3 subunit beta	NA	K02338	Replication and repair; Nucleotide metabolism	Nucleotide metabolism	00230 Purine metabolism	COG0592	L
20.72	21.47	19.87	22.37	22.87	21.18	20.87	21.38			26	26	24	76.7	76.7	75.3	49.413	0	108.17	5742700000	69	0.865	0.336	-1.04	-1.72	LFTS_01372	LFTS_01372	LFTS_01372 Adenylosuccinate lyase	1314	Adenylosuccinate lyase	NA	K01756	Amino acid metabolism; Nucleotide metabolism	Nucleotide metabolism	00230 Purine metabolism	COG0015	F
21.97	23.97	22.86	23.74	23.98	24.14	24.04	23.92			11	11	11	45.9	45.9	45.9	17.417	0	153.55	19200000000	100	1.26	0.0981	-1.03	-2.38	LFTS_00793	LFTS_00793	LFTS_00793 Nucleotide-binding universal stress protein, UspA family	474	Nucleotide-binding universal stress protein%2C UspA family	NA	K06149	NA	Cell growth and death	04112 Cell cycle - Caulobacter	COG0589	T
24.51	24.43	24.67	24.9	25.24	25.67	26.11	25.87	+	mineral_continious	23	23	21	75.9	75.9	75.9	21.451	0	217.67	52200000000	151	1.87	0.0194	-1.02	-3.46	LFTS_01591	LFTS_01591	LFTS_01591 elongation factor P	576	elongation factor P	NA	K02356	NA	Overview	01230 Biosynthesis of amino acids	COG0231	J
23.2	22.76	23.32	24.5	22.79	24.63	23.94	24.72			15	15	15	70	70	70	24.177	0	157.16	13600000000	84	1.08	0.17	-1.02	-2.07	LFTS_00740	LFTS_00740	LFTS_00740 Cytochrome c553	672	Cytochrome c553	Cytochrome c	K00406	Energy metabolism; Signal transduction	Energy metabolism	00190 Oxidative phosphorylation	COG2010	C
23.41	24.29	23.81	24.86	25.57	25.06	24.02	24.77			36	36	35	74	74	72.8	52.125	0	323.31	39200000000	229	1.42	0.0643	-1.02	-2.65	LFTS_00394	LFTS_00394	LFTS_00394 zinc protease	1446	zinc protease	NA	K07263	NA	Carbohydrate metabolism	00520 Amino sugar and nucleotide sugar metabolism	COG0612	R
26.11	26.04	26.32	26.91	26.76	27.34	27.44	27.4	+	mineral_continious	49	49	47	88.5	88.5	86.1	52.713	0	323.31	154000000000	499	2.67	0.00484	-1.01	-5.15	LFTS_01901	LFTS_01901	LFTS_01901 IMP dehydrogenase	1470	IMP dehydrogenase	NA	K00088	Xenobiotics biodegradation and metabolism; Nucleotide metabolism	Nucleotide metabolism	00230 Purine metabolism	COG0516;COG0517	FT
26.37	26.54	26.01	27.18	27.11	27.47	27.38	27.4	+	mineral_continious	62	62	61	77	77	75.8	88.642	0	323.31	162000000000	629	3.32	0.00173	-1	-6.84	LFTS_02143	LFTS_02143	LFTS_02143 phosphoenolpyruvate synthase	2400	phosphoenolpyruvate synthase	Reductive TCA cycle carbon dioxide fixation	K01007	Energy metabolism; Overview; Carbohydrate metabolism	Overview	01200 Carbon metabolism	COG0574	G
26.25	21.19	22.57	24.26	24.51	24.55	24.16	24.21			10	10	10	90.4	90.4	90.4	12.169	0	116.53	23500000000	82	0.396	0.77	-1	-0.903	LFTS_00283	LFTS_00283	LFTS_00283 Heme-degrading monooxygenase HmoA	315	Heme-degrading monooxygenase HmoA	NA	K07145	NA	Signal transduction	02020 Two-component system	COG2329	H
21.97	22.92	23.27	23.69	24.11	23.28	24.18	23.32			27	27	26	59.2	59.2	57.9	51.611	0	195.62	12900000000	110	1.41	0.0665	-0.998	-2.63	LFTS_01509	LFTS_01509	LFTS_01509 replicative DNA helicase	1392	replicative DNA helicase	NA	K02314	Replication and repair; Cell growth and death	Replication and repair	03030 DNA replication	COG0305	L
25.75	25.7	25.82	26.48	27.26	26.62	26.66	26.73	+	mineral_continious	43	43	42	85.3	85.3	85.3	46.826	0	323.31	127000000000	455	2.82	0.00421	-0.993	-5.49	LFTS_02275	LFTS_02275	LFTS_02275 hypothetical protein	1251	hypothetical protein	NA	K03628	Folding, sorting and degradation	Folding, sorting and degradation	03018 RNA degradation	COG1158	K
25.28	25.73	25.26	26.19	27.08	26.22	26.37	26.21	+	mineral_continious	29	29	25	76.1	76.1	69.5	25.465	0	253.28	96100000000	253	2.12	0.0111	-0.99	-3.95	LFTS_01652	LFTS_01652	LFTS_01652 SSU ribosomal protein S3P	681	SSU ribosomal protein S3P	NA	K02982	Translation	Translation	03010 Ribosome	COG0092	J
26.58	26.18	26.55	26.54	26.83	27.97	27.71	28.06			10	10	10	63.5	63.5	63.5	12.486	0	174.07	208000000000	347	1.23	0.109	-0.986	-2.33	LFTS_00330	LFTS_00330	LFTS_00330 hypothetical protein	348	hypothetical protein	NA	K07001	NA	Metabolism of cofactors and vitamins	00130 Ubiquinone and other terpenoid-quinone biosynthesis	COG1752	R
23.72	23.22	23.76	24.69	23.8	24.79	24.84	24.57	+	mineral_continious	29	29	29	55	55	55	56.173	0	292.65	19900000000	164	1.86	0.0201	-0.973	-3.44	LFTS_02193	LFTS_02193	LFTS_02193 hypothetical protein	1611	hypothetical protein	NA	K11274	NA	Carbohydrate metabolism	00630 Glyoxylate and dicarboxylate metabolism	NA
22.5	23.79	23.92	24.18	25.19	24.1	24.22	24.18			14	14	14	66.9	66.9	66.9	17.834	0	87.285	30700000000	175	1.19	0.123	-0.97	-2.26	LFTS_01637	LFTS_01637	LFTS_01637 large subunit ribosomal protein L17	465	large subunit ribosomal protein L17	NA	K02879	Translation	Translation	03010 Ribosome	COG0203	J
24.53	22.82	22.39	24.77	24.92	24.46	22.82	24.05			22	22	22	70.3	70.3	70.3	39.384	0	168.16	22400000000	140	0.668	0.532	-0.96	-1.39	LFTS_01600	LFTS_01600	LFTS_01600 hypothetical protein	1053	hypothetical protein	NA	K06115	NA	Cellular community - prokaryotes	02024 Quorum sensing	NA
22.92	22.44	21.92	23.23	24.14	23.18	22.84	23.43			40	39	34	66.2	65.1	57.2	68.549	0	323.31	13200000000	143	1.41	0.0663	-0.938	-2.63	LFTS_02257	LFTS_02257	LFTS_02257 RNA polymerase, sigma 70 subunit, RpoD	1797	RNA polymerase%2C sigma 70 subunit%2C RpoD	NA	K03086	NA	Replication and repair	03030 DNA replication	COG0568	K
24.64	22.63	23.65	24.91	25.07	24.16	24.44	24.31			14	14	14	81.6	81.6	81.6	13.003	0	129.02	25700000000	129	0.995	0.22	-0.937	-1.93	LFTS_00179	LFTS_00179	LFTS_00179 Rhodanese-related sulfurtransferase	345	Rhodanese-related sulfurtransferase	NA	K02439	Energy metabolism	Energy metabolism	00920 Sulfur metabolism	COG0607	P
20.99	21.49	21.23	21.79	22.74	22.03	22.23	22.05	+	mineral_continious	24	24	24	71	71	71	37.373	0	189.32	5605500000	76	2.11	0.0113	-0.93	-3.92	LFTS_00792	LFTS_00792	LFTS_00792 phosphate starvation-inducible protein PhoH	996	phosphate starvation-inducible protein PhoH	NA	K06217	NA	Cell growth and death	04112 Cell cycle - Caulobacter	COG1702	T
24.24	25.18	24.62	25	25.69	25.96	25.76	25.6	+	mineral_continious	27	27	27	64.7	64.7	64.7	37.303	0	314.48	56000000000	237	1.71	0.0304	-0.926	-3.15	LFTS_02406	LFTS_02406	LFTS_02406 rod shape-determining protein MreB	1032	rod shape-determining protein MreB	NA	K03569	NA	Overview	01200 Carbon metabolism	COG1077	D
24.37	24.77	24.8	25.63	25.9	25.52	25.37	25.35	+	mineral_continious	16	16	16	76	76	76	19.63	0	97.552	52900000000	174	2.78	0.00409	-0.907	-5.39	LFTS_01648	LFTS_01648	LFTS_01648 large subunit ribosomal protein L6	540	large subunit ribosomal protein L6	NA	K02933	Translation	Translation	03010 Ribosome	COG0097	J
26.34	26.12	27.05	27.58	27.26	27.42	27.41	27.36	+	mineral_continious	43	43	43	91.4	91.4	91.4	36.02	0	323.31	155000000000	488	2.22	0.0094	-0.901	-4.15	LFTS_01638	LFTS_01638	LFTS_01638 DNA-directed RNA polymerase subunit alpha	975	DNA-directed RNA polymerase subunit alpha	NA	K03040	Nucleotide metabolism; Transcription	Nucleotide metabolism	00230 Purine metabolism	COG0202	K
24.71	25.3	25.35	25.34	25.81	26.47	26.31	26.16	+	mineral_continious	30	30	30	87.2	87.2	87.2	43.077	0	323.31	74400000000	309	1.58	0.0411	-0.898	-2.93	LFTS_00053	LFTS_00053	LFTS_00053 phosphoglycerate kinase	1200	phosphoglycerate kinase	NA	K15330	NA	NA	NA	NA
24.54	25.68	25.67	25.72	26.53	26.21	26.33	26.17			27	27	27	74.7	74.7	74.7	34.73	0	323.31	82200000000	315	1.47	0.0563	-0.896	-2.73	LFTS_00876	LFTS_00876	LFTS_00876 malate dehydrogenase (NAD)	963	malate dehydrogenase (NAD)	Reductive TCA cycle carbon dioxide fixation	K00024	Carbohydrate metabolism; Overview; Amino acid metabolism; Energy metabolism	Overview	01200 Carbon metabolism	COG0039	C
24.59	24.56	24.43	25.22	25.55	25.38	25.59	25.34	+	mineral_continious	27	27	27	68.9	68.9	68.9	50.287	0	323.31	46900000000	232	4	0	-0.892	-9.09	LFTS_01593;REV__WP_004871312.1	LFTS_01593	LFTS_01593 acetyl-CoA carboxylase, biotin carboxylase subunit	1371	acetyl-CoA carboxylase%2C biotin carboxylase subunit	NA	K01961	Carbohydrate metabolism; Overview; Energy metabolism; Lipid metabolism	Overview	01200 Carbon metabolism	COG0439	I
27.27	27.63	27.27	28.53	29.05	27.67	28.23	27.86			16	16	14	85.6	85.6	77.7	15.326	0	323.31	390000000000	605	1.39	0.0684	-0.882	-2.61	LFTS_00361	LFTS_00361	LFTS_00361 Rubrerythrin	420	Rubrerythrin	Oxidative stress response	K02217	NA	Nucleotide metabolism	00230 Purine metabolism	COG1528	P
22.68	23.79	22.88	23.01	24.17	24.39	23.98	24.38			8	8	8	65.8	65.8	65.8	17.142	0	165.59	19900000000	87	1.07	0.173	-0.871	-2.06	LFTS_02372	LFTS_02372	LFTS_02372 ribose 5-phosphate isomerase B	477	ribose 5-phosphate isomerase B	NA	K01808	Carbohydrate metabolism; Overview; Energy metabolism	Overview	01200 Carbon metabolism	COG0698	G
25.37	25.56	25.04	26.21	26.25	26.14	26.15	26.22	+	mineral_continious	79	78	78	77.1	75.9	75.9	91.735	0	323.31	73600000000	415	3.55	0.00122	-0.869	-7.54	LFTS_00927	LFTS_00927	LFTS_00927 ATP-dependent Clp protease ATP-binding subunit ClpC	2442	ATP-dependent Clp protease ATP-binding subunit ClpC	Chaperones	K03696	NA	Translation	00970 Aminoacyl-tRNA biosynthesis	COG0542	O
23.3	23.37	23.3	23.85	24.21	24.1	24.39	24.4	+	mineral_continious	29	29	29	75.1	75.1	75.1	45.966	0	323.31	21500000000	144	3.16	0.00258	-0.868	-6.38	LFTS_00606	LFTS_00606	LFTS_00606 cell division protein FtsA	1278	cell division protein FtsA	NA	K03590	Cell growth and death	Cell growth and death	04112 Cell cycle - Caulobacter	COG0849	D
23.18	22.32	22.49	23.26	23.59	23.4	23.77	23.55	+	mineral_continious	16	16	16	59.6	59.6	59.6	35.769	0	90.231	12600000000	78	2.05	0.0129	-0.854	-3.81	LFTS_00329	LFTS_00329	LFTS_00329 alcohol dehydrogenase, propanol-preferring	1005	alcohol dehydrogenase%2C propanol-preferring	NA	K13953	Amino acid metabolism; Carbohydrate metabolism; Metabolism of cofactors and vitamins; Xenobiotics biodegradation and metabolism; Lipid metabolism; Overview	Overview	01220 Degradation of aromatic compounds	COG1064	G
27.29	28.19	27.59	28.48	28.67	28.48	28.41	28.66	+	mineral_continious	161	161	144	79.7	79.7	75.1	176.65	0	323.31	413000000000	1441	2.22	0.00978	-0.849	-4.14	LFTS_01664;REV__WP_038472297.1	LFTS_01664	LFTS_01664 DNA-directed RNA polymerase subunit beta	4758	DNA-directed RNA polymerase subunit beta'	NA	K03046	Nucleotide metabolism; Transcription	Nucleotide metabolism	00230 Purine metabolism	COG0086	K
24.98	24.68	24.44	26.12	26.63	25.05	24.98	24.95			24	24	24	90.9	90.9	90.9	19.88	0	313.15	71000000000	187	0.897	0.305	-0.846	-1.77	LFTS_00881	LFTS_00881	LFTS_00881 putative sigma-54 modulation protein	531	putative sigma-54 modulation protein	NA	K05808	NA	Nucleotide metabolism	00230 Purine metabolism	COG1544	J
22.43	23.24	22.9	23.25	23.37	23.66	24.17	24.06	+	mineral_continious	25	25	25	68.5	68.5	68.5	34.131	0	258.53	13800000000	121	1.53	0.0489	-0.844	-2.83	LFTS_01692	LFTS_01692	LFTS_01692 ribose-phosphate pyrophosphokinase	945	ribose-phosphate pyrophosphokinase	NA	K00948	Carbohydrate metabolism; Overview; Nucleotide metabolism	Overview	01200 Carbon metabolism	COG0462	FE
25.37	26.3	26.11	26.76	26.24	26.93	27.03	26.81	+	mineral_continious	27	27	27	90.5	90.5	90.5	17.581	0	288.9	105000000000	371	1.63	0.0365	-0.827	-3.01	LFTS_00334	LFTS_00334	LFTS_00334 peroxiredoxin Q/BCP	477	peroxiredoxin Q/BCP	Oxidative stress response	K03564	NA	Folding, sorting and degradation	03050 Proteasome	COG1225	O
23.69	23.78	22.49	24.51	25.02	23.94	23.25	23.94			23	23	23	57.4	57.4	57.4	48.359	0	275.79	20200000000	124	0.802	0.4	-0.81	-1.61	LFTS_00690	LFTS_00690	LFTS_00690 NADH-quinone oxidoreductase subunit D	1272	NADH-quinone oxidoreductase subunit D	NADH dehydrogenase	K00333	Energy metabolism	Energy metabolism	00190 Oxidative phosphorylation	COG0649	C
24.76	24.37	24.63	25.12	26.37	25.06	25.1	25.31			12	12	12	100	100	100	15.698	0	201.34	51500000000	184	1.25	0.103	-0.805	-2.36	LFTS_02447	LFTS_02447	LFTS_02447 putative hydrolase of the HAD superfamily protein	402	putative hydrolase of the HAD superfamily protein	NA	NA	NA	NA	NA	NA	NA
22.19	23.43	23.55	23.85	24.44	23.84	23.55	23.59			10	10	10	49	49	49	22.343	0	83.516	18900000000	105	1.09	0.161	-0.801	-2.1	LFTS_00751	LFTS_00751	LFTS_00751 outer membrane lipoprotein	603	outer membrane lipoprotein	NA	K07285	NA	Energy metabolism	00190 Oxidative phosphorylation	COG3065	M
24.53	25.55	24.81	25.38	25.87	25.87	25.88	25.78	+	mineral_continious	20	20	20	83.8	83.8	83.8	32.199	0	323.31	59900000000	234	1.66	0.0339	-0.79	-3.07	LFTS_00121;LFTS_00537	LFTS_00121	LFTS_00121 UDP-glucose pyrophosphorylase	894	UDP-glucose pyrophosphorylase	Extracellular polysaccharide production and export	K00973	Biosynthesis of other secondary metabolites; Metabolism of terpenoids and polyketides	Metabolism of terpenoids and polyketides	00523 Polyketide sugar unit biosynthesis	COG1209	M
25.72	24.89	24.49	24.67	25.61	26.27	26.16	26.38			13	13	13	90.7	90.7	90.7	11.881	0	153.71	67000000000	153	0.779	0.421	-0.785	-1.57	LFTS_00247	LFTS_00247	LFTS_00247 YtxH-like protein	324	YtxH-like protein	NA	K09908	NA	Nucleotide metabolism	00230 Purine metabolism	COG3105	S
21.84	23.53	22.64	23.29	24.3	23.42	22.94	23.3			35	35	35	73.1	73.1	73.1	48.019	0	233.34	16100000000	115	0.83	0.37	-0.778	-1.66	LFTS_01528	LFTS_01528	LFTS_01528 UDPglucose 6-dehydrogenase	1332	UDPglucose 6-dehydrogenase	Extracellular polysaccharide production and export	K00012	Carbohydrate metabolism	Carbohydrate metabolism	00040 Pentose and glucuronate interconversions	COG1004	M
21.52	22.08	22.29	22.79	23.31	22.82	22.2	22.56			15	15	15	71.4	71.4	71.4	28.137	0	165.32	8124800000	76	1.41	0.0666	-0.774	-2.63	LFTS_01625	LFTS_01625	LFTS_01625 phosphoribosylformylglycinamidine synthase	768	phosphoribosylformylglycinamidine synthase	NA	K01952	Nucleotide metabolism	Nucleotide metabolism	00230 Purine metabolism	COG0046;COG0047	F
23.95	24.55	24.31	24.36	25.38	24.91	25.23	25.34			38	38	37	78.8	78.8	77	44.34	0	323.31	42800000000	226	1.47	0.0542	-0.772	-2.74	LFTS_01368	LFTS_01368	LFTS_01368 GTP cyclohydrolase II /3,4-dihydroxy-2-butanone 4-phosphate synthase (EC 4.1.99.12)	1203	GTP cyclohydrolase II /3%2C4-dihydroxy-2-butanone 4-phosphate synthase (EC 4.1.99.12)	NA	K14652	Metabolism of cofactors and vitamins	Metabolism of cofactors and vitamins	00740 Riboflavin metabolism	COG0108;COG0807	H
25.75	24.62	24.18	25.9	24.99	25.71	25.68	25.76			23	23	23	63.8	63.8	63.8	23.956	0	270.5	44900000000	173	0.971	0.239	-0.761	-1.9	LFTS_01747	LFTS_01747	LFTS_01747 Polyisoprenoid-binding protein YceI	657	Polyisoprenoid-binding protein YceI	NA	NA	NA	NA	NA	NA	NA
25.19	24.44	23.8	25.03	25.33	24.92	25.67	25.16			31	31	31	94.2	94.2	94.2	23.827	0	224.62	38200000000	198	1.14	0.14	-0.746	-2.18	LFTS_00486	LFTS_00486	LFTS_00486 3-isopropylmalate/(R)-2-methylmalate dehydratase small subunit	627	3-isopropylmalate/(R)-2-methylmalate dehydratase small subunit	NA	K01704	Amino acid metabolism; Overview; Carbohydrate metabolism	Overview	01210 2-Oxocarboxylic acid metabolism	COG0066	E
28.34	28.7	28.41	29.22	29.36	29.19	29.13	29.21	+	mineral_continious	186	186	181	87	87	85.5	193.39	0	323.31	648000000000	1984	3.66	0.000968	-0.739	-7.88	LFTS_01665	LFTS_01665	LFTS_01665 DNA-directed RNA polymerase subunit beta	5157	DNA-directed RNA polymerase subunit beta	NA	K03043	Nucleotide metabolism; Transcription	Nucleotide metabolism	00230 Purine metabolism	COG0085	K
25.47	25.06	25.87	25.64	26.54	26.46	26.23	26.13			20	20	20	76.9	76.9	76.9	25.626	0	323.31	91100000000	221	1.44	0.0618	-0.731	-2.68	LFTS_00339	LFTS_00339	LFTS_00339 proteasome alpha subunit	690	proteasome alpha subunit	NA	K03432	Folding, sorting and degradation	Folding, sorting and degradation	03050 Proteasome	COG0638	O
22.86	23.37	23.3	23.63	24.18	23.8	23.96	23.93	+	mineral_continious	16	16	16	64.7	64.7	64.7	17.67	0	105.39	17400000000	79	2.29	0.00833	-0.726	-4.28	LFTS_00101	LFTS_00101	LFTS_00101 Fur family transcriptional regulator, ferric uptake regulator	462	Fur family transcriptional regulator%2C ferric uptake regulator	NA	K03711	NA	Lipid metabolism	00600 Sphingolipid metabolism	COG0735	P
24.6	23.85	24.66	25.31	23.09	25.81	25.5	25.7			14	14	14	48.6	48.6	48.6	19.32	0	167.31	32500000000	110	0.46	0.721	-0.713	-1.02	LFTS_01893	LFTS_01893	LFTS_01893 hypothetical protein	540	hypothetical protein	NA	NA	NA	NA	NA	NA	NA
24.53	24.98	24.75	25.22	25.3	25.94	25.55	25.31	+	mineral_continious	17	17	17	75.6	75.6	75.6	18.469	0	188.92	41400000000	148	1.93	0.0166	-0.711	-3.58	LFTS_01936	LFTS_01936	LFTS_01936 putative nucleotide-binding protein	495	putative nucleotide-binding protein	NA	K09767	NA	Energy metabolism	00190 Oxidative phosphorylation	COG1666	S
25.16	25.16	24.88	25.64	26.08	25.62	25.84	25.69	+	mineral_continious	38	38	37	76.7	76.7	76.7	52.766	0	323.31	60000000000	258	2.74	0.00396	-0.708	-5.31	LFTS_00628	LFTS_00628	LFTS_00628 oxygen-independent coproporphyrinogen-3 oxidase	1380	oxygen-independent coproporphyrinogen-3 oxidase	NA	K02495	Metabolism of cofactors and vitamins	Metabolism of cofactors and vitamins	00860 Porphyrin and chlorophyll metabolism	COG0635	H
26.08	26.65	26.67	26.63	27.3	27.21	27.43	27.3	+	mineral_continious	22	22	22	89.2	89.2	89.2	25.519	0	323.31	163000000000	389	1.63	0.0364	-0.707	-3.02	LFTS_02451	LFTS_02451	LFTS_02451 pyruvate ferredoxin oxidoreductase gamma subunit	699	pyruvate ferredoxin oxidoreductase gamma subunit	Reductive TCA cycle carbon dioxide fixation	K00172	Carbohydrate metabolism; Overview; Energy metabolism; Xenobiotics biodegradation and metabolism	Overview	01200 Carbon metabolism	COG1014	C
24.38	25.48	25.11	25.21	26.05	25.32	25.84	26.05			25	25	25	81.7	81.7	81.7	31.977	0	323.31	65100000000	232	1.09	0.162	-0.704	-2.09	LFTS_00172	LFTS_00172	LFTS_00172 diaminopimelate epimerase	873	diaminopimelate epimerase	NA	K01778	Amino acid metabolism; Overview	Overview	01230 Biosynthesis of amino acids	COG0253	E
22.85	23.37	21.06	23.08	23.13	23.41	23.23	22.76			8	8	8	40.6	40.6	40.6	18.291	0	90.826	8899900000	69	0.625	0.573	-0.697	-1.31	LFTS_01488	LFTS_01488	LFTS_01488 5-(carboxyamino)imidazole ribonucleotide mutase	528	5-(carboxyamino)imidazole ribonucleotide mutase	NA	K11808	Nucleotide metabolism	Nucleotide metabolism	00230 Purine metabolism	NA
21.31	23.19	23.32	21.28	24.11	23.66	23.81	23.53			55	55	53	67.3	67.3	66.3	83.99	0	271.78	14700000000	151	0.35	0.8	-0.674	-0.815	LFTS_00128	LFTS_00128	LFTS_00128 RNAse R	2235	RNAse R	NA	K12573	Folding, sorting and degradation	Folding, sorting and degradation	03018 RNA degradation	COG0557	K
25.49	26.42	25.97	26.81	27.11	26.41	26.4	26.44			62	62	59	82.9	82.9	81.8	77.693	0	323.31	131000000000	553	1.31	0.0861	-0.669	-2.46	LFTS_00809	LFTS_00809	LFTS_00809 polyribonucleotide nucleotidyltransferase	2142	polyribonucleotide nucleotidyltransferase	NA	K00962	Nucleotide metabolism; Folding, sorting and degradation	Nucleotide metabolism	00230 Purine metabolism	COG1185	J
25.21	25.95	25.76	26.3	27.1	25.96	26.07	26.1			43	43	43	93.9	93.9	93.9	45.488	0	323.31	105000000000	333	1.09	0.162	-0.668	-2.09	LFTS_02356	LFTS_02356	LFTS_02356 argininosuccinate synthase	1227	argininosuccinate synthase	NA	K01940	Amino acid metabolism; Overview; Cardiovascular diseases	Overview	01230 Biosynthesis of amino acids	COG0137	E
24.33	25.56	24.45	25.27	25.57	25.43	25.46	25.49			50	50	49	87.2	87.2	85.8	56.093	0	323.31	48500000000	255	1.18	0.125	-0.663	-2.25	LFTS_01553	LFTS_01553	LFTS_01553 adenine phosphoribosyltransferase	1500	adenine phosphoribosyltransferase	NA	K03087	Cellular community - prokaryotes	Cellular community - prokaryotes	05111 Biofilm formation - Vibrio cholerae	COG0568	K
25.69	25.68	25.31	25.75	26.7	26.48	25.85	26.32			19	19	19	97.1	97.1	97.1	15.726	0	269.34	89300000000	240	1.36	0.0741	-0.661	-2.54	LFTS_01524	LFTS_01524	LFTS_01524 nucleoside diphosphate kinase	417	nucleoside diphosphate kinase	NA	K00940	Nucleotide metabolism; Signal transduction	Nucleotide metabolism	00230 Purine metabolism	COG0105	F
23.57	23.48	24.24	24.86	24.85	24.27	24.18	23.95			21	21	21	77.4	77.4	77.4	30.441	0	178.13	27300000000	155	1.14	0.14	-0.658	-2.18	LFTS_00900	LFTS_00900	LFTS_00900 tol-pal system protein YbgF	825	tol-pal system protein YbgF	NA	K05807	NA	Metabolism of cofactors and vitamins	00860 Porphyrin and chlorophyll metabolism	COG4105	M
22.41	23.16	21.37	23.21	23.64	23.11	21.86	23.03			11	11	11	42.7	42.7	42.7	23.895	0	137.24	10300000000	75	0.556	0.635	-0.654	-1.19	LFTS_01929	LFTS_01929	LFTS_01929 hypothetical protein	663	hypothetical protein	NA	K07286	NA	Nucleotide metabolism	00240 Pyrimidine metabolism	COG3056	S
21.55	21.72	21.52	20.33	22.79	22.56	22.87	22.67			8	8	8	81.9	81.9	81.9	9.5129	0	80.132	7166300000	41	0.45	0.725	-0.646	-1	LFTS_00823	LFTS_00823	LFTS_00823 Glutaredoxin	252	Glutaredoxin	Oxidative stress response	K03671	Cardiovascular diseases; Immune system	Immune system	04621 NOD-like receptor signaling pathway	COG0526	O
23.29	23.33	22.94	23.94	23.67	23.67	24	23.84	+	mineral_continious	14	11	10	84.9	74.4	74.4	9.5339	0	103.31	16000000000	70	2.6	0.00515	-0.636	-4.97	LFTS_01726	LFTS_01726	LFTS_01726 hypothetical protein	261	hypothetical protein	NA	K06400	NA	Replication and repair	03030 DNA replication	COG1961	L
26.74	26.72	26.94	27.51	27.79	27.44	26.98	27.42	+	mineral_continious	97	97	97	75.8	75.8	75.8	106.91	0	323.31	206000000000	810	1.89	0.0184	-0.634	-3.5	LFTS_01705	LFTS_01705	LFTS_01705 transaldolase	2934	transaldolase	NA	K13810	Carbohydrate metabolism; Overview	Overview	01200 Carbon metabolism	NA
26.14	25.44	25.58	26.02	26.05	26.62	26.49	26.5			36	36	36	80	80	80	50.874	0	323.31	83500000000	398	1.45	0.0589	-0.615	-2.7	LFTS_01589	LFTS_01589	LFTS_01589 Tetratricopeptide repeat-containing protein	1395	Tetratricopeptide repeat-containing protein	NA	K12600	Folding, sorting and degradation	Folding, sorting and degradation	03018 RNA degradation	COG0457	R
22.43	22.75	22.49	21.87	23.6	23.68	23.25	23.4			20	20	20	65.9	65.9	65.9	35.002	0	161.94	10100000000	84	0.646	0.553	-0.602	-1.35	LFTS_01978	LFTS_01978	LFTS_01978 homoserine kinase	996	homoserine kinase	NA	K00872	Overview; Amino acid metabolism	Overview	01230 Biosynthesis of amino acids	COG0083	E
23.4	23.85	25.2	24.36	25.5	24.93	24.25	24.69			18	18	18	65.3	65.3	65.3	13.785	0	97.077	30000000000	113	0.564	0.63	-0.598	-1.21	LFTS_00093	LFTS_00093	LFTS_00093 LSU ribosomal protein L20P	357	LSU ribosomal protein L20P	NA	K02887	Translation	Translation	03010 Ribosome	COG0292	J
25.26	25.79	26.05	26.39	25.82	26.43	26.37	26.46			21	20	20	88.1	88.1	88.1	24.434	0	221.47	78600000000	191	1.37	0.0728	-0.598	-2.56	LFTS_01657	LFTS_01657	LFTS_01657 large subunit ribosomal protein L4	657	large subunit ribosomal protein L4	NA	K02926	Translation	Translation	03010 Ribosome	COG0088	J
26.85	27.06	27.12	27.62	27.74	27.48	27.65	27.54	+	mineral_continious	40	40	40	83.9	83.9	83.9	57.655	0	323.31	182000000000	622	3.44	0.00158	-0.597	-7.21	LFTS_01511	LFTS_01511	LFTS_01511 D-3-phosphoglycerate dehydrogenase	1608	D-3-phosphoglycerate dehydrogenase	NA	K00058	Energy metabolism; Overview; Amino acid metabolism	Overview	01200 Carbon metabolism	COG0111	HR
26.75	26.95	26.76	27.18	27.48	27.64	27.38	27.37	+	mineral_continious	42	42	42	92.6	92.6	92.6	44.613	0	323.31	182000000000	563	2.76	0.004	-0.593	-5.35	LFTS_00421	LFTS_00421	LFTS_00421 cysteine desulfurase	1215	cysteine desulfurase	Nitrogenase genes	K04487	Metabolism of cofactors and vitamins; Folding, sorting and degradation	Metabolism of cofactors and vitamins	00730 Thiamine metabolism	COG1104	E
29.5	28.93	28.68	30.21	29.76	29.35	29.29	29.5			18	18	18	54.1	54.1	54.1	58.001	0	323.31	862000000000	2096	1.07	0.172	-0.586	-2.06	LFTS_00274	LFTS_00274	LFTS_00274 cytochrome	1617	cytochrome	NA	NA	NA	NA	NA	NA	NA
27.04	26.21	27.11	27.79	28.32	27.1	26.68	26.96			14	14	14	69.3	69.3	69.3	19.724	0	267.32	279000000000	823	0.612	0.586	-0.584	-1.29	LFTS_01972;LFTS_01531	LFTS_01972;LFTS_01531	LFTS_01972 cytochrome c oxidase cbb3-type subunit 2;LFTS_01531 cytochrome c oxidase cbb3-type subunit 2	NA	NA	NA	NA	NA	NA	NA	NA	NA
23.2	24.79	23.66	24.77	24.46	24.61	24.01	24.45			29	29	28	84.7	84.7	83.2	50.751	0	282.72	24300000000	178	0.735	0.466	-0.578	-1.5	LFTS_01556	LFTS_01556	LFTS_01556 fumarase, class II	1416	fumarase%2C class II	Reductive TCA cycle carbon dioxide fixation	K01679	Carbohydrate metabolism; Overview; Cancers; Energy metabolism	Overview	01200 Carbon metabolism	COG0114	C
26.11	26.32	26.84	27.36	25.86	27.33	27.32	27.11			44	44	44	82.7	82.7	82.7	51.517	0	323.31	108000000000	458	0.668	0.533	-0.575	-1.39	LFTS_00180	LFTS_00180	LFTS_00180 hypothetical protein	1404	hypothetical protein	NA	NA	NA	NA	NA	NA	NA
24.69	25.54	25.22	25.54	25.98	25.51	25.77	25.78			33	33	33	94.2	94.2	94.2	31.467	0	287.44	49000000000	195	1.39	0.0688	-0.564	-2.6	LFTS_01542;REV__WP_004868964.1	LFTS_01542	LFTS_01542 methylenetetrahydrofolate dehydrogenase (NADP+) / methenyltetrahydrofolate cyclohydrolase	885	methylenetetrahydrofolate dehydrogenase (NADP+) / methenyltetrahydrofolate cyclohydrolase	NA	K01491	Metabolism of cofactors and vitamins; Energy metabolism; Overview	Overview	01200 Carbon metabolism	COG0190	H
28.29	29	28.62	28.97	29.32	29.14	29.32	29.24	+	mineral_continious	57	57	44	96	96	77.9	43.794	0	323.31	678000000000	2055	1.75	0.0274	-0.563	-3.24	LFTS_01673;LFTS_01660	LFTS_01673;LFTS_01660	LFTS_01673 translation elongation factor 1A (EF-1A/EF-Tu);LFTS_01660 translation elongation factor 1A (EF-1A/EF-Tu)	NA	NA	NA	NA	NA	NA	NA	NA	NA
24.26	23.87	24.28	24.82	25.32	24.65	23.85	24.78			21	21	21	77.6	77.6	77.6	23.272	0	213.14	30500000000	141	0.824	0.375	-0.545	-1.65	LFTS_00358	LFTS_00358	LFTS_00358 hypothetical protein	618	hypothetical protein	NA	K07337	NA	Membrane transport	03070 Bacterial secretion system	COG3417	M
26.54	27.02	26.46	26.89	27.39	27.25	27.39	27.15	+	mineral_continious	28	28	27	84.3	84.3	84.3	33.289	0	323.31	165000000000	459	1.65	0.0352	-0.541	-3.05	LFTS_01390	LFTS_01390	LFTS_01390 fructose-bisphosphate aldolase	918	fructose-bisphosphate aldolase	NA	K16305	Carbohydrate metabolism; Overview; Energy metabolism; Amino acid metabolism	Overview	01200 Carbon metabolism	COG1830	G
26.57	27.6	26.87	27.61	27.55	27.57	27.4	27.63			30	30	30	88.5	88.5	88.5	31.772	0	323.31	175000000000	396	1.25	0.102	-0.541	-2.36	LFTS_02457	LFTS_02457	LFTS_02457 pyruvate ferredoxin oxidoreductase beta subunit	867	pyruvate ferredoxin oxidoreductase beta subunit	Reductive TCA cycle carbon dioxide fixation	K00170	Carbohydrate metabolism; Overview; Energy metabolism; Xenobiotics biodegradation and metabolism	Overview	01200 Carbon metabolism	COG1013	C
24.74	25.02	24.61	24.75	25.82	25.52	25.37	25.18			14	14	14	88.8	88.8	88.8	15.509	0	203.57	57300000000	168	1.1	0.16	-0.537	-2.11	LFTS_01587	LFTS_01587	LFTS_01587 DNA-directed RNA polymerase subunit omega	405	DNA-directed RNA polymerase subunit omega	NA	K03060	Nucleotide metabolism; Transcription	Nucleotide metabolism	00230 Purine metabolism	COG1758	K
24.76	24.42	25.12	24.84	25.27	25.39	25.61	25.39			40	40	36	69	69	62	61.565	0	323.31	47400000000	250	1.25	0.102	-0.532	-2.36	LFTS_01400	LFTS_01400	LFTS_01400 sulfate-transporting ATPase	1668	sulfate-transporting ATPase	NA	K06020	NA	Transport and catabolism	04144 Endocytosis	NA
27.56	27.66	27.7	27.13	28.59	28.32	28.44	28.35			16	16	16	95.7	95.7	95.7	13.158	0	220.35	336000000000	429	0.729	0.472	-0.527	-1.49	LFTS_00966	LFTS_00966	LFTS_00966 putative isocitrate dehydrogenase (NADP)	351	putative isocitrate dehydrogenase (NADP)	Reductive TCA cycle carbon dioxide fixation; Oxidative stress response	NA	NA	NA	NA	NA	NA
24.49	24.6	23.88	24.37	24.82	25.03	24.85	25.11			30	30	30	72.8	72.8	72.8	44.481	0	323.31	37100000000	179	1.14	0.142	-0.516	-2.17	LFTS_01357	LFTS_01357	LFTS_01357 aspartate kinase	1239	aspartate kinase	NA	K00928	Amino acid metabolism; Overview; Biosynthesis of other secondary metabolites	Overview	01210 2-Oxocarboxylic acid metabolism	COG0527	E
27.22	27.19	28.12	28.08	28.32	27.91	28.11	27.68			12	12	12	59.3	59.3	59.3	9.7715	0	229.48	407000000000	827	0.996	0.22	-0.51	-1.94	LFTS_02438;REV__2506239623	LFTS_02438	LFTS_02438 DNA-binding protein HU-beta	276	DNA-binding protein HU-beta	NA	K03530	NA	Energy metabolism	00190 Oxidative phosphorylation	COG0776	L
23.37	23.22	22.57	23.07	24.05	23.76	23.46	23.49			26	26	26	75.9	75.9	75.9	37.334	0	186.29	14000000000	94	0.925	0.278	-0.51	-1.82	LFTS_01879	LFTS_01879	LFTS_01879 D-beta-D-heptose 7-phosphate kinase / D-beta-D-heptose 1-phosphate adenosyltransferase	1059	D-beta-D-heptose 7-phosphate kinase / D-beta-D-heptose 1-phosphate adenosyltransferase	NA	K03272	Glycan biosynthesis and metabolism	Glycan biosynthesis and metabolism	00540 Lipopolysaccharide biosynthesis	COG2870	M
26.5	26.84	26.71	26.7	27.5	27.29	27.29	27.18			48	48	48	91.8	91.8	91.8	45.633	0	323.31	181000000000	562	1.4	0.0681	-0.507	-2.61	LFTS_00578	LFTS_00578	LFTS_00578 citryl-CoA synthetase large subunit	1251	citryl-CoA synthetase large subunit	Reductive TCA cycle carbon dioxide fixation	K15232	Overview; Energy metabolism	Overview	01200 Carbon metabolism	NA
26.46	26.49	26.9	27.31	26.22	27.37	27.29	27.39			28	28	28	58.9	58.9	58.9	37.49	0	323.31	130000000000	425	0.779	0.422	-0.498	-1.57	LFTS_02122	LFTS_02122	LFTS_02122 cytochrome c peroxidase	1017	cytochrome c peroxidase	Oxidative stress response	K00428	NA	Cell growth and death	04214 Apoptosis - fly	COG1858	O
25.55	25.88	25.55	26.21	26.25	26.18	26.24	25.87	+	mineral_continious	45	45	45	69.7	69.7	69.7	51.366	0	323.31	86300000000	391	2.12	0.0111	-0.492	-3.94	LFTS_00784	LFTS_00784	LFTS_00784 hydroxymethylpyrimidine synthase	1389	hydroxymethylpyrimidine synthase	NA	K03147	Metabolism of cofactors and vitamins	Metabolism of cofactors and vitamins	00730 Thiamine metabolism	COG0422	H
26.13	25.87	25.85	26.6	26.11	26.42	26.49	26.55	+	mineral_continious	38	38	36	95.6	95.6	94.8	45.981	0	323.31	94700000000	404	1.99	0.0142	-0.486	-3.68	LFTS_02097	LFTS_02097	LFTS_02097 enolase	1284	enolase	NA	K01689	Overview; Signal transduction; Energy metabolism; Carbohydrate metabolism; Folding, sorting and degradation	Overview	01200 Carbon metabolism	COG0148	G
26	26.44	26.58	26.68	26.78	26.87	26.96	26.74	+	mineral_continious	32	32	32	69.7	69.7	69.7	30.94	0	323.31	125000000000	406	1.77	0.026	-0.468	-3.27	LFTS_02390	LFTS_02390	LFTS_02390 SSU ribosomal protein S2P	825	SSU ribosomal protein S2P	NA	K02967	Translation	Translation	03010 Ribosome	COG0052	J
22.2	21.79	22.16	22.81	22.68	22.63	22.23	22.21			26	26	26	83.9	83.9	83.9	36.595	0	143.03	7792300000	73	1.3	0.0892	-0.464	-2.44	LFTS_00944	LFTS_00944	LFTS_00944 membrane fusion protein, multidrug efflux system	993	membrane fusion protein%2C multidrug efflux system	NA	K03543	NA	Folding, sorting and degradation	03018 RNA degradation	COG1566	V
25.59	25.49	25.12	25.94	25.83	25.74	25.98	25.78	+	mineral_continious	31	31	31	65.4	65.4	65.4	42.083	0	323.31	48800000000	199	2.03	0.0134	-0.455	-3.76	LFTS_02494	LFTS_02494	LFTS_02494 ribonuclease-3	1131	ribonuclease-3	NA	K03685	Translation; Cancers	Translation	03008 Ribosome biogenesis in eukaryotes	COG0571	K
21.9	22.45	22.01	22.81	23.39	22.34	21.67	22.63			22	22	22	68.8	68.8	68.8	33.91	0	160.84	8448800000	81	0.523	0.664	-0.448	-1.13	LFTS_01500	LFTS_01500	LFTS_01500 phospholipid/cholesterol/gamma-HCH transport system substrate-binding protein	915	phospholipid/cholesterol/gamma-HCH transport system substrate-binding protein	NA	K02067	Membrane transport	Membrane transport	02010 ABC transporters	COG1463	M
25.92	24.76	24.5	25.57	25.58	25.07	25.56	25.75			14	14	14	73.8	73.8	73.8	17.792	0	187.87	47700000000	101	0.6	0.597	-0.447	-1.27	LFTS_01915	LFTS_01915	LFTS_01915 transcription elongation factor GreA	483	transcription elongation factor GreA	NA	K03624	NA	Nucleotide metabolism	00240 Pyrimidine metabolism	COG0782	K
24.21	24.29	24.29	24.19	24.75	24.58	24.7	25.27			20	20	20	65.5	65.5	65.5	28.663	0	202.07	27800000000	129	0.97	0.24	-0.44	-1.89	LFTS_01987	LFTS_01987	LFTS_01987 cob(II)yrinic acid a,c-diamide reductase	750	cob(II)yrinic acid a%2Cc-diamide reductase	NA	K04719	Metabolism of cofactors and vitamins	Metabolism of cofactors and vitamins	00740 Riboflavin metabolism	COG0778	C
20.74	22.09	22.29	21.73	23.08	22.02	21.54	22.35			17	17	17	54.3	54.3	54.3	34.688	0	128.11	7448500000	65	0.375	0.787	-0.436	-0.862	LFTS_00937	LFTS_00937	LFTS_00937 FdhE protein	909	FdhE protein	NA	K02380	NA	Replication and repair	03410 Base excision repair	COG3058	CO
22.22	21.49	22.95	22.81	23.01	22.77	22.34	22.3			17	17	17	60.6	60.6	60.6	35.545	0	90.829	6960000000	57	0.554	0.635	-0.429	-1.19	LFTS_00774	LFTS_00774	LFTS_00774 GTP-binding protein Era	963	GTP-binding protein Era	NA	K03595	NA	Replication and repair	03440 Homologous recombination	COG1159	J
25.46	25.89	25.8	26.79	25.23	26.37	26.12	26.08			42	42	42	75	75	75	54.113	0	323.31	68200000000	373	0.521	0.664	-0.402	-1.13	LFTS_00293	LFTS_00293	LFTS_00293 serine protease Do	1503	serine protease Do	Oxidative stress response	K04772	NA	Replication and repair	03440 Homologous recombination	COG0265	O
21.97	23.68	24.16	23.39	23.39	23.74	23.7	24.07			7	7	7	80	80	80	10.801	0	123.26	11500000000	54	0.324	0.82	-0.392	-0.763	LFTS_00265	LFTS_00265	LFTS_00265 DNA-binding transcriptional regulator, FrmR family	288	DNA-binding transcriptional regulator%2C FrmR family	NA	NA	NA	NA	NA	NA	NA
21.92	22.77	22.52	22.86	23.83	22.45	21.85	22.95			44	44	44	50.9	50.9	50.9	104.1	0	223.54	7321700000	100	0.354	0.799	-0.386	-0.823	LFTS_00867	LFTS_00867	LFTS_00867 valyl-tRNA synthetase	2715	valyl-tRNA synthetase	NA	K01873	Translation	Translation	00970 Aminoacyl-tRNA biosynthesis	COG0525	J
22.49	22.98	22.68	23.49	23.8	22.81	22.33	23.06			20	20	20	57	57	57	40.834	0	118.94	9794500000	80	0.482	0.701	-0.38	-1.06	LFTS_00306	LFTS_00306	LFTS_00306 GGDEF domain-containing protein, diguanylate cyclase (c-di-GMP synthetase) or its enzymatically inactive variants	1098	GGDEF domain-containing protein%2C diguanylate cyclase (c-di-GMP synthetase) or its enzymatically inactive variants	Putative diguanylate cyclases (GGDEF domain-containing proteins)	K02488	Cell growth and death; Signal transduction	Signal transduction	02020 Two-component system	COG3706	TK
24.77	25.1	24.88	24.87	25.76	25	25.6	25.23			22	22	22	76.6	76.6	76.6	22.81	0	323.31	47800000000	190	0.79	0.411	-0.377	-1.59	LFTS_00467	LFTS_00467	LFTS_00467 hypothetical protein	594	hypothetical protein	NA	NA	NA	NA	NA	NA	NA
24.09	23.96	23.9	23.76	24.29	24.9	24.5	24.32			41	41	40	70.2	70.2	68.6	58.053	0	289.36	22400000000	205	0.728	0.472	-0.37	-1.49	LFTS_01341	LFTS_01341	LFTS_01341 lysyl-tRNA synthetase, class II	1524	lysyl-tRNA synthetase%2C class II	NA	K04567	Translation	Translation	00970 Aminoacyl-tRNA biosynthesis	COG1190	J
24.4	24.61	25.34	25.12	24.91	24.96	25.43	25.31			31	31	31	94.6	94.6	94.6	32.893	0	291.33	39700000000	253	0.716	0.485	-0.363	-1.47	LFTS_00469	LFTS_00469	LFTS_00469 NADH dehydrogenase	897	NADH dehydrogenase	NA	K00329	Energy metabolism	Energy metabolism	00190 Oxidative phosphorylation	NA
23.06	23.56	23.55	23.81	23.93	23.58	23.78	23.67			27	27	27	66.4	66.4	66.4	47.931	0	182.8	12300000000	110	1.33	0.0807	-0.362	-2.5	LFTS_01883	LFTS_01883	LFTS_01883 histidyl-tRNA synthetase	1308	histidyl-tRNA synthetase	NA	K01892	Translation	Translation	00970 Aminoacyl-tRNA biosynthesis	COG0124	J
22.59	22.39	22.82	22.45	22.49	23.18	23.31	23.37			17	17	17	53.5	53.5	53.5	30.013	0	123.05	8053900000	72	0.595	0.601	-0.359	-1.26	LFTS_02513	LFTS_02513	LFTS_02513 precorrin-3B C17-methyltransferase	822	precorrin-3B C17-methyltransferase	NA	K05934	Metabolism of cofactors and vitamins	Metabolism of cofactors and vitamins	00860 Porphyrin and chlorophyll metabolism	COG1010	H
26.45	26.59	26.77	27.05	27.51	26.84	26.76	26.64			33	33	33	88	88	88	21.119	0	321.86	157000000000	336	0.834	0.367	-0.359	-1.67	LFTS_02387	LFTS_02387	LFTS_02387 ribosome recycling factor	555	ribosome recycling factor	NA	K02838	NA	Metabolism of other amino acids	00473 D-Alanine metabolism	COG0233	J
21.62	21.27	21.5	22.09	22.73	21.21	21.33	21.71			34	23	23	52.8	33.2	33.2	74.959	0	128.27	5465200000	60	0.413	0.755	-0.35	-0.934	LFTS_01830	LFTS_01830	LFTS_01830 PAS domain S-box-containing protein	2025	PAS domain S-box-containing protein	NA	K07710	Signal transduction	Signal transduction	02020 Two-component system	COG0642	T
28.9	28.78	28.9	28.89	29.27	29.42	29.26	29.2	+	mineral_continious	22	22	22	90.2	90.2	90.2	17.309	0	323.31	630000000000	803	1.57	0.0424	-0.35	-2.9	LFTS_00588	LFTS_00588	LFTS_00588 peroxiredoxin (alkyl hydroperoxide reductase subunit C)	462	peroxiredoxin (alkyl hydroperoxide reductase subunit C)	Oxidative stress response	K03564	NA	Membrane transport	03070 Bacterial secretion system	COG1225	O
23.78	24.32	23.93	24.3	24.06	24.4	24.61	24.43			15	15	15	76.4	76.4	76.4	19.688	0	139.58	23200000000	116	1.09	0.164	-0.349	-2.09	LFTS_00688	LFTS_00688	LFTS_00688 NADH dehydrogenase subunit B	537	NADH dehydrogenase subunit B	NADH dehydrogenase	K00331	Energy metabolism	Energy metabolism	00190 Oxidative phosphorylation	COG0377	C
23.89	24.27	24.6	24.56	25.29	24.24	24.33	24.58			13	13	13	90	90	90	9.5348	0	115.61	32200000000	108	0.561	0.631	-0.346	-1.2	LFTS_00651	LFTS_00651	LFTS_00651 NIL domain-containing protein	243	NIL domain-containing protein	NA	NA	NA	NA	NA	NA	NA
24.94	24.13	23.88	23.72	24.68	24.96	25.34	24.6			11	11	11	96.2	96.2	96.2	9.1475	0	123.82	33400000000	138	0.348	0.8	-0.345	-0.81	LFTS_00707	LFTS_00707	LFTS_00707 Fe-S cluster biosynthesis and repair protein YggX	243	Fe-S cluster biosynthesis and repair protein YggX	NA	NA	NA	NA	NA	NA	NA
28.21	28.21	28.25	28.39	28.98	28.46	28.62	28.38			44	44	44	89.4	89.4	89.4	53.548	0	323.31	460000000000	1104	1.21	0.116	-0.342	-2.29	LFTS_01907	LFTS_01907	LFTS_01907 glutamine synthetase	1413	glutamine synthetase	Ammonia & glutamate conversion to glutamine	K01915	Carbohydrate metabolism; Amino acid metabolism; Energy metabolism; Overview; Signal transduction; Nervous system	Overview	01230 Biosynthesis of amino acids	COG0174	E
25.14	25.71	25.57	25.11	25.86	26.01	26.17	25.86			29	29	28	78.8	78.8	78.8	37.364	0	278.44	67100000000	289	0.564	0.629	-0.33	-1.21	LFTS_01534	LFTS_01534	LFTS_01534 3-deoxy-D-arabinoheptulosonate-7-phosphate synthase	1023	3-deoxy-D-arabinoheptulosonate-7-phosphate synthase	NA	K03856	Overview; Amino acid metabolism	Overview	01230 Biosynthesis of amino acids	COG2876	E
20.78	22.05	21.34	21.98	23.26	21.33	20.56	21.29			11	11	11	61.7	61.7	61.7	30.994	0	100.25	6333700000	61	0.174	0.919	-0.297	-0.449	LFTS_00288	LFTS_00288	LFTS_00288 serine protease, ClpP class	834	serine protease%2C ClpP class	NA	K07403	NA	Signal transduction	02020 Two-component system	COG1030	O
22.5	24.07	23.05	23.27	23.53	23.5	23.73	23.46			23	23	23	75.8	75.8	75.8	53.788	0	209.1	12700000000	109	0.354	0.798	-0.288	-0.822	LFTS_00190	LFTS_00190	LFTS_00190 glycine dehydrogenase (decarboxylating) beta subunit	1491	glycine dehydrogenase (decarboxylating) beta subunit	NA	K00283	Carbohydrate metabolism; Overview; Amino acid metabolism	Overview	01200 Carbon metabolism	COG1003	E
23.94	23.85	24.14	23.93	24.74	24.06	24.28	24.28			21	21	21	86.9	86.9	86.9	26.614	0	295.86	26500000000	126	0.719	0.482	-0.284	-1.47	LFTS_02160	LFTS_02160	LFTS_02160 3-oxoacyl-[acyl-carrier-protein] reductase	756	3-oxoacyl-[acyl-carrier-protein] reductase	NA	K00059	Lipid metabolism; Overview; Metabolism of cofactors and vitamins	Overview	01212 Fatty acid metabolism	COG1028	IQR
27.53	27.72	27.61	27.69	27.57	28.01	28.04	28.03			63	63	63	85.5	85.5	85.5	69.059	0	323.31	273000000000	920	0.915	0.285	-0.25	-1.8	LFTS_00948	LFTS_00948	LFTS_00948 molecular chaperone DnaK	1923	molecular chaperone DnaK	Chaperones	K04043	Aging; Folding, sorting and degradation; Infectious diseases	Folding, sorting and degradation	03018 RNA degradation	COG0443	O
25.06	26.22	25.6	25.63	26.26	26.01	25.75	25.69			27	27	27	56.7	56.7	56.7	32.21	0	294.38	79400000000	246	0.358	0.798	-0.241	-0.829	LFTS_00587	LFTS_00587	LFTS_00587 succinyl-CoA synthetase alpha subunit	918	succinyl-CoA synthetase alpha subunit	Reductive TCA cycle carbon dioxide fixation	K01902	Carbohydrate metabolism; Overview; Energy metabolism	Overview	01200 Carbon metabolism	COG0074	C
24.68	25.04	24.81	25.04	26.01	24.91	24.49	24.93			12	12	12	60.3	60.3	60.3	15.179	0	106.92	57800000000	150	0.282	0.854	-0.233	-0.679	LFTS_01669	LFTS_01669	LFTS_01669 LSU ribosomal protein L11P	426	LSU ribosomal protein L11P	NA	K02867	Translation	Translation	03010 Ribosome	COG0080	J
25.65	25.07	24.05	25.43	24.94	25.31	25.12	24.96			17	17	17	78.9	78.9	78.9	17.025	0	201.48	37100000000	125	0.255	0.874	-0.228	-0.624	LFTS_01646	LFTS_01646	LFTS_01646 small subunit ribosomal protein S5	486	small subunit ribosomal protein S5	NA	K02988	Translation	Translation	03010 Ribosome	COG0098	J
26.66	26.96	26.8	26.83	27.28	27.01	27.02	27.01			47	47	41	71.2	71.2	64.9	54.936	0	323.31	148000000000	512	0.977	0.235	-0.222	-1.9	LFTS_00066	LFTS_00066	LFTS_00066 ATP synthase F1 subcomplex alpha subunit	1524	ATP synthase F1 subcomplex alpha subunit	ATP synthase	K02111	Energy metabolism	Energy metabolism	00190 Oxidative phosphorylation	COG0056	C
29.24	28.65	28.25	29	28.25	29.32	28.95	29.15			10	10	10	82.6	82.6	82.6	19.252	0	246.83	423000000000	757	0.288	0.849	-0.222	-0.692	LFTS_02276	LFTS_02276	LFTS_02276 Cytochrome C oxidase, cbb3-type, subunit III	555	Cytochrome C oxidase%2C cbb3-type%2C subunit III	Cytochrome cbb3 oxidase	K00406	Energy metabolism; Signal transduction	Energy metabolism	00190 Oxidative phosphorylation	COG2010	C
24.08	24.12	23.48	23.51	23.71	24.21	24.46	24.57			23	23	23	74.2	74.2	74.2	43.039	0	278.72	18200000000	125	0.258	0.873	-0.198	-0.63	LFTS_01606	LFTS_01606	LFTS_01606 dTDP-4-amino-4,6-dideoxygalactose transaminase	1176	dTDP-4-amino-4%2C6-dideoxygalactose transaminase	NA	K13017	Carbohydrate metabolism	Carbohydrate metabolism	00520 Amino sugar and nucleotide sugar metabolism	COG0399	M
25.61	25.54	26.27	25.63	25.85	26.25	26.04	26.22			28	28	27	93.7	93.7	93.7	20.251	0	299.85	76800000000	208	0.363	0.797	-0.195	-0.839	LFTS_00612	LFTS_00612	LFTS_00612 cell division initiation protein	528	cell division initiation protein	NA	K04074	NA	Overview	01230 Biosynthesis of amino acids	COG3599	D
23.71	23.73	24.11	24.05	23.75	24.26	23.79	24.32			13	13	13	81.5	81.5	81.5	14.056	0	90.941	16700000000	87	0.453	0.724	-0.183	-1.01	LFTS_02279	LFTS_02279	LFTS_02279 hypothetical protein	360	hypothetical protein	NA	NA	NA	NA	NA	NA	NA
23.88	24.29	23.77	24.41	24.34	23.98	23.88	24.19			23	23	23	84.9	84.9	84.9	28.498	0	138.83	22500000000	125	0.463	0.72	-0.182	-1.03	LFTS_00820	LFTS_00820	LFTS_00820 Enoyl-[acyl-carrier-protein] reductase [NADH]	798	Enoyl-[acyl-carrier-protein] reductase [NADH]	NA	K00208	Lipid metabolism; Overview; Metabolism of cofactors and vitamins	Overview	01212 Fatty acid metabolism	COG0623	I
21.04	20.84	21.38	20.64	21.91	20.85	22.48	20.48			20	18	18	44.9	42.9	42.9	60.983	0	99.377	3721800000	33	0.127	0.934	-0.181	-0.339	LFTS_00227	LFTS_00227	LFTS_00227 methyl-accepting chemotaxis protein	1674	methyl-accepting chemotaxis protein	Chemotaxis	K03406	Signal transduction; Cell motility	Signal transduction	02020 Two-component system	COG0840	NT
23.23	24.17	24.13	24.23	24.4	23.88	23.58	24.04			34	34	34	64.5	64.5	64.5	65.587	0	323.31	17300000000	162	0.251	0.876	-0.18	-0.616	LFTS_02106	LFTS_02106	LFTS_02106 glucosamine--fructose-6-phosphate aminotransferase (isomerizing)	1818	glucosamine--fructose-6-phosphate aminotransferase (isomerizing)	NA	K00820	Amino acid metabolism; Carbohydrate metabolism; Endocrine and metabolic diseases	Carbohydrate metabolism	00520 Amino sugar and nucleotide sugar metabolism	COG0449	M
28.28	28.29	28.03	28.25	28.4	28.54	28.14	28.55			112	112	102	91.7	91.7	87.6	97.088	0	323.31	360000000000	1135	0.691	0.512	-0.175	-1.43	LFTS_02440	LFTS_02440	LFTS_02440 ATP-dependent Clp protease ATP-binding subunit ClpB	2601	ATP-dependent Clp protease ATP-binding subunit ClpB	NA	K03695	Aging	Aging	04213 Longevity regulating pathway - multiple species	COG0542	O
23.57	24.58	24.69	23.76	24.92	24.8	24.27	24.51			8	8	8	33.1	33.1	33.1	14.117	0	55.508	29900000000	110	0.177	0.921	-0.173	-0.454	LFTS_00141	LFTS_00141	LFTS_00141 Peroxiredoxin family protein	393	Peroxiredoxin family protein	Oxidative stress response	K07092	NA	Overview	01230 Biosynthesis of amino acids	COG2044	R
23.52	23.83	23.47	24.35	24.85	23.29	22.73	23.66			56	56	56	69.9	69.9	69.9	98.035	0	323.31	22200000000	182	0.127	0.933	-0.172	-0.338	LFTS_01595	LFTS_01595	LFTS_01595 PAS domain S-box-containing protein/diguanylate cyclase (GGDEF) domain-containing protein	2625	PAS domain S-box-containing protein/diguanylate cyclase (GGDEF) domain-containing protein	Genes encoding proteins with EAL and GGDEF domains	K14051	Cellular community - prokaryotes	Cellular community - prokaryotes	02024 Quorum sensing	COG2199;COG2200;COG2202	T
22.31	23.32	23.44	23.61	22.36	23.36	23.41	23.19			29	29	26	70.7	70.7	67.7	41.293	0	162.85	10400000000	90	0.16	0.923	-0.162	-0.416	LFTS_00048	LFTS_00048	LFTS_00048 Chemoreceptor zinc-binding domain-containing protein	1107	Chemoreceptor zinc-binding domain-containing protein	NA	K03406	Signal transduction; Cell motility	Signal transduction	02020 Two-component system	COG0840	NT
23.37	24.58	24.54	23.49	24.14	24.76	24.69	24.48			11	11	11	77.2	77.2	77.2	16.85	0	114.77	26900000000	98	0.135	0.932	-0.151	-0.357	LFTS_00892	LFTS_00892	LFTS_00892 7-cyano-7-deazaguanine reductase	450	7-cyano-7-deazaguanine reductase	NA	K09457	Metabolism of cofactors and vitamins	Metabolism of cofactors and vitamins	00790 Folate biosynthesis	COG0780	J
25.36	26.18	26.03	26.01	26.71	25.87	25.76	25.59			14	14	12	67.5	67.5	63.1	17.593	0	230.33	78700000000	183	0.161	0.924	-0.132	-0.418	LFTS_01662	LFTS_01662	LFTS_01662 small subunit ribosomal protein S7	474	small subunit ribosomal protein S7	NA	K02992	Translation	Translation	03010 Ribosome	COG0049	J
27.15	27.09	27.37	27.08	27.4	27.48	27.33	27.35			45	45	45	79.9	79.9	79.9	56.956	0	323.31	187000000000	489	0.547	0.64	-0.127	-1.18	LFTS_00008	LFTS_00008	LFTS_00008 leucyl aminopeptidase	1584	leucyl aminopeptidase	NA	K01255	Metabolism of other amino acids	Metabolism of other amino acids	00480 Glutathione metabolism	COG0260	E
23.25	23.46	23.5	23.27	24.14	23.39	23.74	23.07			7	7	7	54	54	54	16.398	0	67.862	13400000000	66	0.176	0.92	-0.117	-0.452	LFTS_00318	LFTS_00318	LFTS_00318 thioredoxin	453	thioredoxin	Oxidative stress response	K03672	NA	Signal transduction	02020 Two-component system	COG0526	O
27.78	28.47	27.97	27.66	28.54	28.21	28.22	28.24			18	18	18	92.6	92.6	92.6	15.154	0	323.31	330000000000	608	0.163	0.925	-0.103	-0.423	LFTS_01581	LFTS_01581	LFTS_01581 CBS domain-containing protein	411	CBS domain-containing protein	NA	K07182	NA	Glycan biosynthesis and metabolism	00550 Peptidoglycan biosynthesis	COG2905	T
27.02	26.98	26.71	26.78	27.11	27.26	26.88	27.01			39	39	39	89.3	89.3	89.3	45.355	0	323.31	141000000000	536	0.313	0.828	-0.0998	-0.742	LFTS_02458	LFTS_02458	LFTS_02458 pyruvate ferredoxin oxidoreductase alpha subunit	1239	pyruvate ferredoxin oxidoreductase alpha subunit	Reductive TCA cycle carbon dioxide fixation	K00169	Carbohydrate metabolism; Overview; Energy metabolism; Xenobiotics biodegradation and metabolism	Overview	01200 Carbon metabolism	COG0674	C
25.24	26	25.57	26.13	26.13	25.42	25.52	25.3			24	24	24	72.1	72.1	72.1	24.946	0	207.85	64200000000	188	0.129	0.935	-0.0977	-0.342	LFTS_01650	LFTS_01650	LFTS_01650 large subunit ribosomal protein L5	681	large subunit ribosomal protein L5	NA	K02931	Translation	Translation	03010 Ribosome	COG0094	J
26.04	25.65	25.31	25.62	25.98	25.75	25.89	25.57			34	34	34	73.8	73.8	73.8	40.462	0	323.31	58100000000	245	0.204	0.911	-0.0957	-0.514	LFTS_02536;REV__WP_038471716.1	LFTS_02536	LFTS_02536 3-isopropylmalate dehydrogenase	1113	3-isopropylmalate dehydrogenase	NA	K00052	Amino acid metabolism; Overview; Carbohydrate metabolism	Overview	01210 2-Oxocarboxylic acid metabolism	COG0473	CE
28.37	28.37	28.61	29.07	28.54	28.28	28.38	28.44			15	15	15	44.5	44.5	44.5	21.907	0	323.31	427000000000	923	0.188	0.917	-0.0933	-0.48	LFTS_00629	LFTS_00629	LFTS_00629 hypothetical protein	576	hypothetical protein	NA	NA	NA	NA	NA	NA	NA
22.88	22.76	22.29	20.69	23.37	23.41	23.32	22.87			21	21	21	71.3	71.3	71.3	39.931	0	147.62	9706800000	74	0.0445	0.978	-0.0901	-0.128	LFTS_01344	LFTS_01344	LFTS_01344 ferrochelatase	1071	ferrochelatase	NA	K01772	Metabolism of cofactors and vitamins	Metabolism of cofactors and vitamins	00860 Porphyrin and chlorophyll metabolism	COG0276	H
23.73	23.12	22.98	22.83	23.48	23.18	23.52	23.82			20	20	20	81.8	81.8	81.8	37.645	0	164.01	12600000000	112	0.117	0.94	-0.088	-0.313	LFTS_00710	LFTS_00710	LFTS_00710 chemotaxis protein CheZ	1041	chemotaxis protein CheZ	Chemotaxis	K03414	Cell motility	Cell motility	02030 Bacterial chemotaxis	COG3143	NT
25.91	26.22	26.45	26.37	26.68	26.41	26.21	25.73			40	40	40	62.5	62.5	62.5	48.932	0	323.31	101000000000	310	0.136	0.934	-0.0855	-0.36	LFTS_01391	LFTS_01391	LFTS_01391 dihydrolipoamide dehydrogenase	1386	dihydrolipoamide dehydrogenase	NA	K00382	Carbohydrate metabolism; Amino acid metabolism; Overview	Overview	01200 Carbon metabolism	COG1249	C
26.21	27.05	27	26.59	27.14	26.87	26.69	26.75			27	27	24	82.6	82.6	77.6	37.155	0	323.31	134000000000	350	0.0865	0.96	-0.0561	-0.238	LFTS_02540	LFTS_02540	LFTS_02540 ketol-acid reductoisomerase	1020	ketol-acid reductoisomerase	NA	K00053	Metabolism of cofactors and vitamins; Amino acid metabolism; Overview	Overview	01210 2-Oxocarboxylic acid metabolism	COG0059	EH
23.34	24.2	25.11	23.54	24.51	24.43	24.62	24.23			35	35	34	67.5	67.5	67.5	66.372	0	300.45	20800000000	176	0.0365	0.978	-0.0477	-0.106	LFTS_01906	LFTS_01906	LFTS_01906 aspartyl-tRNA synthetase	1755	aspartyl-tRNA synthetase	NA	K01876	Translation	Translation	00970 Aminoacyl-tRNA biosynthesis	COG0173;COG0017	J
24.18	22.49	22.71	23.45	23.13	22.94	23.48	22.86			27	27	27	86.3	86.3	86.3	30.338	0	200.17	9847500000	76	0.0378	0.979	-0.0463	-0.109	LFTS_01835	LFTS_01835	LFTS_01835 Pimeloyl-ACP methyl ester carboxylesterase	834	Pimeloyl-ACP methyl ester carboxylesterase	NA	K06889	NA	Amino acid metabolism	00280 Valine, leucine and isoleucine degradation	COG1073	T
25.69	26.22	25.62	25.51	26.01	26.15	25.96	25.8			55	55	40	67.1	67.1	51.5	80.649	0	323.31	71100000000	342	0.0752	0.964	-0.0422	-0.209	LFTS_00360	LFTS_00360	LFTS_00360 ribonucleoside-diphosphate reductase class II	2199	ribonucleoside-diphosphate reductase class II	NA	K00525	Nucleotide metabolism	Nucleotide metabolism	00230 Purine metabolism	COG0209	F
29.06	24.93	24.09	25.95	25.55	26.32	26.22	26.28			35	35	35	83.8	83.8	83.8	56.55	0	280.23	28200000000	178	0.0108	0.992	-0.0364	-0.032	LFTS_01993;REV__2506239948	LFTS_01993	LFTS_01993 uroporphyrinogen III methyltransferase / synthase	1542	uroporphyrinogen III methyltransferase / synthase	NA	K13542	Metabolism of cofactors and vitamins	Metabolism of cofactors and vitamins	00860 Porphyrin and chlorophyll metabolism	COG0007;COG1587	H
26.18	26.15	25.85	26.17	26.27	26.11	25.96	25.87			17	17	17	79.3	79.3	79.3	19.027	0	183.48	70500000000	167	0.0398	0.979	-0.014	-0.115	LFTS_01667	LFTS_01667	LFTS_01667 large subunit ribosomal protein L10	525	large subunit ribosomal protein L10	NA	K02864	Translation	Translation	03010 Ribosome	COG0244	J
25.75	25.2	25.86	25.4	26.06	25.56	25.56	25.45			22	22	22	90	90	90	16.203	0	242.87	71600000000	219	0.00405	0.996	-0.00262	-0.0121	LFTS_00396	LFTS_00396	LFTS_00396 hypothetical protein	423	hypothetical protein	NA	NA	NA	NA	NA	NA	NA
26.12	26.08	26.28	25.4	26.54	26.03	26.35	26.38			31	31	31	95.1	95.1	95.1	36.902	0	323.31	88100000000	332	0.0236	0.984	0.0188	0.0691	LFTS_00664	LFTS_00664	LFTS_00664 4-hydroxythreonine-4-phosphate dehydrogenase	1035	4-hydroxythreonine-4-phosphate dehydrogenase	NA	K00097	Metabolism of cofactors and vitamins	Metabolism of cofactors and vitamins	00750 Vitamin B6 metabolism	COG1995	H
25.43	26.07	25.77	25.62	26.62	25.63	25.35	25.45			18	18	18	76.1	76.1	76.1	34.725	0	265.26	70600000000	188	0.0212	0.984	0.0206	0.0623	LFTS_00116	LFTS_00116	LFTS_00116 branched-chain amino acid aminotransferase	933	branched-chain amino acid aminotransferase	NA	K00826	Metabolism of cofactors and vitamins; Amino acid metabolism; Overview	Overview	01210 2-Oxocarboxylic acid metabolism	COG0115	EH
24.86	24.05	24.71	24.97	24.68	24.52	24.24	24.12			4	4	4	51.7	51.7	51.7	12.566	0	188.51	23500000000	54	0.0475	0.977	0.0372	0.136	LFTS_00129	LFTS_00129	LFTS_00129 hypothetical protein	357	hypothetical protein	NA	NA	NA	NA	NA	NA	NA
27.2	27.5	27.64	26.96	27.89	27.46	27.59	27.16			10	10	10	65.5	65.5	65.5	12.185	0	105.64	194000000000	337	0.0584	0.973	0.0392	0.165	LFTS_00852	LFTS_00852	LFTS_00852 thioredoxin	333	thioredoxin	Oxidative stress response	K03671	Cardiovascular diseases; Immune system	Immune system	04621 NOD-like receptor signaling pathway	COG0526	O
23.31	24.07	23.59	23.35	23.71	23.41	23.76	23.83			30	30	30	57.3	57.3	57.3	62.492	0	252	11300000000	111	0.0715	0.964	0.0413	0.2	LFTS_00669	LFTS_00669	LFTS_00669 ribonuclease J	1689	ribonuclease J	NA	K12574	Folding, sorting and degradation	Folding, sorting and degradation	03018 RNA degradation	COG0595	J
24.65	23.89	23.73	23.21	24.78	24.28	23.66	24.3			24	24	24	51.5	51.5	51.5	48.176	0	323.31	24000000000	141	0.0352	0.978	0.0428	0.102	LFTS_00888	LFTS_00888	LFTS_00888 GAF domain-containing protein	1266	GAF domain-containing protein	NA	K08484	Membrane transport	Membrane transport	02060 Phosphotransferase system (PTS)	COG3605	T
27.39	26.56	26.49	25.68	25.39	27.25	27.83	27.63			16	16	16	59.8	59.8	59.8	19.708	0	140.71	112000000000	231	0.0279	0.982	0.0579	0.0815	LFTS_01568	LFTS_01568	LFTS_01568 hypothetical protein	540	hypothetical protein	NA	K11550	NA	Metabolism of cofactors and vitamins	00860 Porphyrin and chlorophyll metabolism	NA
26.08	25.7	25.6	26.14	26.76	25.63	24.87	25.23			23	23	23	61.9	61.9	61.9	32.555	0	229.36	72100000000	212	0.0498	0.977	0.0647	0.142	LFTS_00333	LFTS_00333	LFTS_00333 Regulator of protease activity HflC, stomatin/prohibitin superfamily	861	Regulator of protease activity HflC%2C stomatin/prohibitin superfamily	NA	K04087	NA	Folding, sorting and degradation	03050 Proteasome	COG0330	O
23.82	23.83	24.44	24.44	23.61	23.87	23.92	23.81			11	11	11	32	32	32	22.159	0	90.115	17300000000	81	0.165	0.925	0.101	0.427	LFTS_00940	LFTS_00940	LFTS_00940 Cytochrome c554 and c-prime	603	Cytochrome c554 and c-prime	Cytochrome c	K04013	NA	Folding, sorting and degradation	03018 RNA degradation	NA
26.15	26.26	26.15	26.32	25.91	25.9	26.76	25.48			14	14	14	77	77	77	14.085	0	84.396	89600000000	104	0.144	0.93	0.11	0.378	LFTS_01688	LFTS_01688	LFTS_01688 small subunit ribosomal protein S6	369	small subunit ribosomal protein S6	NA	K02990	Translation	Translation	03010 Ribosome	COG0360	J
22.79	22.98	22.82	22.63	22.86	22.84	22.74	22.67			16	16	16	68.4	68.4	68.4	35.009	0	165.35	8456300000	64	0.767	0.433	0.113	1.55	LFTS_02534	LFTS_02534	LFTS_02534 quinolinate synthetase	951	quinolinate synthetase	NA	K03517	Metabolism of cofactors and vitamins	Metabolism of cofactors and vitamins	00760 Nicotinate and nicotinamide metabolism	COG0379	H
23.23	23.17	23.09	22.93	24.67	23.1	22.36	22.07			14	14	14	66	66	66	22.938	0	119.14	14700000000	83	0.0845	0.96	0.141	0.233	LFTS_00164	LFTS_00164	LFTS_00164 hypothetical protein	621	hypothetical protein	NA	K07285	NA	Signal transduction	02020 Two-component system	COG3065	M
23.21	24.21	23.74	23.12	24.2	23.47	23.18	23.79			32	32	32	59.3	59.3	59.3	60.96	0	223.72	15900000000	176	0.192	0.916	0.167	0.489	LFTS_01877	LFTS_01877	LFTS_01877 CTP synthase	1638	CTP synthase	NA	K01937	Nucleotide metabolism	Nucleotide metabolism	00240 Pyrimidine metabolism	COG0504	F
25.5	25.85	24.93	24.97	26.1	25.13	24.93	25.03			32	32	32	94.2	94.2	94.2	31.151	0	313.7	50800000000	234	0.226	0.894	0.198	0.563	LFTS_01707	LFTS_01707	LFTS_01707 6-phosphogluconolactonase	831	6-phosphogluconolactonase	NA	K01057	Carbohydrate metabolism; Overview	Overview	01200 Carbon metabolism	COG0363	G
26.32	26.56	26.57	26.09	26.95	26.06	26.18	26.13			23	23	23	91.8	91.8	91.8	22.586	0	323.31	97200000000	330	0.386	0.778	0.204	0.884	LFTS_01691	LFTS_01691	LFTS_01691 large subunit ribosomal protein L25	624	large subunit ribosomal protein L25	NA	K02897	Translation	Translation	03010 Ribosome	COG1825	J
22.51	22.62	22.01	22.21	21.49	21.39	23.41	22.22			8	8	8	68.8	68.8	68.8	7.1973	0	43.192	5373200000	36	0.185	0.917	0.237	0.474	LFTS_01557	LFTS_01557	LFTS_01557 DNA binding domain-containing protein, excisionase family	195	DNA binding domain-containing protein%2C excisionase family	NA	K07450	NA	Overview	01200 Carbon metabolism	COG2452	X
23.46	23.91	23.79	24.28	24.95	22.88	22.46	22.78			8	8	8	71.7	71.7	71.7	12.095	0	33.181	20300000000	69	0.145	0.932	0.248	0.381	LFTS_00102	LFTS_00102	LFTS_00102 large subunit ribosomal protein L21	321	large subunit ribosomal protein L21	NA	K02888	Translation	Translation	03010 Ribosome	COG0261	J
26.39	25.82	26.17	27.16	26.2	25.4	25.25	25.37			12	12	7	49.6	49.6	34.9	14.847	0	151.12	82200000000	257	0.198	0.913	0.25	0.502	LFTS_02047	LFTS_02047	LFTS_02047 hypothetical protein	390	hypothetical protein	NA	NA	NA	NA	NA	NA	NA
26.13	25.78	26.09	25.09	26.38	25.64	25.72	25.51			17	17	17	74.7	74.7	74.7	16.594	0	190.1	71300000000	164	0.528	0.66	0.329	1.14	LFTS_02504	LFTS_02504	LFTS_02504 large subunit ribosomal protein L9	453	large subunit ribosomal protein L9	NA	K02939	Translation	Translation	03010 Ribosome	COG0359	J
32.08	32.22	32.39	32.11	31.84	31.91	31.82	31.76	+	mineral_continious	87	87	83	93.9	93.9	93.7	57.794	0	323.31	3380000000000	9104	1.76	0.0261	0.341	3.26	LFTS_00851	LFTS_00851	LFTS_00851 chaperonin GroEL	1626	chaperonin GroEL	Chaperones	K04077	Aging; Endocrine and metabolic diseases; Folding, sorting and degradation; Infectious diseases	Folding, sorting and degradation	03018 RNA degradation	COG0459	O
26.87	26.87	26.38	25.34	26.47	26.73	26.73	26.47			21	21	18	94.8	94.8	85.6	10.866	0	290.32	102000000000	185	0.435	0.738	0.355	0.976	LFTS_02053	LFTS_02053	LFTS_02053 hypothetical protein	294	hypothetical protein	NA	K13582	Cell growth and death	Cell growth and death	04112 Cell cycle - Caulobacter	COG0790;COG3409	TM
22.06	22.42	22.41	22.4	23.01	21.56	21.56	21.08			10	10	10	51.8	51.8	51.8	12.065	0	58.556	5240500000	34	0.346	0.801	0.378	0.805	LFTS_01653	LFTS_01653	LFTS_01653 large subunit ribosomal protein L22	333	large subunit ribosomal protein L22	NA	K02890	Translation	Translation	03010 Ribosome	COG0091	J
26.57	26.28	26.38	26.88	26.53	25.64	25.38	25.58			16	16	16	47.7	47.7	47.7	35.889	0	309.03	82100000000	175	0.456	0.722	0.405	1.01	LFTS_01939	LFTS_01939	LFTS_01939 cytochrome c class I	966	cytochrome c class I	NA	K02305	Energy metabolism	Energy metabolism	00910 Nitrogen metabolism	NA
22.69	22.66	22.29	21.2	22.18	22.28	22.61	22.42			12	12	12	82.1	82.1	82.1	18.778	0	131.77	5400000000	45	0.559	0.633	0.407	1.2	LFTS_01370	LFTS_01370	LFTS_01370 NusB antitermination factor	507	NusB antitermination factor	NA	K03625	NA	Signal transduction	02020 Two-component system	COG0781	K
23.84	25.98	24.86	24.68	24.46	24.38	24.36	24.51			13	13	13	68.4	68.4	68.4	11.357	0	138.64	27700000000	119	0.399	0.769	0.416	0.908	LFTS_00840	LFTS_00840	LFTS_00840 integration host factor subunit beta	297	integration host factor subunit beta	NA	K05788	NA	Folding, sorting and degradation	03060 Protein export	COG0776	L
28.15	28.47	28.14	27.54	27.8	27.61	28.2	28			12	12	12	33.1	33.1	33.1	13.318	0	73.086	275000000000	566	1.24	0.104	0.424	2.35	LFTS_01335	LFTS_01335	LFTS_01335 Putative peptidoglycan binding domain-containing protein	384	Putative peptidoglycan binding domain-containing protein	NA	K13582	Cell growth and death	Cell growth and death	04112 Cell cycle - Caulobacter	COG0790;COG3409	TM
22.75	23	22.47	22.46	22.41	22.32	22.07	22.14	+	mineral_continious	14	14	14	100	100	100	10.091	0	43.477	6585700000	36	1.66	0.0349	0.459	3.07	LFTS_02191	LFTS_02191	LFTS_02191 hypothetical protein	270	hypothetical protein	NA	NA	NA	NA	NA	NA	NA
23.14	24.87	23.9	23.46	24.76	23.24	22.91	23.09			41	41	41	73.7	73.7	73.7	53.221	0	261.12	16300000000	146	0.362	0.797	0.477	0.837	LFTS_02355	LFTS_02355	LFTS_02355 argininosuccinate lyase	1404	argininosuccinate lyase	NA	K01755	Amino acid metabolism; Overview	Overview	01230 Biosynthesis of amino acids	COG0165	E
23.43	23.52	23.25	22.31	23.07	22.47	23.82	22.87			8	8	8	50.6	50.6	50.6	18.37	0	41.774	6592400000	32	0.657	0.543	0.491	1.37	LFTS_02165	LFTS_02165	LFTS_02165 putative protein	495	hypothetical protein	NA	K07040	NA	Translation	03010 Ribosome	COG1399	S
22.12	21.53	21.64	20.33	20.92	21.87	21.61	21.63			10	10	10	70.8	70.8	70.8	12.938	0	67.236	3322700000	28	0.576	0.619	0.492	1.23	LFTS_00192	LFTS_00192	LFTS_00192 hypothetical protein	342	hypothetical protein	NA	NA	NA	NA	NA	NA	NA
26.66	27.18	26.89	26.2	26.66	26.48	26.52	26.19	+	mineral_continious	28	28	28	73.6	73.6	73.6	21.34	0	261.42	118000000000	326	1.64	0.0357	0.498	3.03	LFTS_00030	LFTS_00030	LFTS_00030 carbonic anhydrase	582	carbonic anhydrase	Proton consuming reactions	K01673	Energy metabolism	Energy metabolism	00910 Nitrogen metabolism	COG0288	P
27.04	27.01	26.76	25.97	26.58	26.56	26.55	26.49	+	mineral_continious	27	27	27	82.3	82.3	82.3	22.055	0	323.31	112000000000	292	1.63	0.0364	0.509	3.02	LFTS_02389	LFTS_02389	LFTS_02389 translation elongation factor Ts (EF-Ts)	597	translation elongation factor Ts (EF-Ts)	NA	K02357	NA	Nucleotide metabolism	00240 Pyrimidine metabolism	COG0264	J
22.39	22.38	22.31	22.91	22.64	20.91	21.29	21.27			16	16	15	66.1	66.1	63	21.591	0	94.537	4836100000	52	0.463	0.719	0.552	1.03	LFTS_00065	LFTS_00065	LFTS_00065 F-type H+-transporting ATPase subunit delta	570	F-type H+-transporting ATPase subunit delta	ATP synthase	K02113	Energy metabolism	Energy metabolism	00190 Oxidative phosphorylation	COG0712	C
28.58	29.04	29.12	28.63	27.15	28.64	28.6	28.47			12	12	12	82.7	82.7	82.7	19.137	0	309.64	401000000000	993	0.745	0.455	0.613	1.52	LFTS_02094	LFTS_02094	LFTS_02094 Cytochrome C oxidase, cbb3-type, subunit III	558	Cytochrome C oxidase%2C cbb3-type%2C subunit III	Cytochrome cbb3 oxidase	K00406	Energy metabolism; Signal transduction	Energy metabolism	00190 Oxidative phosphorylation	COG2010	C
23.19	24.26	24.67	22.56	24.32	23.3	23.6	23.3			35	35	35	60.8	60.8	60.8	81.408	0	220.9	15500000000	136	0.589	0.607	0.622	1.25	LFTS_02234	LFTS_02234	LFTS_02234 glycogen operon protein	2145	glycogen operon protein	NA	K02438	Carbohydrate metabolism	Carbohydrate metabolism	00500 Starch and sucrose metabolism	COG1523	G
22.96	21.98	23.35	22.74	23.5	22	20.9	21.52			11	11	11	36.7	36.7	36.7	36.487	0	68.82	5119300000	30	0.415	0.755	0.635	0.938	LFTS_02481	LFTS_02481	LFTS_02481 octaprenyl-diphosphate synthase	993	octaprenyl-diphosphate synthase	NA	K02523	Metabolism of terpenoids and polyketides	Metabolism of terpenoids and polyketides	00900 Terpenoid backbone biosynthesis	COG0142	H
25.76	26.43	26.56	26	26.15	25.44	25.37	24.99			8	8	8	85.7	85.7	85.7	11.071	0	102.84	46500000000	143	1.01	0.213	0.661	1.96	LFTS_01360	LFTS_01360	LFTS_01360 integration host factor subunit alpha	297	integration host factor subunit alpha	NA	K04764	NA	Nucleotide metabolism	00230 Purine metabolism	COG0776	L
25.62	25.92	26.15	26.54	26.41	24.63	23.97	24.6			48	48	45	62.3	62.3	60.1	66.287	0	323.31	64100000000	268	0.419	0.751	0.667	0.945	LFTS_01998	LFTS_01998	LFTS_01998 cell division protease FtsH	1800	cell division protease FtsH	NA	K03798	NA	Metabolism of cofactors and vitamins	00860 Porphyrin and chlorophyll metabolism	COG0465	O
24.27	23.29	24.13	24.2	23.4	23.44	21.93	23.15			7	7	7	33.3	33.3	33.3	14.376	0	71.026	10300000000	40	0.584	0.611	0.671	1.24	LFTS_01402	LFTS_01402	LFTS_01402 hypothetical protein	399	hypothetical protein	NA	K12193	Transport and catabolism	Transport and catabolism	04144 Endocytosis	NA
24.16	22.73	24.5	23.67	22.85	23.51	22.39	23.12			27	27	27	44.2	44.2	44.2	80.181	0	121.47	6680300000	71	0.663	0.538	0.69	1.38	LFTS_01626	LFTS_01626	LFTS_01626 phosphoribosylformylglycinamidine synthase subunit II	2214	phosphoribosylformylglycinamidine synthase subunit II	NA	K01952	Nucleotide metabolism	Nucleotide metabolism	00230 Purine metabolism	COG0046;COG0047	F
23.88	23.28	23.05	20.82	23.34	23.11	23.39	22.72			8	8	8	82.1	82.1	82.1	9.7021	0	108.95	12200000000	79	0.502	0.683	0.727	1.1	LFTS_02211	LFTS_02211	LFTS_02211 hypothetical protein	255	hypothetical protein	NA	NA	NA	NA	NA	NA	NA
23.74	24.62	24.42	23.46	23.04	23.53	23.68	23.84	+	mineral_continious	17	17	17	78.3	78.3	78.3	34.43	0	323.31	10800000000	97	1.52	0.0491	0.75	2.82	LFTS_00683	LFTS_00683	LFTS_00683 UDP-glucose 4-epimerase	942	UDP-glucose 4-epimerase	Extracellular polysaccharide production and export	K01784	Carbohydrate metabolism	Carbohydrate metabolism	00052 Galactose metabolism	COG1087	M
26.29	27.29	26.75	25.61	26.44	26	25.93	26.08			54	54	52	79	79	76.9	85.828	0	323.31	82400000000	448	1.49	0.0517	0.763	2.77	LFTS_02541	LFTS_02541	LFTS_02541 acetolactate synthase, large subunit	2316	acetolactate synthase%2C large subunit	NA	K01652	Metabolism of cofactors and vitamins; Amino acid metabolism; Overview; Carbohydrate metabolism	Overview	01210 2-Oxocarboxylic acid metabolism	COG0028	EH
27.17	26.42	27.1	25.45	25.72	26.39	26.24	26.62			7	7	7	86	86	86	11.511	0	172.23	82900000000	115	1.28	0.0925	0.815	2.42	LFTS_01912	LFTS_01912	LFTS_01912 iron-sulfur cluster insertion protein	324	iron-sulfur cluster insertion protein	NA	K15724	NA	Nucleotide metabolism	00240 Pyrimidine metabolism	COG0316	O
23.01	22.82	22.78	21.39	21.92	22.31	22.23	22.31	+	mineral_continious	15	14	14	29.6	28.2	28.2	58.271	0	105.45	4605900000	49	1.88	0.0191	0.836	3.47	LFTS_01157	LFTS_01157	LFTS_01157 mercuric reductase	1653	mercuric reductase	Mercury resistance	K00520	NA	Signal transduction	02020 Two-component system	COG1249	C
24.59	24.61	24.44	23.73	25.4	22.84	23.29	23.21			9	9	9	80.3	80.3	80.3	8.2016	0	97.934	18000000000	90	0.688	0.514	0.853	1.42	LFTS_00843	LFTS_00843	LFTS_00843 hypothetical protein	231	hypothetical protein	NA	K06960	NA	Folding, sorting and degradation	03060 Protein export	COG1837	R
26.83	27.24	28.46	26.27	25.56	27.33	26.96	26.99			12	12	12	39.4	39.4	39.4	16.925	0	177.19	106000000000	278	0.795	0.405	0.889	1.6	LFTS_00127	LFTS_00127	LFTS_00127 hypothetical protein	483	hypothetical protein	NA	K04542	Environmental adaptation; Nervous system; Signal transduction; Substance dependence; Cancers; Immune system	Signal transduction	04014 Ras signaling pathway	NA
23.08	23.8	24.46	22.2	23.43	23.4	22.64	22.64			9	9	8	76.6	76.6	76.6	10.457	0	172.87	9326300000	48	1.11	0.155	0.918	2.13	LFTS_00864	LFTS_00864	LFTS_00864 hypothetical protein	285	hypothetical protein	NA	NA	NA	NA	NA	NA	NA
24.85	25.58	25.93	23.96	23.82	24.85	24.87	25.17			10	10	10	41.7	41.7	41.7	19.615	0	66.548	20800000000	102	1.12	0.15	0.919	2.14	LFTS_00755	LFTS_00755	LFTS_00755 Heavy-metal resistance	507	Heavy-metal resistance	Metal tolerance	K11165	NA	Energy metabolism	00190 Oxidative phosphorylation	NA
23.4	23.11	23.8	22.16	23.37	22.34	22.39	22.31	+	mineral_continious	11	11	11	61.7	61.7	61.7	14.035	0	37.235	9548200000	44	1.53	0.0477	0.925	2.85	LFTS_00825	LFTS_00825	LFTS_00825 2-iminobutanoate/2-iminopropanoate deaminase	387	2-iminobutanoate/2-iminopropanoate deaminase	NA	K07567	NA	NA	NA	NA
26.09	26.15	26.18	25.02	25.38	25.36	24.92	25.37	+	mineral_continious	24	24	24	62.3	62.3	62.3	29.387	0	323.31	50000000000	205	3.34	0.00147	0.93	6.89	LFTS_01403	LFTS_01403	LFTS_01403 Outer membrane protein OmpA	798	Outer membrane protein OmpA	NA	K03286	NA	Transport and catabolism	04144 Endocytosis	COG2885	M
27.44	27.98	27.96	27.06	27.05	26.84	26.69	26.65	+	mineral_continious	14	14	14	88.3	88.3	88.3	13.302	0	198.23	158000000000	392	2.77	0.00406	0.937	5.39	LFTS_01666	LFTS_01666	LFTS_01666 large subunit ribosomal protein L7/L12	387	large subunit ribosomal protein L7/L12	NA	K02935	Translation	Translation	03010 Ribosome	COG0222	J
25.52	25.6	25.45	25.06	25.26	24.4	24.26	23.86			12	12	12	73	73	73	10.47	0	106.6	35100000000	85	1.47	0.0544	0.957	2.74	LFTS_00808	LFTS_00808	LFTS_00808 SSU ribosomal protein S15P	270	SSU ribosomal protein S15P	NA	K02956	Translation	Translation	03010 Ribosome	COG0184	J
25.48	23.59	24.24	23.24	24.91	23.88	22.48	22.72			16	16	16	77.7	77.7	77.7	23.588	0	129.75	17100000000	109	0.672	0.53	0.989	1.39	LFTS_00833	LFTS_00833	LFTS_00833 myosin	621	myosin	NA	NA	NA	NA	NA	NA	NA
21.2	22.23	22.85	22.21	19.74	20.96	21.42	21.19			6	6	6	77.6	77.6	77.6	13.765	0	46.956	1688200000	27	0.764	0.435	0.989	1.55	LFTS_00213	LFTS_00213	LFTS_00213 flagellar motor switch protein FliN/FliY	378	flagellar motor switch protein FliN/FliY	Motility	K02417	Cell motility	Cell motility	02030 Bacterial chemotaxis	COG1886	NU
25.91	25.5	25.66	24.42	24.69	24.96	24.92	24.51	+	mineral_continious	16	16	15	77.4	77.4	71	14.057	0	163.8	34600000000	122	2.99	0.00345	0.994	5.94	LFTS_01640	LFTS_01640	LFTS_01640 small subunit ribosomal protein S13	375	small subunit ribosomal protein S13	NA	K02952	Translation	Translation	03010 Ribosome	COG0099	J
23.07	23.63	23.85	22.55	24.43	21.68	22.42	21.49			11	11	11	57.7	57.7	57.7	21.401	0	44.919	13200000000	68	0.676	0.526	1	1.4	LFTS_00947	LFTS_00947	LFTS_00947 molecular chaperone GrpE	570	molecular chaperone GrpE	NA	K03687	NA	Folding, sorting and degradation	03018 RNA degradation	COG0576	O
27.2	28.09	27.85	26.89	25.54	26.88	27.06	27.17			21	21	21	68.5	68.5	68.5	22.551	0	323.31	112000000000	291	1.2	0.118	1	2.28	LFTS_01291	LFTS_01291	LFTS_01291 periplasmic chaperone for outer membrane proteins Skp	603	periplasmic chaperone for outer membrane proteins Skp	NA	K06142	NA	Glycan biosynthesis and metabolism	00540 Lipopolysaccharide biosynthesis	COG2825	MO
25.16	25.02	24.92	24.15	24.52	24.01	23.64	23.75	+	mineral_continious	7	7	7	92.1	92.1	92.1	8.8248	0	110.54	16400000000	64	2.51	0.00601	1.02	4.78	LFTS_02449	LFTS_02449	LFTS_02449 hypothetical protein	231	hypothetical protein	NA	NA	NA	NA	NA	NA	NA
24.74	25.14	24.72	24.4	22.33	24.29	23.99	24.04			24	24	24	53.1	53.1	53.1	37.479	0	232.51	14400000000	139	1.07	0.174	1.06	2.05	LFTS_00181	LFTS_00181	LFTS_00181 ABC-type molybdate transport system, substrate-binding protein	1020	ABC-type molybdate transport system%2C substrate-binding protein	NA	K02020	Membrane transport	Membrane transport	02010 ABC transporters	COG0725	P
24.41	24.56	23.97	23.18	23	23.38	23.52	23.12	+	mineral_continious	25	25	17	60.3	60.3	50.7	47.201	0	134.9	11700000000	95	3.01	0.00324	1.08	5.99	LFTS_01699	LFTS_01699	LFTS_01699 ATP-dependent Clp protease ATP-binding subunit ClpX	1281	ATP-dependent Clp protease ATP-binding subunit ClpX	NA	K03544	Cell growth and death	Cell growth and death	04112 Cell cycle - Caulobacter	COG1219	O
26.15	27.13	26.89	25.64	26.26	25.41	25.56	25.06	+	mineral_continious	17	17	17	63.7	63.7	63.7	20.78	0	81.08	70700000000	209	1.82	0.0225	1.14	3.37	LFTS_02322	LFTS_02322	LFTS_02322 inorganic pyrophosphatase	549	inorganic pyrophosphatase	NA	K01507	Energy metabolism	Energy metabolism	00190 Oxidative phosphorylation	COG0221	CP
23.59	24.15	23.59	22.53	23.93	22.34	22.18	22.18			11	11	11	83.8	83.8	83.8	12.231	0	52.147	9722200000	53	1.31	0.0858	1.14	2.47	LFTS_00795	LFTS_00795	LFTS_00795 hypothetical protein	318	hypothetical protein	NA	K00074	Amino acid metabolism; Carbohydrate metabolism; Xenobiotics biodegradation and metabolism	Carbohydrate metabolism	00650 Butanoate metabolism	COG1250	I
25.28	25.88	25.82	23.82	23.72	24.39	25.57	24.95			6	6	6	55.3	55.3	55.3	8.5374	0	220.96	29300000000	87	1.28	0.0929	1.17	2.41	LFTS_02159	LFTS_02159	LFTS_02159 acyl carrier protein	231	acyl carrier protein	NA	K02078	Lipid metabolism	Lipid metabolism	00061 Fatty acid biosynthesis	COG0236	IQ
22.59	24.76	22.86	20.56	22.38	21.81	23.36	23.05			9	9	9	92.7	92.7	92.7	9.0102	0	90.079	6119500000	41	0.686	0.516	1.17	1.42	LFTS_00161	LFTS_00161	LFTS_00161 TusA-related sulfurtransferase	249	TusA-related sulfurtransferase	NA	K04085	Folding, sorting and degradation	Folding, sorting and degradation	04122 Sulfur relay system	COG0425	O
25.51	25.79	25.99	23.76	24.19	24.8	24.96	25.19	+	mineral_continious	21	21	21	84.7	84.7	84.7	25.001	0	307.75	28800000000	155	1.75	0.0273	1.18	3.23	LFTS_00039	LFTS_00039	LFTS_00039 hypothetical protein	669	hypothetical protein	NA	NA	NA	NA	NA	NA	NA
23.79	22.58	23.64	22.21	22.93	21.5	21.94	22.07	+	mineral_continious	14	14	14	50	50	50	29.478	0	83.631	8104900000	47	1.56	0.0444	1.2	2.89	LFTS_01359	LFTS_01359	LFTS_01359 acyl-[acyl-carrier-protein]--UDP-N-acetylglucosamine O-acyltransferase	813	acyl-[acyl-carrier-protein]--UDP-N- acetylglucosamine O-acyltransferase	NA	K00677	Glycan biosynthesis and metabolism; Drug resistance	Glycan biosynthesis and metabolism	00540 Lipopolysaccharide biosynthesis	COG1043	M
21.72	22.93	23.02	21.73	21.94	21.38	20.67	20.99			20	20	20	40.2	40.2	40.2	70.374	0	149.63	2390200000	50	1.5	0.0516	1.21	2.78	LFTS_00225	LFTS_00225	LFTS_00225 two-component system, chemotaxis family, sensor kinase CheA	1941	two-component system%2C chemotaxis family%2C sensor kinase CheA	Chemotaxis	K03407	Signal transduction; Cell motility	Signal transduction	02020 Two-component system	COG0643	NT
25.31	25.84	25.92	24.62	25.19	24.31	23.78	24.34	+	mineral_continious	27	27	27	84.2	84.2	84.2	27.908	0	201.02	30300000000	200	2	0.0141	1.24	3.7	LFTS_01677	LFTS_01677	LFTS_01677 hypothetical protein	762	hypothetical protein	NA	NA	NA	NA	NA	NA	NA
24.94	25.64	25.43	24.11	24.96	23.77	23.63	23.94	+	mineral_continious	62	62	61	70.5	70.5	68.9	91.161	0	323.31	26700000000	232	1.95	0.0159	1.25	3.62	LFTS_01889	LFTS_01889	LFTS_01889 ATP-dependent Lon protease	2442	ATP-dependent Lon protease	NA	K01338	Cell growth and death	Cell growth and death	04112 Cell cycle - Caulobacter	COG0466	O
25.18	25.2	24.97	23.78	24.09	23.51	23.96	23.37	+	mineral_continious	17	17	17	49.3	49.3	49.3	32.255	0	115.9	16000000000	98	3.49	0.00135	1.38	7.35	LFTS_00868	LFTS_00868	LFTS_00868 nicotinate-nucleotide pyrophosphorylase [carboxylating]	879	nicotinate-nucleotide pyrophosphorylase [carboxylating]	NA	K00767	Metabolism of cofactors and vitamins	Metabolism of cofactors and vitamins	00760 Nicotinate and nicotinamide metabolism	COG0157	H
26.99	27.68	25.94	26.17	26.42	24.98	24.72	24.79			25	25	25	71.5	71.5	71.5	21.146	0	141.94	22000000000	139	1.27	0.0963	1.46	2.39	LFTS_00695	LFTS_00695	LFTS_00695 NADH-quinone oxidoreductase subunit I	561	NADH-quinone oxidoreductase subunit I	NADH dehydrogenase	K00338	Energy metabolism	Energy metabolism	00190 Oxidative phosphorylation	COG1143	C
23.59	23	23.35	21.73	22.21	21.55	22.06	21.66	+	mineral_continious	6	6	6	46.2	46.2	46.2	7.613	0	28.345	4964100000	26	3.37	0.00149	1.47	6.99	LFTS_02260	LFTS_02260	LFTS_02260 SSU ribosomal protein S21P	198	SSU ribosomal protein S21P	NA	K02970	Translation	Translation	03010 Ribosome	COG0828	J
21.98	22	22.02	21.23	20.42	20.09	20.55	20.06	+	mineral_continious	5	5	5	53.6	53.6	53.6	12.26	0	18.155	908260000	14	2.78	0.00411	1.53	5.4	LFTS_00311	LFTS_00311	LFTS_00311 nitrogen regulatory protein P-II family protein	339	nitrogen regulatory protein P-II family protein	Nitrate/nitrite regulation	K04751	Signal transduction	Signal transduction	02020 Two-component system	COG0347	TE
24.19	25.33	24.67	23.25	24.08	23.06	22.6	22.68	+	mineral_continious	6	6	6	47.4	47.4	47.4	8.7541	0	11.325	13700000000	41	2.01	0.0134	1.6	3.72	LFTS_01686	LFTS_01686	LFTS_01686 small subunit ribosomal protein S18	231	small subunit ribosomal protein S18	NA	K02963	Translation	Translation	03010 Ribosome	COG0238	J
24.64	24.75	23.94	22.4	22.95	22.79	22.67	22.98	+	mineral_continious	13	13	13	60.4	60.4	60.4	21.658	0	138.17	7411700000	75	3.47	0.00132	1.69	7.29	LFTS_00332	LFTS_00332	LFTS_00332 hypothetical protein	609	hypothetical protein	NA	K07337	NA	Folding, sorting and degradation	03050 Proteasome	COG3417	M
24.07	24.47	24.93	21.9	22.8	23.19	22.83	23.22	+	mineral_continious	10	10	10	68.4	68.4	68.4	10.759	0	49.048	7446900000	37	2.46	0.00628	1.7	4.65	LFTS_01401	LFTS_01401	LFTS_01401 hypothetical protein	288	hypothetical protein	NA	K06400	NA	Transport and catabolism	04144 Endocytosis	COG1961	L
23.8	23.87	23.44	23.03	23.54	21.72	19.83	21			7	7	7	45.5	45.5	45.5	18.355	0	30.25	6844600000	51	1.08	0.165	1.88	2.08	LFTS_02239	LFTS_02239	LFTS_02239 hypothetical protein	498	hypothetical protein	NA	K08973	NA	Metabolism of cofactors and vitamins	00785 Lipoic acid metabolism	COG1981	S
29.96	30.6	30.92	28.69	28.5	28.59	28.58	28.48	+	mineral_continious	10	10	10	82.8	82.8	82.8	9.6059	0	151.9	530000000000	1237	4	0	1.93	9.09	LFTS_00850	LFTS_00850	LFTS_00850 chaperonin GroES	264	chaperonin GroES	NA	K04078	NA	Immune system	04621 NOD-like receptor signaling pathway	COG0234	O
25.15	26.04	25.55	21.97	20.84	24.22	25.32	25.64			7	5	5	79.7	79.7	79.7	7.0529	0	241.78	30100000000	108	0.768	0.432	1.98	1.56	LFTS_00767	LFTS_00767	LFTS_00767 Zn-finger domain of CDGSH type-containing protein	195	Zn-finger domain of CDGSH type-containing protein	NA	NA	NA	NA	NA	NA	NA
24.71	24.39	23.58	23.26	23.06	21.89	21.13	21.55	+	mineral_continious	11	11	11	51.4	51.4	51.4	20.073	0	84.473	3959900000	36	1.81	0.0233	2.05	3.34	LFTS_00064	LFTS_00064	LFTS_00064 ATP synthase F0 subcomplex B subunit	528	ATP synthase F0 subcomplex B subunit	ATP synthase	K02109	Energy metabolism	Energy metabolism	00190 Oxidative phosphorylation	COG0711	C
23.17	22.48	24.04	21.4	21.15	20.51	20.94	20.48	+	mineral_continious	12	12	12	41.3	41.3	41.3	38.282	0	64.801	2535100000	34	2.9	0.0034	2.34	5.71	LFTS_00196	LFTS_00196	LFTS_00196 sigma-54 specific transcriptional regulator, flagellar regulatory protein A	1035	sigma-54 specific transcriptional regulator%2C flagellar regulatory protein A	Motility	K10941	Cellular community - prokaryotes; Signal transduction	Signal transduction	02020 Two-component system	COG2204	T
26.4	26	25.77	24.22	25.41	22.49	20.77	22.51			9	9	5	34.6	34.6	15.7	51.618	0	95.726	28700000000	95	1.49	0.0517	2.98	2.78	LFTS_01857	LFTS_01857	LFTS_01857 cytochrome c oxidase cbb3-type subunit 1	1383	cytochrome c oxidase cbb3-type subunit 1	Cytochrome cbb3 oxidase	K00404	Energy metabolism; Signal transduction	Energy metabolism	00190 Oxidative phosphorylation	COG3278	C
23.57	24.6	24.36	20.58	21.35	20.03	22.88	21.13	+	mineral_continious	7	7	7	27.8	27.8	27.8	24.956	0	18.379	1773800000	24	2.34	0.00753	2.98	4.39	LFTS_00896	LFTS_00896	LFTS_00896 Cell division and transport-associated protein TolQ (TC 2.C.1.2.1)	672	Cell division and transport-associated protein TolQ (TC 2.C.1.2.1)	NA	K03562	NA	Membrane transport	02010 ABC transporters	COG0811	U
26.05	25.59	25.68	22.29	22.94	21.82	22.74	22.18	+	mineral_continious	6	6	6	37.9	37.9	37.9	13.785	0	56.099	2410000000	34	4.64	0	3.38	11.8	LFTS_00918	LFTS_00918	LFTS_00918 Cu and Ag efflux protein CusF	399	Cu and Ag efflux protein CusF	Copper/silver resistance	K07810	Signal transduction	Signal transduction	02020 Two-component system	COG5569	P
